# Supplementary material for: Exploring the Role of Inflammation and Metabolites in Bell’s Palsy and Potential Treatment Strategies
Source: Biomedicines. 2025 Apr 13;13(4):957. doi: 10.3390/biomedicines13040957 (PMC12024589; doi:10.3390/biomedicines13040957)
Supplement: Supplementary file 1 [file biomedicines-13-00957-s001.zip]

Archive with 7 entries (7 files):
- Figure S1.tif
- Figure S2.tif
- Figure S3.tif
- Figure S4.tif
- STROBE-MR checklist.pdf
- Supplemental material Table S1~S5.xlsx
- Supplemental material Table S6~S34.xlsx
