# Supplementary material for: Exploring the Role of Inflammation and Metabolites in Bell’s Palsy and Potential Treatment Strategies
Source: Biomedicines. 2025 Apr 13;13(4):957. doi: 10.3390/biomedicines13040957 (PMC12024589; doi:10.3390/biomedicines13040957)
Supplement: Supplementary file 1 [file biomedicines-13-00957-s001.zip › Supplemental material Table S1~S5.xlsx]

## Sheet: Table List
Table S1: Exposure Data of Bell's palsy in Finnish database and Plasma proteins
Table S2: Exposure Data of Bell's palsy in Finnish database and Inflammatory proteins
Table S3: Exposure Data of Bell's palsy in Finnish database and Immune cells
Table S4: Exposure Data of Bell's palsy in Finnish database and Metabolite
Table S5: Exposure Data of Bell's palsy in ieu gwas open and plasma protein
Table S6: Exposure Data of Bell's palsy in ieu gwas open and inflammatory protein
Table S7: Exposure Data of Bell's palsy in ieu gwas open and immune cell
Table S8: Exposure Data of Bell's palsy in ieu gwas open and Metabolite
Table S9: Genes Associated with Inflammation and Immune Identified via GSEA
Table S10: MR Results of Bell's palsy in Finnish database and Plasma proteins
Table S11: MR heterogeneity results for Finnish database Bell's palsy and plasma proteins
Table S12: MR pleiotropy results for Finnish database Bell's palsy and plasma proteins
Table S13: MR Results of Bell's palsy in Finnish database and Inflammatory proteins
Table S14: MR heterogeneity results for Finnish database Bell's palsy and inflammatory proteins
Table S15: MR pleiotropy results for Finnish database Bell's palsy and inflammatory proteins
Table S16: MR Results of Bell's palsy in Finnish database and Immune cells
Table S17: MR heterogeneity results for Finnish database Bell's palsy and immune cells
Table S18: MR pleiotropy results for Finnish database Bell's palsy and immune cells
Table S19: MR Results of Bell's palsy in Finnish database and Metabolite
Table S20: MR heterogeneity results for Finnish database Bell's palsy and metabolites
Table S21: MR pleiotropy results for Finnish database Bell's palsy and metabolites
Table S22: MR Results of Bell's palsy in ieu gwas open and Metabolite
Table S23: MR heterogeneity results for ieu gwas open Bell's palsy and metabolites
Table S24: MR pleiotropy results for ieu gwas open Bell's palsy and metabolites
Table S25: MR Results of Bell's palsy in ieu gwas open and immune cell
Table S26: MR heterogeneity results for ieu gwas open Bell's palsy and immune cell
Table S27: MR pleiotropy results for ieu gwas open Bell's palsy and immune cell
Table S28: MR Results of Bell's palsy in ieu gwas open and plasma protein
Table S29: MR heterogeneity results for ieu gwas open Bell's palsy and plasma protein
Table S30: MR pleiotropy results for ieu gwas open Bell's palsy and plasma protein
Table S31: MR results for ieu gwas open Bell's palsy and inflammatory protein
Table S32: MR heterogeneity results for ieu gwas open Bell's palsy and inflammatory protein
Table S33: MR pleiotropy results for ieu gwas open Bell's palsy and inflammatory protein
Table S34: Demographic information from the original studies

## Sheet: Table. S1
Table S1: Exposure Data of Bell's palsy in Finnish database and Plasma proteins
chr.exposure	pos.exposure	SNP	effect_allele.exposure	other_allele.exposure	beta.exposure	pval.exposure	se.exposure	samplesize.exposure	eaf.exposure	id.exposure	exposure
1	196703255	rs203688	A	G	-0.0801	1.29e-23	0.007997	35327	0.39961	CRYBB2	CRBB2
10	66637056	rs10997278	G	A	-0.0419	3.11e-06	0.008985	35351	0.25291	CRYBB2	CRBB2
12	72720342	rs117133423	A	G	0.1197	4.72e-06	0.026153	35352	0.02434	CRYBB2	CRBB2
14	104780344	rs35635404	A	G	0.1213	1.89e-06	0.025458	35098	0.02503	CRYBB2	CRBB2
14	105228936	rs112151376	A	T	0.1405	1.84e-06	0.029454	35098	0.01865	CRYBB2	CRBB2
14	106009931	rs35132310	T	A	0.1055	1.03e-36	0.008336	34954	0.35843	CRYBB2	CRBB2
14	106591745	rs2337918	G	A	0.045	4.72e-08	0.008239	34955	0.38045	CRYBB2	CRBB2
19	48722509	rs11882796	T	A	0.0413	3.09e-07	0.008069	35365	0.38833	CRYBB2	CRBB2
2	88978584	rs144594870	C	T	-0.063	1.65e-11	0.009355	35338	0.22783	CRYBB2	CRBB2
2	90218835	rs842152	T	C	0.048	1.95e-06	0.010087	35333	0.21213	CRYBB2	CRBB2
2	91683578	rs2659236	T	C	-0.0671	4.39e-06	0.014613	35337	0.07807	CRYBB2	CRBB2
3	89961753	rs6787562	C	G	-0.0423	3.65e-06	0.009136	35312	0.34377	CRYBB2	CRBB2
3	165718150	rs697356	C	G	0.0467	9.25e-09	0.00813	35326	0.36502	CRYBB2	CRBB2
5	180118947	rs77441079	T	C	-0.1981	2.5e-06	0.042076	35325	0.00969	CRYBB2	CRBB2
6	31910331	rs6457457	T	C	0.092	6.71e-09	0.015867	35429	0.06527	CRYBB2	CRBB2
6	32512353	rs77131796	G	T	0.0361	1.91e-06	0.007579	35413	0.35938	CRYBB2	CRBB2
10	54215513	rs10763087	T	C	-0.0619	7.29e-07	0.012496	35344	0.11665	RAF1	c_Raf
11	262930	rs11601665	T	C	0.0528	5.86e-09	0.009071	35340	0.26367	RAF1	c_Raf
11	65130754	rs9971407	T	C	-0.0523	1.74e-08	0.00928	35351	0.24858	RAF1	c_Raf
14	49522779	rs117265578	A	G	-0.0669	2.29e-06	0.014156	35350	0.08612	RAF1	c_Raf
14	55524511	rs141981770	A	G	0.2403	7.99e-07	0.048687	35348	0.00637	RAF1	c_Raf
16	84473930	rs79041741	C	A	-0.0993	4.7e-08	0.018179	35372	0.05177	RAF1	c_Raf
17	5848332	rs185009887	A	G	-0.1377	1.16e-07	0.02598	35362	0.02519	RAF1	c_Raf
2	226667748	rs10184436	A	G	0.0383	1.89e-06	0.008038	35344	0.47705	RAF1	c_Raf
3	56815721	rs1354034	C	T	0.0589	9.05e-13	0.008244	35344	0.38119	RAF1	c_Raf
4	103584617	rs13137091	G	C	-0.0403	4e-06	0.008739	35332	0.30746	RAF1	c_Raf
6	95389211	rs79621472	A	C	-0.0813	3.66e-06	0.017561	35331	0.05463	RAF1	c_Raf
6	164081911	rs3888819	C	T	0.0384	4.28e-06	0.008353	35364	0.36072	RAF1	c_Raf
7	106727190	rs67036916	A	G	-0.0422	1.47e-07	0.008029	35345	0.45132	RAF1	c_Raf
8	4398737	rs35567863	T	G	-0.0524	1.51e-06	0.010893	35348	0.1608	RAF1	c_Raf
8	17181980	rs145822988	C	G	-0.8268	1.61e-06	0.172337	35362	0.00065	RAF1	c_Raf
9	32156149	rs138701316	A	T	-0.1191	4.47e-06	0.025957	35343	0.02437	RAF1	c_Raf
1	183104837	rs72729428	T	C	-0.5112	6.04e-08	0.094358	35351	0.00208	ZNF41	ZNF41
1	196702851	rs368465	C	T	-0.1019	2.64e-37	0.007984	35327	0.39961	ZNF41	ZNF41
10	80482174	rs7088704	C	T	0.0385	2.81e-06	0.008219	35358	0.35616	ZNF41	ZNF41
12	601707	rs11063823	C	T	0.0455	2.38e-06	0.009643	35304	0.20887	ZNF41	ZNF41
13	93628726	rs117528807	A	G	0.1525	2.69e-06	0.032495	35350	0.01467	ZNF41	ZNF41
15	82181622	rs80107678	ATGTGTGTGTGTGTGTGTGTGTGTG	ATGTGTGTGTGTGTGTGTGTGTGTA	0.2506	4.97e-06	0.054882	35353	0.00534	ZNF41	ZNF41
16	55656215	rs148624899	A	G	0.1701	3.71e-06	0.036762	35361	0.01257	ZNF41	ZNF41
17	33038497	rs16967916	G	C	-0.0364	3.75e-06	0.007871	35360	0.43386	ZNF41	ZNF41
2	240747219	rs116040950	A	G	0.1848	3.75e-07	0.03637	35254	0.01235	ZNF41	ZNF41
3	7664177	rs3804846	G	C	-0.037	4.86e-06	0.008095	35350	0.3788	ZNF41	ZNF41
3	165743688	rs1706435	G	A	0.078	5.48e-22	0.008092	35327	0.36981	ZNF41	ZNF41
6	20493770	rs2031109	TTTTTTTCT	TTTTTTTCA	-0.0371	2.74e-06	0.007912	35365	0.41845	ZNF41	ZNF41
6	31455283	rs3099847	T	C	0.0713	5.63e-07	0.01425	35426	0.09144	ZNF41	ZNF41
6	31910331	rs6457457	T	C	0.0755	1.9e-06	0.01585	35429	0.06527	ZNF41	ZNF41
6	32008772	rs28573154	A	G	0.0716	5.42e-11	0.010917	35428	0.145	ZNF41	ZNF41
6	32609428	rs576957502	A	T	-0.1728	1.61e-21	0.018137	35427	0.04891	ZNF41	ZNF41
6	33085962	rs9277475	C	T	-0.0473	1.21e-07	0.008938	35425	0.26103	ZNF41	ZNF41
6	160894184	rs2489955	C	A	0.048	1.46e-06	0.009966	35375	0.19429	ZNF41	ZNF41
8	18737593	rs923315	T	C	0.0686	2.77e-06	0.014636	35363	0.07835	ZNF41	ZNF41
1	9410839	rs55999465	C	G	0.0405	4.45e-06	0.008825	35373	0.27512	ELK1	ELK1
1	83567330	rs116675320	G	A	-0.1663	1.02e-06	0.034023	35330	0.01312	ELK1	ELK1
1	196692375	rs10922094	CATTA	GATTA	-0.043	7.13e-08	0.007981	35327	0.40155	ELK1	ELK1
1	205025373	rs563733637	CACACACACACACACGCACGCGCGCGCGCACGCACA	CACACACACACACACACACGCGCGCGCGCACGCACA	1.5562	7.43e-07	0.314403	35356	0.00016	ELK1	ELK1
13	27043911	rs34101414	C	A	-0.0394	2.99e-06	0.008434	35344	0.32011	ELK1	ELK1
14	49522779	rs117265578	A	G	-0.0643	3.34e-06	0.013831	35350	0.08612	ELK1	ELK1
14	100710432	rs1555405	A	G	-0.039	4.92e-06	0.008537	35368	0.30381	ELK1	ELK1
15	35729419	rs16961623	G	A	0.0854	3.67e-06	0.018447	35352	0.04848	ELK1	ELK1
16	80897260	rs889517	G	C	0.0898	4.11e-06	0.019497	35364	0.04254	ELK1	ELK1
17	79730720	rs62077882	T	C	-0.05	3.17e-07	0.009779	35361	0.20199	ELK1	ELK1
2	226667748	rs10184436	A	G	0.0373	2.04e-06	0.007854	35344	0.47705	ELK1	ELK1
21	23535619	rs11702539	T	A	-0.0713	2.88e-06	0.015237	35353	0.07028	ELK1	ELK1
22	45184795	rs111542786	A	G	0.1066	5.52e-07	0.021289	35362	0.03369	ELK1	ELK1
3	56815721	rs1354034	C	T	0.0415	2.49e-07	0.008046	35344	0.38119	ELK1	ELK1
5	119334673	rs71585211	T	C	0.1999	1.48e-06	0.041524	35350	0.00907	ELK1	ELK1
6	32658760	rs28672722	T	G	0.0431	4.47e-07	0.008539	35427	0.2905	ELK1	ELK1
8	126221897	rs143916426	A	T	0.1599	6.08e-07	0.032053	35355	0.01493	ELK1	ELK1
1	37172774	rs116324433	C	T	-0.2243	3.35e-06	0.048259	35368	0.00689	GUCA1A	GUC1A
1	85581241	rs2297141	A	G	0.0388	1.75e-06	0.008116	35321	0.40242	GUCA1A	GUC1A
1	168215004	rs184815320	G	A	-0.2109	3.53e-08	0.038254	35356	0.01124	GUCA1A	GUC1A
1	169404595	rs139434466	T	C	0.0757	2.45e-12	0.010805	35351	0.1619	GUCA1A	GUC1A
1	169505159	rs61808983	T	C	-0.5981	0	0.013313	35351	0.07171	GUCA1A	GUC1A
1	169556570	rs2239854	A	G	-0.0887	1.29e-23	0.008856	35341	0.28009	GUCA1A	GUC1A
1	171080166	rs185413656	G	A	-0.1998	2.13e-09	0.033367	35344	0.01399	GUCA1A	GUC1A
1	196695521	rs10922098	T	C	-0.0438	6.85e-08	0.008119	35326	0.40011	GUCA1A	GUC1A
10	19792337	rs10764158	T	C	-0.0421	8.12e-08	0.007848	35346	0.49658	GUCA1A	GUC1A
10	19927245	rs12765810	A	G	0.0738	4.87e-17	0.008796	35349	0.28052	GUCA1A	GUC1A
10	60724158	rs61854548	T	C	-0.0571	2.53e-06	0.012135	35342	0.12226	GUCA1A	GUC1A
14	44892698	rs17115680	C	T	-0.1204	4.27e-06	0.026185	35356	0.02284	GUCA1A	GUC1A
14	61185901	rs17805820	C	T	0.0566	4.2e-06	0.0123	35344	0.12024	GUCA1A	GUC1A
16	24291372	rs117968048	C	T	-0.1452	3.56e-06	0.031324	35355	0.01643	GUCA1A	GUC1A
17	48871590	rs182801617	T	C	-0.1358	2.93e-06	0.029045	35354	0.01868	GUCA1A	GUC1A
17	74975774	rs149659000	T	C	-0.1216	4.28e-06	0.026449	35369	0.02199	GUCA1A	GUC1A
19	15475861	rs892145	T	A	-0.0541	2.84e-11	0.00813	35366	0.37729	GUCA1A	GUC1A
2	46914826	rs62140549	G	A	0.0526	7.25e-10	0.008538	35346	0.30898	GUCA1A	GUC1A
2	67075611	rs17032980	G	A	-0.0493	3.27e-06	0.010595	35346	0.16665	GUCA1A	GUC1A
3	149446892	rs12489961	AAAAGAAACACACACACACACACACACACACACACACACACACACACACACACACACACAA	GAAAGAAACACACACACACACACACACACACACACACACACACACACACACACACACACAA	2.1756	1.64e-06	0.453923	35346	0.00012	GUCA1A	GUC1A
6	20890150	rs77456392	G	A	0.091	8.29e-07	0.018464	35362	0.04722	GUCA1A	GUC1A
6	31053301	rs2517528	G	A	0.0462	3.38e-07	0.009057	35426	0.26035	GUCA1A	GUC1A
6	31926849	rs3020644	G	A	-0.0475	6.03e-09	0.008167	35429	0.37454	GUCA1A	GUC1A
6	32664040	rs9274289	C	T	-0.0468	2.18e-06	0.009883	35427	0.19675	GUCA1A	GUC1A
6	126605752	rs12208811	A	T	-0.9901	1.91e-06	0.207867	35345	0.00045	GUCA1A	GUC1A
7	37894794	rs10276848	G	T	-0.1381	3.52e-06	0.029777	35349	0.01823	GUCA1A	GUC1A
7	128939148	rs3807307	C	T	0.0371	2.72e-06	0.007909	35339	0.45902	GUCA1A	GUC1A
9	27464704	rs12339252	C	T	-0.0682	1.76e-06	0.01427	35349	0.08366	GUCA1A	GUC1A
1	110572216	rs143276319	C	T	0.2224	1.39e-07	0.042228	35329	0.00923	OCRL	OCRL
1	195058235	rs145439832	A	T	-0.1154	4.28e-08	0.021062	35331	0.03851	OCRL	OCRL
1	196560692	rs10801548	TGTTTTTTTTT	TGTTTTTTCTT	-0.0397	9.03e-07	0.008083	35326	0.40817	OCRL	OCRL
1	196695521	rs10922098	T	C	-0.1887	3.7e-120	0.008096	35326	0.40011	OCRL	OCRL
11	58708713	rs182586510	A	C	0.2323	2.74e-06	0.049536	35357	0.00668	OCRL	OCRL
12	51837080	rs58982469	C	A	0.0609	5.34e-07	0.012147	35359	0.1234	OCRL	OCRL
13	31203400	rs9805861	G	A	-0.0472	4.47e-07	0.009351	35354	0.23372	OCRL	OCRL
17	27762384	rs28944192	C	G	0.0526	1.95e-07	0.010108	35346	0.19301	OCRL	OCRL
17	28367840	rs704	A	G	0.191	3.99e-128	0.007932	35348	0.49189	OCRL	OCRL
17	33038811	rs16559	C	T	-0.0489	2.83e-07	0.009524	35360	0.22433	OCRL	OCRL
20	62437224	rs911080	T	C	0.0419	4.58e-06	0.009142	35321	0.25497	OCRL	OCRL
22	21055485	rs6005418	G	A	-0.0544	3.17e-06	0.011675	35339	0.13659	OCRL	OCRL
3	165743688	rs1706435	G	A	0.0684	1.05e-16	0.008242	35327	0.36981	OCRL	OCRL
3	167083477	rs12629202	A	C	0.0405	2.56e-06	0.00861	35342	0.31116	OCRL	OCRL
6	31910331	rs6457457	T	C	0.1686	1.23e-25	0.016108	35429	0.06527	OCRL	OCRL
6	31964400	rs444921	T	C	0.1537	5.4e-41	0.011463	35429	0.13897	OCRL	OCRL
6	32487054	rs538958533	A	T	0.0962	1.31e-13	0.012991	35427	0.09889	OCRL	OCRL
6	32487809	rs78897911	A	G	0.0441	1.2e-08	0.007737	35416	0.35973	OCRL	OCRL
7	68878931	rs28709172	C	T	0.0378	4.65e-06	0.008253	35347	0.37911	OCRL	OCRL
8	65460454	rs72664708	A	T	0.1959	3.27e-06	0.042099	35336	0.00932	OCRL	OCRL
9	30915331	rs146383724	G	A	-0.162	2.7e-06	0.034526	35346	0.01274	OCRL	OCRL
1	65670271	rs11208703	G	A	-0.0418	2.31e-06	0.008849	35334	0.24841	SPDEF	SPDEF
1	110572216	rs143276319	C	T	0.1973	2.92e-06	0.042193	35329	0.00923	SPDEF	SPDEF
1	150812144	rs10305748	T	C	-0.1096	3.31e-06	0.023567	35351	0.02964	SPDEF	SPDEF
1	152992214	rs115041442	T	C	-0.1225	1.46e-06	0.025431	35350	0.02598	SPDEF	SPDEF
1	196086204	rs4512628	C	T	-0.0723	7.71e-07	0.014628	35325	0.08	SPDEF	SPDEF
1	196695521	rs10922098	T	C	-0.2135	5.02e-154	0.008076	35326	0.40011	SPDEF	SPDEF
1	197992799	rs35351085	T	C	0.1103	1.93e-09	0.018372	35331	0.04877	SPDEF	SPDEF
11	12157560	rs1564943	T	C	0.0407	1.41e-06	0.008438	35364	0.33715	SPDEF	SPDEF
12	42802980	rs75327431	C	T	-0.0816	2.9e-06	0.017443	35349	0.05347	SPDEF	SPDEF
14	48556315	rs4522336	T	C	0.0503	4.26e-06	0.010939	35348	0.15726	SPDEF	SPDEF
15	60176779	rs61679841	T	C	0.0455	2.58e-06	0.009677	35357	0.21787	SPDEF	SPDEF
19	6721618	rs11569393	ATTTTTTTTTCC	ATTTTTTTTTCA	-0.0489	1.17e-09	0.008037	35360	0.45686	SPDEF	SPDEF
2	27563321	rs10208529	T	A	0.0477	6.39e-07	0.00958	35361	0.2164	SPDEF	SPDEF
22	33416531	rs12169156	CTCTAGTGTTTTGTGTGTTTTTTTTGGGGG	ATCTAGTGTTTTGTGTGTTTTTTTTGGGGG	-0.0402	1.34e-06	0.008318	35359	0.35331	SPDEF	SPDEF
3	165761011	rs1707652	T	C	0.0987	1.16e-30	0.008574	35327	0.3102	SPDEF	SPDEF
3	166025290	rs9683167	G	C	0.1196	8.39e-08	0.022319	35328	0.03454	SPDEF	SPDEF
3	167146012	rs62277526	C	G	0.0402	2.45e-06	0.008531	35342	0.31756	SPDEF	SPDEF
4	55666449	rs2634465	G	A	-0.0588	3.12e-07	0.011493	35346	0.1413	SPDEF	SPDEF
5	57359520	rs76900148	A	G	0.1778	3.51e-06	0.03833	35354	0.01067	SPDEF	SPDEF
6	31910331	rs6457457	T	C	0.1673	2.56e-25	0.016091	35429	0.06527	SPDEF	SPDEF
6	31976816	rs550671	T	C	0.1572	3.31e-43	0.011407	35428	0.14045	SPDEF	SPDEF
6	32487054	rs538958533	A	T	0.0865	2.59e-11	0.012972	35427	0.09889	SPDEF	SPDEF
6	32487809	rs78897911	A	G	0.0404	1.62e-07	0.007712	35416	0.35973	SPDEF	SPDEF
6	96614917	rs211161	G	T	0.1437	4.85e-06	0.031437	35331	0.01526	SPDEF	SPDEF
7	86861868	rs28639719	AAAAAAA	CAAAAAA	0.0688	6.38e-07	0.013817	35339	0.09188	SPDEF	SPDEF
8	65460454	rs72664708	A	T	0.205	1.09e-06	0.042059	35336	0.00932	SPDEF	SPDEF
9	21638408	rs17732416	T	C	-0.0983	5.75e-07	0.019662	35341	0.04293	SPDEF	SPDEF
9	104420439	rs7466794	A	G	-0.0399	4e-06	0.008652	35351	0.3015	SPDEF	SPDEF
1	22475412	rs79578091	T	C	0.1264	2.12e-06	0.02666	35359	0.02405	SNAI2	SLUG
1	196695521	rs10922098	T	C	-0.1014	2.55e-36	0.008057	35326	0.40011	SNAI2	SLUG
11	12189567	rs10831755	G	A	0.0375	4.4e-06	0.008167	35366	0.3635	SNAI2	SLUG
16	2236574	rs3114130	T	C	-0.0882	4.71e-06	0.01927	35307	0.04488	SNAI2	SLUG
19	3379348	rs146283311	A	G	-0.2834	7.07e-07	0.057142	35328	0.0051	SNAI2	SLUG
2	32815276	rs79420042	C	G	0.071	3.92e-06	0.015382	35352	0.06958	SNAI2	SLUG
20	51826222	rs113039545	A	G	0.0896	1.55e-06	0.01865	35372	0.04673	SNAI2	SLUG
3	165743688	rs1706435	G	A	0.0541	3.66e-11	0.008176	35327	0.36981	SNAI2	SLUG
6	31964400	rs444921	T	C	0.0755	3.35e-11	0.011387	35429	0.13897	SNAI2	SLUG
6	32630514	rs11970000	G	A	0.0509	3.24e-09	0.008599	35427	0.29339	SNAI2	SLUG
9	21673751	rs11794541	A	T	-0.0788	1.44e-06	0.016349	35339	0.05959	SNAI2	SLUG
1	5992521	rs806109	A	G	0.08	6.57e-17	0.009576	35372	0.21513	KCNAB2	KCAB2
1	6025290	rs1295106	GGGGGT	GGGTGT	0.0676	1.09e-12	0.009496	35370	0.21747	KCNAB2	KCAB2
1	6072471	rs72630679	A	G	0.091	1.62e-06	0.018976	35372	0.04697	KCNAB2	KCAB2
1	112230142	rs75325538	A	G	-0.195	4.42e-07	0.038613	35330	0.01022	KCNAB2	KCAB2
1	196695521	rs10922098	T	C	-0.045	2.2e-08	0.008042	35326	0.40011	KCNAB2	KCAB2
1	207102602	rs77660718	T	A	0.0748	1.6e-06	0.015588	35357	0.06776	KCNAB2	KCAB2
1	217196774	rs2134314	C	T	0.0633	1.53e-06	0.013169	35344	0.09991	KCNAB2	KCAB2
12	42802980	rs75327431	C	T	-0.0817	2.26e-06	0.017276	35349	0.05347	KCNAB2	KCAB2
12	44547217	rs79101313	A	G	-0.0983	1.22e-06	0.02026	35345	0.0365	KCNAB2	KCAB2
12	111270643	rs1265564	GAAAAAAAAAAC	GAAAAAAAAAAA	0.0414	4.62e-07	0.008212	35357	0.3672	KCNAB2	KCAB2
14	83053209	rs2210176	G	A	-0.04	1.87e-06	0.008392	35344	0.33541	KCNAB2	KCAB2
15	41989607	rs1704352	T	C	-0.0635	2.7e-06	0.013531	35348	0.09192	KCNAB2	KCAB2
17	5848332	rs185009887	A	G	-0.1281	5.35e-07	0.025553	35362	0.02519	KCNAB2	KCAB2
19	44973854	rs204480	T	C	0.0441	3.14e-06	0.00946	35357	0.22902	KCNAB2	KCAB2
19	57841635	rs34871842	A	G	0.0738	3.78e-07	0.014528	35152	0.08027	KCNAB2	KCAB2
2	226427015	rs11676298	G	C	0.0459	2.17e-06	0.00969	35346	0.21251	KCNAB2	KCAB2
20	10669862	rs6077869	G	A	-0.0433	2.69e-06	0.009225	35366	0.24016	KCNAB2	KCAB2
20	60011599	rs73131342	T	C	0.0937	3.39e-06	0.02017	35366	0.03891	KCNAB2	KCAB2
3	56815721	rs1354034	C	T	0.0391	1.4e-06	0.008103	35344	0.38119	KCNAB2	KCAB2
4	55015681	rs112725819	T	C	-0.1446	5.05e-07	0.028779	35344	0.01982	KCNAB2	KCAB2
6	32593201	rs9270570	GTCACACAGGTGGTCTAA	ATCACACAGGTGGTCTAA	0.0458	4.02e-07	0.009037	35427	0.25595	KCNAB2	KCAB2
6	32619236	rs557011	T	C	0.0462	8.6e-09	0.008026	35427	0.40141	KCNAB2	KCAB2
8	65488105	rs62505994	CTTAC	TTTAC	0.2482	3.37e-06	0.053409	35336	0.00589	KCNAB2	KCAB2
1	67469123	rs72934933	A	C	0.2387	2.05e-06	0.050266	35341	0.00693	POLH	POLH
1	161642069	rs146587056	G	C	-0.0584	9.51e-08	0.010945	35338	0.16295	POLH	POLH
1	196692375	rs10922094	CATTA	GATTA	-0.0592	5.91e-14	0.007883	35327	0.40155	POLH	POLH
10	49653798	rs144802194	T	C	0.1371	7.74e-07	0.027743	35340	0.01868	POLH	POLH
11	101407914	rs61163146	C	A	-0.3991	3.35e-06	0.085866	35352	0.00231	POLH	POLH
14	106552700	rs35929925	A	C	0.0572	6.28e-08	0.010572	34955	0.16813	POLH	POLH
17	8983256	rs545006382	A	G	0.2706	3.73e-06	0.058493	35360	0.00429	POLH	POLH
2	231558914	rs1667302	A	T	0.2709	6.44e-07	0.054424	35352	0.00489	POLH	POLH
3	36132007	rs4635661	G	A	0.0498	2.26e-06	0.010531	35344	0.15711	POLH	POLH
6	31370751	rs9295986	T	C	0.0426	2.93e-06	0.009111	35428	0.23233	POLH	POLH
6	32521978	rs41559913	C	G	0.0439	1.96e-08	0.007818	35427	0.48969	POLH	POLH
7	20218142	rs55702169	A	G	0.0876	6.12e-07	0.017564	35368	0.05149	POLH	POLH
7	128935498	rs3778754	G	C	0.0373	1.35e-06	0.007718	35339	0.47299	POLH	POLH
7	131781795	rs34068831	T	C	-0.0556	6.83e-07	0.011196	35344	0.14142	POLH	POLH
1	21496583	rs1780322	C	T	-0.0371	3.5e-06	0.007998	35362	0.49038	VDR	VDR
1	110572216	rs143276319	C	T	0.2021	1.64e-06	0.042167	35329	0.00923	VDR	VDR
1	196058002	rs1451915	A	C	0.0551	1.77e-06	0.011533	35323	0.13641	VDR	VDR
1	196695521	rs10922098	T	C	-0.1527	3.38e-79	0.008104	35326	0.40011	VDR	VDR
11	12054860	rs11022135	CCTTTCCCTCTGCCA	CCTTTCCCCCTGCCA	-0.0395	2.09e-06	0.008326	35361	0.37032	VDR	VDR
12	46179199	rs61923082	C	A	-0.0785	2.02e-06	0.01652	35349	0.0616	VDR	VDR
14	24321222	rs12879950	T	C	-0.1319	3.69e-06	0.028501	35367	0.02155	VDR	VDR
14	48556315	rs4522336	T	C	0.0519	2.05e-06	0.010929	35348	0.15726	VDR	VDR
14	101039673	rs117381856	G	A	0.2357	4.5e-06	0.051388	35364	0.00611	VDR	VDR
15	66623227	rs2469099	A	G	-0.0517	4.81e-06	0.011306	35354	0.14604	VDR	VDR
17	1936080	rs74927124	TTTATTC	TTTGTTC	-0.0702	3.24e-06	0.01508	35346	0.07633	VDR	VDR
17	28349109	rs13469	T	C	-0.0439	4.01e-08	0.007996	35348	0.45244	VDR	VDR
19	6716268	rs11569415	A	G	-0.0453	9.44e-07	0.009239	35360	0.24276	VDR	VDR
2	27563321	rs10208529	T	A	0.0513	8.65e-08	0.009583	35361	0.2164	VDR	VDR
2	216622986	rs111696008	A	G	-0.1281	1.27e-06	0.02644	35347	0.02443	VDR	VDR
2	216625740	rs144202860	A	G	-0.1664	2.6e-06	0.035403	35347	0.01274	VDR	VDR
21	23549626	rs78624180	C	T	-0.0762	2.56e-06	0.016201	35353	0.0631	VDR	VDR
22	27982396	rs41278845	C	G	-0.0986	3.74e-06	0.021317	35366	0.03647	VDR	VDR
3	165767231	rs2686395	C	T	-0.0904	5.85e-26	0.00858	35327	0.3101	VDR	VDR
4	55627872	rs12500837	C	T	-0.0488	8.36e-07	0.009905	35347	0.20101	VDR	VDR
5	119334673	rs71585211	T	C	0.2047	1.27e-06	0.042251	35350	0.00907	VDR	VDR
6	31910331	rs6457457	T	C	0.1192	1.34e-13	0.016104	35429	0.06527	VDR	VDR
6	32006196	rs3891366	A	G	0.1105	5.14e-25	0.010697	35428	0.15319	VDR	VDR
6	32630723	rs116334170	C	G	0.038	2.85e-06	0.008117	35426	0.39997	VDR	VDR
6	96614917	rs211161	G	T	0.1462	3.36e-06	0.031457	35331	0.01526	VDR	VDR
7	86893848	rs6972489	A	G	0.0691	3.68e-07	0.013589	35339	0.09501	VDR	VDR
8	65464158	rs72664714	T	C	0.1931	4.38e-06	0.042046	35336	0.00936	VDR	VDR
9	21673751	rs11794541	A	T	-0.0785	1.89e-06	0.016473	35339	0.05959	VDR	VDR
9	101521631	rs12115517	G	T	0.0604	4.94e-06	0.013224	35332	0.09836	VDR	VDR
1	150579726	rs72656914	T	C	-0.088	2.09e-06	0.018547	35346	0.04687	HOGA1	HOGA1
1	196695521	rs10922098	T	C	-0.1268	1.35e-56	0.007999	35326	0.40011	HOGA1	HOGA1
10	16509918	rs45555839	GTGAGTTTTTTT	TTGAGTTTTTTT	0.0789	1.41e-07	0.014987	35353	0.07367	HOGA1	HOGA1
11	128874217	rs79618061	T	C	-0.0679	4.21e-06	0.014759	35349	0.07857	HOGA1	HOGA1
12	101084255	rs114003993	T	C	-0.1723	3.99e-06	0.037358	35351	0.01121	HOGA1	HOGA1
13	39113812	rs67298163	T	G	0.0506	1.77e-06	0.010589	35337	0.16633	HOGA1	HOGA1
18	48585327	rs80217266	T	C	-0.1009	2.44e-06	0.021408	35352	0.03503	HOGA1	HOGA1
2	3592552	rs6542680	T	C	-0.0481	2.2e-06	0.010161	35320	0.18362	HOGA1	HOGA1
2	164483363	rs6708363	A	G	-0.0363	3.66e-06	0.007841	35339	0.48428	HOGA1	HOGA1
20	50114832	rs141939578	A	G	-0.198	4.9e-06	0.043335	35364	0.00881	HOGA1	HOGA1
3	165761011	rs1707652	T	C	0.0568	2.07e-11	0.008477	35327	0.3102	HOGA1	HOGA1
4	2820435	rs231401	ATCTCTCCCTG	GTCTCTCCCTG	0.0609	4.82e-06	0.013319	35269	0.09459	HOGA1	HOGA1
4	19592460	rs9993227	C	T	-0.0401	3.82e-06	0.008677	35340	0.28379	HOGA1	HOGA1
5	97902623	rs147758947	GCCCA	GCCCG	0.0748	2.84e-06	0.015975	35332	0.06722	HOGA1	HOGA1
6	31238839	rs3130531	G	A	0.0412	2.87e-07	0.008028	35427	0.39636	HOGA1	HOGA1
6	31910331	rs6457457	T	C	0.1213	2.2e-14	0.015881	35429	0.06527	HOGA1	HOGA1
6	32006196	rs3891366	A	G	0.0975	2.63e-20	0.01056	35428	0.15319	HOGA1	HOGA1
6	107998386	rs1014981	T	A	-0.0372	2.43e-06	0.007892	35353	0.46163	HOGA1	HOGA1
7	20621671	rs17215774	C	T	-0.1463	1.66e-06	0.030536	35368	0.01726	HOGA1	HOGA1
8	65460454	rs72664708	A	T	0.1952	2.58e-06	0.041517	35336	0.00932	HOGA1	HOGA1
9	21673751	rs11794541	A	T	-0.0752	3.69e-06	0.016249	35339	0.05959	HOGA1	HOGA1
1	65670308	rs11208704	C	T	-0.0414	1.4e-06	0.008579	35334	0.25373	MUTYH	MutY_homolog
10	60255249	rs10994285	T	C	-0.0893	3.73e-06	0.019304	35342	0.04214	MUTYH	MutY_homolog
10	133572928	rs11101848	G	C	-0.0771	4.91e-06	0.016876	35299	0.0569	MUTYH	MutY_homolog
12	111270643	rs1265564	GAAAAAAAAAAC	GAAAAAAAAAAA	0.0372	3.92e-06	0.008059	35357	0.3672	MUTYH	MutY_homolog
13	96639078	rs75834448	A	G	-0.167	4.92e-06	0.036556	35360	0.01128	MUTYH	MutY_homolog
14	106048187	rs12897483	T	G	-0.0432	2.45e-06	0.009167	34955	0.25403	MUTYH	MutY_homolog
14	106540249	rs34793466	C	T	0.0587	2.66e-08	0.010553	34955	0.16907	MUTYH	MutY_homolog
16	5146780	rs118084024	A	G	0.0958	8.72e-07	0.019477	35352	0.04191	MUTYH	MutY_homolog
16	76364177	rs74487453	T	C	-0.0595	3.9e-06	0.012888	35346	0.1024	MUTYH	MutY_homolog
17	79730935	rs34231971	A	G	-0.0396	2.31e-06	0.008382	35360	0.31315	MUTYH	MutY_homolog
20	50296998	rs6095865	TGGACGGGC	TGGACGGGT	0.0403	3.33e-07	0.007897	35366	0.40069	MUTYH	MutY_homolog
4	89175047	rs587788	C	T	0.0383	1e-06	0.00783	35337	0.42652	MUTYH	MutY_homolog
4	167130550	rs1485327	C	T	-0.043	2.53e-06	0.009138	35351	0.23261	MUTYH	MutY_homolog
6	32521978	rs41559913	C	G	0.0526	2e-11	0.007844	35427	0.48969	MUTYH	MutY_homolog
6	33039544	rs434075	T	C	-0.0466	1.03e-07	0.008757	35427	0.26539	MUTYH	MutY_homolog
7	47212077	rs147787644	A	G	-0.1614	5.99e-07	0.032334	35333	0.01464	MUTYH	MutY_homolog
8	62515322	rs75900182	C	T	0.121	8.2e-07	0.024541	35332	0.02523	MUTYH	MutY_homolog
1	65670308	rs11208704	C	T	-0.0414	2.44e-06	0.008785	35334	0.25373	DUSP4	DUS4
1	196692375	rs10922094	CATTA	GATTA	-0.1105	1.37e-42	0.008079	35327	0.40155	DUSP4	DUS4
1	217099488	rs830317	T	A	0.0498	3.78e-06	0.010772	35342	0.16322	DUSP4	DUS4
12	3991507	rs58068569	G	A	-0.0495	4.15e-07	0.009779	35365	0.20781	DUSP4	DUS4
15	66593677	rs2439360	C	A	0.0589	1.86e-07	0.0113	35354	0.14444	DUSP4	DUS4
16	76275004	rs117296239	A	G	0.1309	4.85e-06	0.028635	35346	0.01988	DUSP4	DUS4
2	3592552	rs6542680	T	C	-0.0748	2.86e-13	0.010246	35320	0.18362	DUSP4	DUS4
2	216622986	rs111696008	A	G	-0.1275	1.28e-06	0.026323	35347	0.02443	DUSP4	DUS4
2	240747219	rs116040950	A	G	0.1758	1.81e-06	0.036827	35254	0.01235	DUSP4	DUS4
3	154336677	rs701146	A	T	-0.0393	7.57e-07	0.007946	35331	0.49896	DUSP4	DUS4
3	165761011	rs1707652	T	C	0.0632	1.42e-13	0.008547	35327	0.3102	DUSP4	DUS4
6	31455283	rs3099847	T	C	0.0667	3.63e-06	0.014401	35426	0.09144	DUSP4	DUS4
6	31910331	rs6457457	T	C	0.0998	4.87e-10	0.016036	35429	0.06527	DUSP4	DUS4
6	31976816	rs550671	T	C	0.0826	3.95e-13	0.011382	35428	0.14045	DUSP4	DUS4
7	86853264	rs78388085	C	T	0.0741	7.38e-08	0.013769	35339	0.09188	DUSP4	DUS4
9	21673751	rs11794541	A	T	-0.0943	8.86e-09	0.016397	35339	0.05959	DUSP4	DUS4
1	55969038	rs10789012	A	G	0.0498	2.15e-07	0.009603	35353	0.23562	ZHX3	ZHX3
1	156782460	rs2274501	A	G	-0.0451	2.69e-06	0.009609	35350	0.23056	ZHX3	ZHX3
1	179504138	rs72704449	C	T	0.1008	2.07e-07	0.019411	35346	0.04582	ZHX3	ZHX3
1	196692375	rs10922094	CATTA	GATTA	-0.1112	6.77e-41	0.008304	35327	0.40155	ZHX3	ZHX3
1	234250605	rs2677803	C	G	-0.04	2.32e-06	0.008468	35348	0.48158	ZHX3	ZHX3
10	69521383	rs59215585	C	A	-0.0442	1.91e-06	0.00928	35353	0.2448	ZHX3	ZHX3
12	42778075	rs79900690	C	T	-0.0653	2.76e-06	0.01393	35349	0.0928	ZHX3	ZHX3
16	53789966	rs28432761	C	T	0.0397	1.13e-06	0.008157	35355	0.47151	ZHX3	ZHX3
16	89690791	rs62068364	T	C	-0.058	1.35e-11	0.008576	35311	0.33982	ZHX3	ZHX3
18	11869994	rs2855648	G	C	-0.0437	2.58e-06	0.009295	35349	0.25864	ZHX3	ZHX3
2	27588855	rs12478841	G	A	0.0478	1.08e-06	0.009801	35361	0.21569	ZHX3	ZHX3
2	153366705	rs112968912	G	A	0.0856	4.75e-06	0.018708	35338	0.05009	ZHX3	ZHX3
2	240747219	rs116040950	A	G	0.1923	3.69e-07	0.037824	35254	0.01235	ZHX3	ZHX3
22	36391885	rs11703137	G	A	0.0556	3.5e-06	0.011986	35371	0.13778	ZHX3	ZHX3
3	186640979	rs66965282	G	A	-0.0594	3.3e-06	0.012771	35355	0.11299	ZHX3	ZHX3
4	151676050	rs7671651	G	C	0.038	2.79e-06	0.008109	35362	0.4958	ZHX3	ZHX3
6	31021607	rs9262525	T	C	0.068	9.41e-08	0.01274	35427	0.11612	ZHX3	ZHX3
6	31667933	rs14365	C	T	0.0903	1.04e-19	0.00994	35427	0.21283	ZHX3	ZHX3
6	32115523	rs8283	G	A	0.1383	3.63e-42	0.010164	35428	0.20326	ZHX3	ZHX3
6	32542464	rs563096139	T	C	0.134	3.36e-16	0.016422	35427	0.06657	ZHX3	ZHX3
9	21673751	rs11794541	A	T	-0.0834	7.48e-07	0.016854	35339	0.05959	ZHX3	ZHX3
9	114071373	rs10982054	A	G	-0.0642	2.01e-12	0.009128	35350	0.27709	ZHX3	ZHX3
9	124243070	rs4838138	C	T	-0.0816	1.02e-06	0.016697	35352	0.06371	ZHX3	ZHX3
1	65670308	rs11208704	C	T	-0.0412	3.53e-06	0.008885	35334	0.25373	SIGLEC12	SIG12
1	196702851	rs368465	C	T	-0.0879	6.12e-27	0.008179	35327	0.39961	SIGLEC12	SIG12
19	49097927	rs74730741	T	A	0.2432	2.32e-08	0.043536	35366	0.0092	SIGLEC12	SIG12
19	50421104	rs8110668	T	C	0.1538	4.48e-06	0.033523	35362	0.01621	SIGLEC12	SIG12
19	50972591	rs151034940	T	C	-0.1486	2.87e-10	0.023567	35356	0.03317	SIGLEC12	SIG12
19	51171527	rs2455064	T	C	-0.4319	1.28e-35	0.03467	35362	0.01546	SIGLEC12	SIG12
19	51208344	rs8106173	C	T	0.1613	1.5e-08	0.028491	35363	0.02296	SIGLEC12	SIG12
19	51425408	rs140987580	G	A	0.6046	2.35e-202	0.019919	35367	0.04666	SIGLEC12	SIG12
19	51454228	rs61735205	T	C	0.7032	3.31e-191	0.023841	35368	0.03235	SIGLEC12	SIG12
19	51466932	rs185254	A	C	0.438	0	0.008399	35366	0.17932	SIGLEC12	SIG12
19	51678425	rs28616281	C	G	-0.0874	4.76e-16	0.010767	35370	0.19301	SIGLEC12	SIG12
19	51797810	rs11667325	A	G	-0.1176	1.31e-36	0.009306	35372	0.29918	SIGLEC12	SIG12
19	52898045	rs141476322	T	C	0.2949	1.21e-35	0.023665	35367	0.03344	SIGLEC12	SIG12
3	125045570	rs9968134	A	G	0.0394	1.13e-06	0.008096	35357	0.4602	SIGLEC12	SIG12
3	165743688	rs1706435	G	A	0.0445	7.88e-08	0.008287	35327	0.36981	SIGLEC12	SIG12
3	186626499	rs1447667	G	C	0.175	1.47e-06	0.036341	35355	0.013	SIGLEC12	SIG12
6	31937353	rs1042663	A	G	0.0915	5.47e-11	0.013954	35429	0.09002	SIGLEC12	SIG12
6	63987865	rs72875037	A	G	-0.0749	8.24e-07	0.015194	35337	0.07459	SIGLEC12	SIG12
6	96526943	rs144154929	C	A	-0.1478	2.56e-06	0.031426	35331	0.01538	SIGLEC12	SIG12
11	62393257	rs1043789	A	G	0.0409	5.48e-07	0.008166	35352	0.3643	TP63	P73L
11	107007092	rs11212003	A	G	0.0601	1.41e-06	0.012459	35346	0.11029	TP63	P73L
11	129941543	rs61913712	A	G	0.1502	3.03e-07	0.029327	35360	0.01754	TP63	P73L
12	124079562	rs145666502	T	C	-0.7378	1.95e-06	0.155041	35356	0.00065	TP63	P73L
14	22801387	rs5027249	T	C	0.0472	1.29e-06	0.009749	35365	0.20211	TP63	P73L
14	100559381	rs75628485	A	T	0.1534	3.85e-06	0.03321	35368	0.01404	TP63	P73L
14	106639035	rs376083359	C	T	0.0617	7.89e-08	0.011491	34951	0.16146	TP63	P73L
15	92719117	rs8033443	T	C	-0.2703	2.32e-06	0.057226	35362	0.00502	TP63	P73L
2	10351523	rs55665601	C	T	0.0379	2.02e-06	0.007976	35353	0.39296	TP63	P73L
2	47041800	rs28490098	A	G	-0.0738	1.38e-07	0.01401	35349	0.08422	TP63	P73L
21	21129398	rs2826666	G	C	-0.0573	2.71e-06	0.012214	35349	0.11452	TP63	P73L
3	166049695	rs12696231	T	C	0.0359	4.87e-06	0.007855	35328	0.42578	TP63	P73L
5	97902978	rs149651864	A	G	0.0761	3.34e-06	0.016371	35332	0.06223	TP63	P73L
6	24778618	rs16889681	G	A	0.1841	2.7e-06	0.039233	35368	0.01045	TP63	P73L
6	124195845	rs802281	G	T	-0.0871	2.69e-06	0.018557	35346	0.04627	TP63	P73L
8	39316324	rs13281213	T	C	0.0361	4.96e-06	0.007905	35346	0.44685	TP63	P73L
8	143652159	rs141981344	C	T	-0.1533	3.37e-06	0.032988	34783	0.01463	TP63	P73L
1	109189765	rs17034092	C	G	-0.0725	1.53e-06	0.01508	35331	0.08441	HNF4A	HNF4A
1	156784673	rs3765787	C	T	0.0493	5.93e-07	0.009873	35350	0.23042	HNF4A	HNF4A
1	179557079	rs61747728	T	C	0.1432	3.36e-12	0.020569	35346	0.04262	HNF4A	HNF4A
1	196748023	rs506317	T	C	-0.0411	1.08e-06	0.008428	35327	0.43587	HNF4A	HNF4A
10	2740307	rs78975438	C	T	0.0646	2.19e-06	0.013642	35224	0.10559	HNF4A	HNF4A
11	5545559	rs12798586	G	A	0.0449	2e-06	0.009445	35367	0.26673	HNF4A	HNF4A
12	102179097	rs1509674	C	A	-0.0466	9.83e-08	0.008743	35352	0.34455	HNF4A	HNF4A
14	65287224	rs76375630	A	G	0.0727	1.85e-06	0.015243	35346	0.08191	HNF4A	HNF4A
15	24819180	rs1037461	A	G	-0.0898	3.17e-06	0.019273	35333	0.05066	HNF4A	HNF4A
15	87504747	rs571454945	T	C	0.1467	1.5e-06	0.03049	35344	0.0191	HNF4A	HNF4A
16	6082217	rs67880153	A	G	0.0786	1.68e-06	0.016413	35366	0.06784	HNF4A	HNF4A
16	86635846	rs9888812	G	A	0.0401	1.64e-06	0.008366	35365	0.49471	HNF4A	HNF4A
17	47687326	rs16942199	G	T	0.043	1.49e-06	0.008935	35352	0.31986	HNF4A	HNF4A
2	98917266	rs6542843	A	G	0.0404	2.07e-06	0.008511	35348	0.39289	HNF4A	HNF4A
2	160498761	rs13000563	C	T	-0.0404	2.62e-06	0.008598	35336	0.38979	HNF4A	HNF4A
4	146616912	rs1875844	G	A	0.0497	2.04e-07	0.009565	35350	0.25859	HNF4A	HNF4A
5	24169044	rs62347887	T	A	0.1581	2.37e-07	0.030594	35362	0.01915	HNF4A	HNF4A
5	173604097	rs17076169	T	C	-0.1085	3.36e-06	0.023346	35362	0.0327	HNF4A	HNF4A
5	176882081	rs34127573	T	C	-0.2427	3.03e-06	0.051986	35352	0.00632	HNF4A	HNF4A
6	26089797	rs61472021	C	T	-0.0759	1.62e-07	0.014488	35364	0.09213	HNF4A	HNF4A
6	31667933	rs14365	C	T	0.1267	2.54e-35	0.010216	35427	0.21283	HNF4A	HNF4A
6	31995309	rs551939957	T	C	0.1068	2.3e-13	0.01457	35429	0.09454	HNF4A	HNF4A
6	32011047	rs148766553	A	G	-0.171	2.8e-26	0.016123	35429	0.07438	HNF4A	HNF4A
6	32115523	rs8283	G	A	0.1724	2.89e-61	0.010439	35428	0.20326	HNF4A	HNF4A
6	32487054	rs538958533	A	T	0.1139	8.67e-17	0.013687	35427	0.09889	HNF4A	HNF4A
6	32967431	rs11964188	G	A	0.1387	7.36e-11	0.021295	35424	0.03978	HNF4A	HNF4A
6	85087000	rs11961934	A	G	-0.0668	3.45e-06	0.014391	35332	0.09251	HNF4A	HNF4A
6	94402842	rs72927274	T	C	0.8428	9.93e-07	0.172243	35331	0.00065	HNF4A	HNF4A
6	143011266	rs9496502	T	G	-0.0839	5.35e-07	0.016736	35343	0.06466	HNF4A	HNF4A
8	18688145	rs7017766	C	A	0.1125	2.55e-06	0.023916	35363	0.0314	HNF4A	HNF4A
9	114069727	rs141738059	C	T	-1.0436	3.66e-46	0.073162	35353	0.00322	HNF4A	HNF4A
9	114085085	rs891724	A	G	0.0585	1.38e-08	0.010306	35352	0.21388	HNF4A	HNF4A
9	114405328	rs117421574	T	C	-0.0629	5.54e-07	0.012563	35349	0.12872	HNF4A	HNF4A
1	156437061	rs4414033	A	G	0.04	1.07e-06	0.008199	35346	0.39306	SGK3	SGK3
1	196677131	rs572515	G	A	-0.0463	1.57e-08	0.008189	35326	0.3973	SGK3	SGK3
1	244015889	rs12759328	C	T	0.0784	1.9e-06	0.016456	35342	0.06346	SGK3	SGK3
12	54336088	rs4759076	C	T	0.04	6.51e-07	0.00804	35360	0.4756	SGK3	SGK3
16	84472640	rs56213305	A	G	-0.0855	3.22e-06	0.018361	35372	0.05069	SGK3	SGK3
19	57841635	rs34871842	A	G	0.0676	4.64e-06	0.014758	35152	0.08027	SGK3	SGK3
2	3592552	rs6542680	T	C	-0.049	2.21e-06	0.010352	35320	0.18362	SGK3	SGK3
2	211734716	rs188400754	T	C	0.1467	7.83e-07	0.029699	35344	0.01919	SGK3	SGK3
2	239584399	rs10189961	C	T	0.0433	1.98e-06	0.009106	35279	0.26494	SGK3	SGK3
20	63266676	rs142077449	A	G	0.1742	2.45e-06	0.036965	35297	0.01181	SGK3	SGK3
3	56815721	rs1354034	C	T	0.0402	1.05e-06	0.008236	35344	0.38119	SGK3	SGK3
3	165787389	rs1355538	G	A	-0.0383	2.71e-06	0.008164	35326	0.39847	SGK3	SGK3
6	32634153	rs3129773	C	T	0.0362	4.06e-06	0.007856	35427	0.49195	SGK3	SGK3
7	106731773	rs342293	G	C	-0.0412	2.65e-07	0.008005	35345	0.45412	SGK3	SGK3
8	66846457	rs145451983	C	G	0.2281	8.41e-16	0.028342	35346	0.01989	SGK3	SGK3
9	132990767	rs8193004	T	C	-0.0378	2.84e-06	0.008073	35354	0.42507	SGK3	SGK3
1	196695521	rs10922098	T	C	-0.0742	4.69e-20	0.008091	35326	0.40011	BRD4	BRD4
11	56999161	rs12786503	A	G	-0.1587	2.35e-07	0.030698	35352	0.01657	BRD4	BRD4
12	111270643	rs1265564	GAAAAAAAAAAC	GAAAAAAAAAAA	0.0386	2.93e-06	0.008256	35357	0.3672	BRD4	BRD4
13	27051156	rs71433212	A	T	0.0443	2.03e-06	0.009325	35345	0.24053	BRD4	BRD4
14	39871770	rs8020723	T	G	0.0398	4.09e-06	0.008639	35347	0.30371	BRD4	BRD4
14	48556315	rs4522336	T	C	0.0508	3.1e-06	0.010892	35348	0.15726	BRD4	BRD4
2	3592552	rs6542680	T	C	-0.0538	1.61e-07	0.010267	35320	0.18362	BRD4	BRD4
2	32815276	rs79420042	C	G	0.0725	2.71e-06	0.015454	35352	0.06958	BRD4	BRD4
2	240747219	rs116040950	A	G	0.1785	1.27e-06	0.036849	35254	0.01235	BRD4	BRD4
22	45184795	rs111542786	A	G	0.1021	2.25e-06	0.021589	35362	0.03369	BRD4	BRD4
3	74348841	rs62269916	A	G	0.0995	4.72e-06	0.02174	35331	0.03471	BRD4	BRD4
3	165787389	rs1355538	G	A	-0.0416	2.68e-07	0.008086	35326	0.39847	BRD4	BRD4
4	55666449	rs2634465	G	A	-0.0576	4.91e-07	0.011451	35346	0.1413	BRD4	BRD4
6	32618599	rs11755689	G	A	0.0482	2.7e-09	0.008102	35424	0.33707	BRD4	BRD4
9	25427467	rs1576035	CG	CC	-0.0573	2.3e-06	0.012126	35346	0.12249	BRD4	BRD4
9	104473192	rs792261	C	T	0.0402	4.49e-06	0.008764	35351	0.28836	BRD4	BRD4
1	21495404	rs1697422	C	T	-0.0443	2.36e-08	0.007935	35362	0.48923	WNT10A	WN10A
1	65604919	rs11208686	A	G	-0.0463	2.41e-06	0.009819	35335	0.20129	WNT10A	WN10A
1	184431257	rs139584742	A	G	-0.242	3.47e-06	0.052143	35348	0.00588	WNT10A	WN10A
1	196058002	rs1451915	A	C	0.0572	5.62e-07	0.011431	35323	0.13641	WNT10A	WN10A
1	196695521	rs10922098	T	C	-0.1782	1.79e-109	0.008016	35326	0.40011	WNT10A	WN10A
1	198065935	rs7513100	C	T	0.0583	1.32e-07	0.011051	35331	0.14871	WNT10A	WN10A
11	5602460	rs73400343	G	A	0.0825	4.39e-06	0.017965	35366	0.051	WNT10A	WN10A
12	24415521	rs117841447	T	C	-0.0765	1.65e-06	0.015964	35349	0.06694	WNT10A	WN10A
13	73363150	rs7321465	G	T	0.0426	9.98e-08	0.007997	35345	0.41374	WNT10A	WN10A
14	100710432	rs1555405	A	G	-0.0422	9.78e-07	0.008619	35368	0.30381	WNT10A	WN10A
15	40039498	rs72731415	G	A	-0.038	2.45e-06	0.008064	35351	0.39016	WNT10A	WN10A
15	52520856	rs3764229	C	G	-0.0439	4.98e-06	0.009615	35351	0.21231	WNT10A	WN10A
15	66623227	rs2469099	A	G	-0.0573	3.21e-07	0.011212	35354	0.14604	WNT10A	WN10A
16	81410897	rs11867078	T	C	-0.0468	2.24e-06	0.009893	35363	0.19647	WNT10A	WN10A
17	47552040	rs36043200	A	G	-0.0373	3.16e-06	0.008004	35352	0.42373	WNT10A	WN10A
19	6716268	rs11569415	A	G	-0.045	8.87e-07	0.009155	35360	0.24276	WNT10A	WN10A
2	27588855	rs12478841	G	A	0.0581	9.73e-10	0.009503	35361	0.21569	WNT10A	WN10A
2	239575191	rs12465887	C	A	-0.0514	4.95e-06	0.011255	35278	0.14744	WNT10A	WN10A
20	41363371	rs113079831	G	A	0.0458	1.84e-06	0.0096	35359	0.22047	WNT10A	WN10A
3	124775183	rs621209	A	G	-0.0494	1.75e-06	0.010334	35357	0.17297	WNT10A	WN10A
3	165761011	rs1707652	T	C	0.0861	3.91e-24	0.008496	35327	0.3102	WNT10A	WN10A
4	55627872	rs12500837	C	T	-0.0454	3.7e-06	0.00981	35347	0.20101	WNT10A	WN10A
4	126789187	rs1604724	A	G	-0.0441	4.23e-06	0.009587	35350	0.21644	WNT10A	WN10A
4	181853761	rs28560312	TG	CG	-0.0486	2.54e-06	0.01033	35356	0.17857	WNT10A	WN10A
5	9161235	rs2619915	A	G	0.0374	4.34e-06	0.00814	35364	0.36354	WNT10A	WN10A
5	68396052	rs7707989	A	G	-0.0508	7.79e-07	0.010282	35359	0.17881	WNT10A	WN10A
5	75699443	rs146534767	G	A	-0.0914	3.04e-06	0.01958	35352	0.04288	WNT10A	WN10A
6	31910331	rs6457457	T	C	0.148	1.63e-20	0.015942	35429	0.06527	WNT10A	WN10A
6	31976816	rs550671	T	C	0.1356	3.93e-33	0.011308	35428	0.14045	WNT10A	WN10A
6	32487054	rs538958533	A	T	0.072	2.17e-08	0.012863	35427	0.09889	WNT10A	WN10A
6	32487809	rs78897911	A	G	0.0423	3.27e-08	0.007654	35416	0.35973	WNT10A	WN10A
8	2073005	rs10866931	A	G	0.0441	3.38e-06	0.009492	35274	0.22292	WNT10A	WN10A
9	21673751	rs11794541	A	T	-0.0823	4.59e-07	0.01632	35339	0.05959	WNT10A	WN10A
10	71033304	rs150511525	T	C	0.2177	3.66e-06	0.047023	35359	0.00702	CUL3	CUL3
11	198986	rs4980320	C	T	0.0417	1.93e-07	0.00801	35340	0.46986	CUL3	CUL3
12	54318524	rs10876550	A	G	0.0387	1.64e-06	0.008073	35362	0.43699	CUL3	CUL3
17	5848332	rs185009887	A	G	-0.1299	5.18e-07	0.025879	35362	0.02519	CUL3	CUL3
18	63904352	rs2332876	T	C	-0.0468	4.79e-06	0.010232	35357	0.18639	CUL3	CUL3
19	2003377	rs7251777	G	A	0.1162	3.75e-27	0.010767	35305	0.16697	CUL3	CUL3
19	28320420	rs73017620	T	G	-0.0476	1.88e-06	0.009988	35347	0.19806	CUL3	CUL3
21	29922164	rs149095400	A	C	0.1175	3.3e-07	0.023016	35360	0.03113	CUL3	CUL3
3	165787389	rs1355538	G	A	-0.0399	9.22e-07	0.00813	35326	0.39847	CUL3	CUL3
4	85387836	rs116431344	G	A	-0.1544	3.54e-06	0.033298	35345	0.01464	CUL3	CUL3
5	119317389	rs35263427	T	A	0.1931	2.83e-07	0.03761	35350	0.01161	CUL3	CUL3
7	18192113	rs1178329	CGGCCGGAGGGCG	CGGCCGGGGGGCG	-0.037	4.34e-06	0.008053	35353	0.44747	CUL3	CUL3
9	82964613	rs4620356	C	A	0.039	1.04e-06	0.007984	35353	0.48526	CUL3	CUL3
11	198986	rs4980320	C	T	0.0454	6.84e-08	0.008415	35340	0.46986	BIRC2	cIAP_1
19	31879215	rs11668732	G	C	0.1506	4.84e-06	0.032942	35355	0.01797	BIRC2	cIAP_1
19	42500000	rs189006047	GCCATCTCA	TCCATCTCA	0.4839	1.64e-18	0.055116	35352	0.00592	BIRC2	cIAP_1
19	43328640	rs184844840	A	G	0.1524	9.33e-07	0.031069	35348	0.01892	BIRC2	cIAP_1
19	43446146	rs116918010	C	T	-0.1674	2.23e-06	0.035381	35350	0.01497	BIRC2	cIAP_1
19	43656997	rs4251945	A	G	0.2451	3.51e-17	0.029081	35356	0.02184	BIRC2	cIAP_1
19	44309983	rs74390979	A	C	0.1767	1.45e-07	0.033599	35358	0.01707	BIRC2	cIAP_1
19	44667849	rs189902748	A	C	0.2039	1.42e-23	0.020376	35358	0.0489	BIRC2	cIAP_1
19	44816374	rs118147862	A	G	0.9196	0	0.017944	35355	0.03917	BIRC2	cIAP_1
19	44893972	rs1160983	A	G	1.1111	1.23e-265	0.03191	35356	0.01711	BIRC2	cIAP_1
19	44987444	rs150554721	T	C	-0.1069	3.07e-06	0.022909	35356	0.03545	BIRC2	cIAP_1
19	45038120	rs192937000	T	C	0.2218	1.08e-16	0.026736	35356	0.0263	BIRC2	cIAP_1
19	45457532	rs184657202	A	G	0.6186	4.98e-28	0.056359	35359	0.00527	BIRC2	cIAP_1
19	46029507	rs143675675	A	G	0.2452	1.33e-14	0.031833	35356	0.01844	BIRC2	cIAP_1
2	211830607	rs115714131	A	G	0.1205	2.76e-06	0.025704	35345	0.02804	BIRC2	cIAP_1
3	165744047	rs1619994	G	A	0.0682	3.13e-13	0.009357	35327	0.2807	BIRC2	cIAP_1
4	111352764	rs76215025	C	T	0.1434	1.56e-06	0.029855	35348	0.02003	BIRC2	cIAP_1
9	341829	rs7869524	T	G	0.0408	1.52e-06	0.008486	35194	0.44019	BIRC2	cIAP_1
1	13889655	rs17350970	T	C	0.0648	3.06e-06	0.013886	35378	0.08955	NCF2	NCF_2
1	166958407	rs79507659	T	C	-0.0762	2.6e-06	0.016211	35345	0.06506	NCF2	NCF_2
1	196560692	rs10801548	TGTTTTTTTTT	TGTTTTTTCTT	0.0694	9.44e-18	0.008088	35326	0.40817	NCF2	NCF_2
1	196694942	rs7546015	CATTCTGTAGGTTGCCT	CATTCTGTAGATTGCCT	0.2164	2.27e-157	0.008097	35326	0.39734	NCF2	NCF_2
1	197992799	rs35351085	T	C	-0.0953	2.25e-07	0.018407	35331	0.04877	NCF2	NCF_2
10	3026608	rs6602009	T	G	-0.0382	2.74e-06	0.008146	35249	0.40303	NCF2	NCF_2
10	100045603	rs17112478	A	T	0.091	2.03e-06	0.019157	35356	0.04503	NCF2	NCF_2
11	41777515	rs117125239	A	C	-0.2501	1.19e-06	0.05149	35350	0.00559	NCF2	NCF_2
12	2846470	rs7139245	G	A	-0.1511	2.02e-07	0.029071	35308	0.01962	NCF2	NCF_2
14	93231358	rs113348352	G	C	0.1527	5.44e-10	0.024606	35354	0.027	NCF2	NCF_2
14	93892878	rs76492422	G	A	0.1602	4.21e-09	0.027264	35358	0.02124	NCF2	NCF_2
14	94176870	rs72702354	G	A	1.0779	0	0.019163	35360	0.02988	NCF2	NCF_2
14	94378610	rs28929474	T	C	1.2494	3.43e-182	0.043407	35360	0.00815	NCF2	NCF_2
14	94683813	rs12437339	T	C	0.2551	1.43e-41	0.018887	35358	0.04897	NCF2	NCF_2
14	94860009	rs147863506	T	C	0.3582	1.27e-23	0.035754	35355	0.01312	NCF2	NCF_2
14	94995841	rs7153367	C	G	0.2559	5.28e-12	0.037098	35352	0.01232	NCF2	NCF_2
14	95465489	rs118155448	A	G	0.2722	3.4e-06	0.058596	35354	0.00484	NCF2	NCF_2
14	95960529	rs148317773	T	C	0.1873	1.37e-14	0.024326	35370	0.0284	NCF2	NCF_2
16	7737324	rs149376322	G	C	-0.1217	3.82e-06	0.026336	35371	0.02403	NCF2	NCF_2
16	69495227	rs147019411	C	T	0.2254	2.46e-06	0.047838	35362	0.00677	NCF2	NCF_2
16	72831378	rs144333776	A	G	0.138	3.98e-07	0.027218	35360	0.02187	NCF2	NCF_2
17	70744664	rs7221312	C	A	0.0489	1.17e-07	0.009229	35356	0.25104	NCF2	NCF_2
3	165744047	rs1619994	G	A	0.0446	4.84e-07	0.008862	35327	0.2807	NCF2	NCF_2
6	110648804	rs2462484	G	A	0.0382	2.65e-06	0.008135	35359	0.389	NCF2	NCF_2
8	52178677	rs150561988	CC	AC	0.1591	2.31e-06	0.033679	35335	0.01399	NCF2	NCF_2
1	83775650	rs2223780	T	A	-0.1112	4.35e-06	0.024206	35324	0.0278	CBFB	PEBB
1	88544612	rs75944350	C	T	0.235	2.82e-06	0.050174	35328	0.00676	CBFB	PEBB
1	169537003	rs7535409	G	A	-0.0629	5.95e-14	0.008376	35352	0.33792	CBFB	PEBB
1	196692375	rs10922094	CATTA	GATTA	-0.0895	2.31e-28	0.008103	35327	0.40155	CBFB	PEBB
10	19853771	rs16919431	G	T	0.0528	1.72e-08	0.009365	35345	0.23714	CBFB	PEBB
10	80877283	rs11187392	C	T	0.0426	2.63e-06	0.009068	35357	0.26219	CBFB	PEBB
14	96161698	rs55821580	T	C	0.0514	8.46e-07	0.010437	35367	0.17638	CBFB	PEBB
17	5848332	rs185009887	A	G	-0.1269	8.37e-07	0.025759	35362	0.02519	CBFB	PEBB
19	45140699	rs116863911	T	C	-0.0667	4.66e-06	0.014564	35359	0.07996	CBFB	PEBB
2	226426699	rs11686139	C	A	0.0513	1.44e-07	0.009752	35346	0.21417	CBFB	PEBB
3	165787389	rs1355538	G	A	-0.0644	1.8e-15	0.008096	35326	0.39847	CBFB	PEBB
6	32008772	rs28573154	A	G	0.0814	1.86e-13	0.011062	35428	0.145	CBFB	PEBB
6	32630514	rs11970000	G	A	0.0549	2.13e-10	0.008643	35427	0.29339	CBFB	PEBB
7	45919384	rs35855621	C	A	-0.3039	2.67e-06	0.064732	35335	0.00419	CBFB	PEBB
9	21673751	rs11794541	A	T	-0.0765	3.32e-06	0.016451	35339	0.05959	CBFB	PEBB
9	89064903	rs944485	G	T	0.0369	4.03e-06	0.008005	35350	0.44762	CBFB	PEBB
1	177564720	rs201131307	T	C	0.1138	3.73e-06	0.024602	35351	0.02636	TERF1	TERF1
1	196695521	rs10922098	T	C	-0.0643	1.64e-15	0.008072	35326	0.40011	TERF1	TERF1
13	27043911	rs34101414	C	A	-0.0415	1.12e-06	0.008522	35344	0.32011	TERF1	TERF1
14	27853745	rs137881064	G	T	-0.4276	1.63e-06	0.089177	35351	0.00241	TERF1	TERF1
14	44013180	rs1957488	G	A	0.0508	2.9e-06	0.010859	35354	0.15551	TERF1	TERF1
14	100710432	rs1555405	A	G	-0.0401	3.35e-06	0.008628	35368	0.30381	TERF1	TERF1
19	5167706	rs148067281	C	T	-0.2496	7.84e-07	0.050532	35350	0.00654	TERF1	TERF1
2	226464524	rs35483597	C	T	0.0456	1.71e-06	0.009529	35345	0.22511	TERF1	TERF1
22	45184795	rs111542786	A	G	0.0985	4.69e-06	0.021514	35362	0.03369	TERF1	TERF1
3	74348841	rs62269916	A	G	0.1009	3.23e-06	0.021673	35331	0.03471	TERF1	TERF1
3	165787389	rs1355538	G	A	-0.0377	2.96e-06	0.008067	35326	0.39847	TERF1	TERF1
5	76647708	rs456918	A	T	0.0373	2.86e-06	0.007969	35344	0.43833	TERF1	TERF1
6	32634153	rs3129773	C	T	0.0404	1.98e-07	0.007768	35427	0.49195	TERF1	TERF1
6	32833094	rs13208583	T	C	0.0611	2.47e-06	0.012971	35423	0.10406	TERF1	TERF1
9	110128026	rs914356	C	G	-0.0375	4.68e-06	0.00819	35358	0.37417	TERF1	TERF1
1	80998564	rs185490651	A	T	0.1651	2.52e-06	0.035077	35341	0.01441	ILK	ILK1
10	14981483	rs7898588	T	G	-0.044	8.86e-07	0.008951	35352	0.29485	ILK	ILK1
10	16814686	rs802171	G	A	0.1878	1.08e-118	0.008108	35351	0.47349	ILK	ILK1
10	17096268	rs4748349	G	C	0.0604	1.74e-06	0.012633	35352	0.1194	ILK	ILK1
10	71033304	rs150511525	T	C	0.2399	6.27e-07	0.048146	35359	0.00702	ILK	ILK1
11	198986	rs4980320	C	T	0.0473	7.13e-09	0.008172	35340	0.46986	ILK	ILK1
12	57098316	rs3024981	A	G	0.151	4.28e-07	0.029865	35356	0.01877	ILK	ILK1
2	108313723	rs76101080	G	T	0.1072	4.24e-06	0.023308	35343	0.03279	ILK	ILK1
20	61043233	rs6065035	T	C	-0.1272	1.08e-06	0.026088	35349	0.02517	ILK	ILK1
3	165744047	rs1619994	G	A	0.0451	6.65e-07	0.009072	35327	0.2807	ILK	ILK1
4	154438050	rs72725318	T	C	-0.1386	2.45e-06	0.029414	35369	0.02062	ILK	ILK1
5	31920076	rs2135058	G	T	0.05	3.61e-06	0.010793	35363	0.17485	ILK	ILK1
5	135786980	rs147893994	C	T	-0.2415	3.83e-06	0.052268	35343	0.00667	ILK	ILK1
6	56300137	rs138174879	A	G	0.0926	1.15e-06	0.019036	35337	0.04852	ILK	ILK1
6	165243467	rs200981828	AAAAAAAA	AAAAATAA	-0.118	2.83e-07	0.022982	35368	0.03381	ILK	ILK1
7	101624155	rs876825	C	T	-0.0405	1.24e-06	0.008351	35354	0.38923	ILK	ILK1
7	106676033	rs342200	A	G	-0.0462	1.86e-08	0.008214	35345	0.42559	ILK	ILK1
9	4764332	rs77265585	C	G	0.0553	1.93e-06	0.011616	35362	0.14219	ILK	ILK1
9	28090865	rs180873649	A	G	-0.1329	3.58e-06	0.028677	35347	0.02028	ILK	ILK1
9	32156024	rs144883301	T	C	-0.1266	1.66e-06	0.026428	35343	0.02437	ILK	ILK1
9	82978563	rs11139885	T	A	-0.0376	4.67e-06	0.008211	35354	0.44146	ILK	ILK1
1	196695521	rs10922098	T	C	-0.0398	6.59e-07	0.008003	35326	0.40011	GAN	GAN
10	78462986	rs10824612	C	G	0.0589	1.76e-06	0.012325	35368	0.11466	GAN	GAN
12	24423281	rs75385614	G	A	-0.0735	3.29e-06	0.0158	35349	0.06727	GAN	GAN
14	38725395	rs17108304	A	G	0.0437	2.45e-06	0.009273	35352	0.22963	GAN	GAN
14	100710432	rs1555405	A	G	-0.0429	5.4e-07	0.00856	35368	0.30381	GAN	GAN
15	66623704	rs7165363	G	A	-0.0515	3.7e-06	0.011129	35354	0.14594	GAN	GAN
16	22826374	rs463680	G	T	-0.0436	6.83e-07	0.00878	35351	0.27434	GAN	GAN
16	53763653	rs4784323	G	A	0.0401	9.9e-07	0.008194	35354	0.35334	GAN	GAN
17	5848332	rs185009887	A	G	-0.1206	2.06e-06	0.025402	35362	0.02519	GAN	GAN
3	74348841	rs62269916	A	G	0.1084	4.44e-07	0.021469	35331	0.03471	GAN	GAN
3	165730789	rs9864801	TAGAGAG	TATAGAG	-0.0368	3.45e-06	0.007927	35327	0.41936	GAN	GAN
5	6403322	rs35455080	A	G	0.0456	4.58e-06	0.009949	35370	0.19215	GAN	GAN
5	107058682	rs72788557	C	T	0.0754	2.24e-06	0.01594	35333	0.06167	GAN	GAN
5	119334673	rs71585211	T	C	0.2295	3.36e-08	0.041564	35350	0.00907	GAN	GAN
6	78541449	rs76641149	A	C	-0.0556	6.92e-08	0.010309	35327	0.17436	GAN	GAN
7	4516273	rs78769318	T	G	0.1101	3.23e-06	0.023649	35357	0.02851	GAN	GAN
9	102698454	rs79596441	A	C	0.1851	1.16e-06	0.038073	35340	0.01149	GAN	GAN
1	150899121	rs267726	TAAATAAATAAATAAA	TAAATAAATAAACAAA	-0.04	1.01e-06	0.00818	35351	0.46967	FOXM1	FOXM1
12	54318524	rs10876550	A	G	0.0733	2.96e-19	0.008172	35362	0.43699	FOXM1	FOXM1
13	40645935	rs117828578	A	G	0.1983	7.01e-15	0.025474	35348	0.02463	FOXM1	FOXM1
16	84473930	rs79041741	C	A	-0.0854	3.26e-06	0.018351	35372	0.05177	FOXM1	FOXM1
17	10344456	rs140369774	A	G	-0.2576	8.44e-07	0.052306	35355	0.00632	FOXM1	FOXM1
17	29367818	rs9891759	GCCCGGCGTAGTCG	GCCCGGCGTAGTGG	-0.0375	3.23e-06	0.008055	35349	0.47762	FOXM1	FOXM1
19	32616085	rs444089	C	G	-0.0659	2.55e-06	0.014009	35357	0.09309	FOXM1	FOXM1
19	57841635	rs34871842	A	G	0.069	3.72e-06	0.014915	35152	0.08027	FOXM1	FOXM1
3	53006439	rs138340647	G	A	-0.1174	1.83e-06	0.024605	35337	0.02847	FOXM1	FOXM1
3	56815721	rs1354034	C	T	-0.0612	1.89e-13	0.00832	35344	0.38119	FOXM1	FOXM1
4	111062864	rs191215717	G	A	-0.2059	4.64e-06	0.044951	35343	0.00875	FOXM1	FOXM1
5	171678137	rs74432573	A	G	-0.0732	1.11e-06	0.015028	35347	0.07836	FOXM1	FOXM1
6	108679539	rs4946935	GTGGCTTT	ATGGCTTT	-0.0447	1.21e-06	0.009208	35363	0.25708	FOXM1	FOXM1
6	165243467	rs200981828	AAAAAAAA	AAAAATAA	-0.1041	4.98e-06	0.0228	35368	0.03381	FOXM1	FOXM1
7	106730198	rs342292	G	C	-0.0711	1.5e-18	0.008089	35342	0.45188	FOXM1	FOXM1
8	140517837	rs4961253	C	T	-0.0523	2.5e-06	0.011109	35313	0.15608	FOXM1	FOXM1
9	32156149	rs138701316	A	T	-0.1206	4.17e-06	0.026202	35343	0.02437	FOXM1	FOXM1
9	96430636	rs10820606	AC	AA	-0.0961	1.25e-24	0.00938	35332	0.24575	FOXM1	FOXM1
1	196705140	rs203687	T	C	-0.0414	2.87e-07	0.008067	35327	0.4315	RAD23A	RD23A
10	71033304	rs150511525	T	C	0.2268	1.52e-06	0.047167	35359	0.00702	RAD23A	RD23A
12	43025278	rs77297262	A	G	-0.0721	2.28e-06	0.015253	35347	0.07211	RAD23A	RD23A
16	61387523	rs9938600	A	G	0.1235	2.16e-06	0.026065	35354	0.02505	RAD23A	RD23A
17	5774444	rs12943565	A	G	0.1058	2.22e-06	0.022355	35363	0.03199	RAD23A	RD23A
18	5924635	rs9947300	G	C	0.042	1.83e-06	0.008803	35351	0.29539	RAD23A	RD23A
18	63904352	rs2332876	T	C	-0.0491	1.73e-06	0.010267	35357	0.18639	RAD23A	RD23A
2	239375689	rs34376304	C	G	-0.0408	1.34e-06	0.008441	35280	0.34172	RAD23A	RD23A
20	61283011	rs13045103	T	C	0.0405	3.68e-06	0.00875	35340	0.30745	RAD23A	RD23A
21	29922164	rs149095400	A	C	0.1077	3.03e-06	0.023068	35360	0.03113	RAD23A	RD23A
3	56827063	rs9843226	C	T	0.0407	4.4e-07	0.008058	35345	0.44431	RAD23A	RD23A
4	181133807	rs13102941	G	A	-0.0471	4.43e-06	0.010261	35356	0.18832	RAD23A	RD23A
6	12251986	rs140131740	A	C	0.2977	1.75e-06	0.062271	35364	0.00369	RAD23A	RD23A
7	71155741	rs74364570	G	A	-0.1667	1.53e-06	0.034679	35346	0.01395	RAD23A	RD23A
8	105580311	rs66489920	C	T	-0.0468	4.24e-07	0.009253	35350	0.25071	RAD23A	RD23A
9	107327437	rs35827173	C	T	0.0532	5.73e-08	0.009803	35355	0.20991	RAD23A	RD23A
1	65670308	rs11208704	C	T	-0.0414	2.22e-06	0.008748	35334	0.25373	FANCL	FANCL
1	196677131	rs572515	G	A	-0.1073	2.56e-40	0.008072	35326	0.3973	FANCL	FANCL
20	43886713	rs2064358	A	G	-0.1291	6.86e-07	0.026001	35356	0.0242	FANCL	FANCL
3	74348841	rs62269916	A	G	0.1052	1.21e-06	0.021676	35331	0.03471	FANCL	FANCL
3	165732681	rs1706420	C	T	0.0614	6.67e-14	0.008193	35327	0.36627	FANCL	FANCL
5	97902623	rs147758947	GCCCA	GCCCG	0.0741	4.08e-06	0.016084	35332	0.06722	FANCL	FANCL
5	173987923	rs36076454	G	A	-0.0396	4.02e-06	0.00859	35361	0.30828	FANCL	FANCL
6	32008772	rs28573154	A	G	0.0837	2.94e-14	0.011012	35428	0.145	FANCL	FANCL
6	32629228	rs6929057	C	A	0.0468	4.3e-08	0.008543	35427	0.30396	FANCL	FANCL
6	160583940	rs77009508	G	A	0.0921	8.22e-07	0.018681	35377	0.0469	FANCL	FANCL
8	28200087	rs7844716	A	T	0.0424	3.19e-06	0.009102	35357	0.25401	FANCL	FANCL
9	21673751	rs11794541	A	T	-0.0749	4.78e-06	0.016375	35339	0.05959	FANCL	FANCL
1	196692375	rs10922094	CATTA	GATTA	-0.0498	1.2e-09	0.00819	35327	0.40155	RBBP9	RBBP9
10	71033304	rs150511525	T	C	0.2255	1.84e-06	0.047273	35359	0.00702	RBBP9	RBBP9
11	6422442	rs34038940	A	T	0.0434	1.89e-06	0.009108	35363	0.26255	RBBP9	RBBP9
12	42802980	rs75327431	C	T	-0.0833	2.14e-06	0.017576	35349	0.05347	RBBP9	RBBP9
14	49522779	rs117265578	A	G	-0.0665	2.67e-06	0.014165	35350	0.08612	RBBP9	RBBP9
14	100710432	rs1555405	A	G	-0.0434	7.12e-07	0.008753	35368	0.30381	RBBP9	RBBP9
16	53772233	rs2058908	C	T	0.0428	1.57e-06	0.008912	35355	0.2808	RBBP9	RBBP9
19	44945208	rs5167	G	T	0.058	1.45e-11	0.008589	35358	0.3238	RBBP9	RBBP9
2	27568688	rs4665383	G	C	0.0466	1.37e-06	0.009649	35361	0.21637	RBBP9	RBBP9
2	96515494	rs188979471	AAACTCC	GAACTCC	0.1565	3.57e-06	0.033764	35353	0.01418	RBBP9	RBBP9
2	216616793	rs72952553	A	G	-0.0399	4.21e-06	0.008673	35347	0.31481	RBBP9	RBBP9
2	240747219	rs116040950	A	G	0.1943	1.83e-07	0.037255	35254	0.01235	RBBP9	RBBP9
20	62421911	rs6061524	G	A	0.0379	4.31e-06	0.008246	35321	0.38117	RBBP9	RBBP9
3	53124819	rs182852557	G	A	-0.2749	4.4e-06	0.059873	35336	0.00449	RBBP9	RBBP9
3	165787389	rs1355538	G	A	-0.0783	9.61e-22	0.008172	35326	0.39847	RBBP9	RBBP9
3	167146012	rs62277526	C	G	0.04	3.36e-06	0.008607	35342	0.31756	RBBP9	RBBP9
5	119334673	rs71585211	T	C	0.2193	2.61e-07	0.042585	35350	0.00907	RBBP9	RBBP9
5	151802380	rs141718935	G	A	-0.2747	1.28e-06	0.056728	35340	0.00496	RBBP9	RBBP9
6	31356979	rs41552714	A	G	0.1049	3.94e-06	0.022731	35428	0.03219	RBBP9	RBBP9
6	32013651	rs201365886	A	G	0.0893	1.17e-13	0.012035	35428	0.13525	RBBP9	RBBP9
6	32542464	rs563096139	T	C	0.0857	1.12e-07	0.016149	35427	0.06657	RBBP9	RBBP9
6	32800556	rs2621368	A	G	0.0492	5.49e-09	0.008437	35426	0.34643	RBBP9	RBBP9
8	105569300	rs6993770	T	A	-0.0566	4.24e-09	0.009635	35353	0.22448	RBBP9	RBBP9
9	114070709	rs28616789	A	G	-0.0479	1.01e-07	0.008996	35350	0.2772	RBBP9	RBBP9
10	71033304	rs150511525	T	C	0.2185	4.21e-06	0.04749	35359	0.00702	PLCG2	PLCG2
10	102632823	rs11594179	T	C	0.0696	3.87e-11	0.010531	35358	0.18128	PLCG2	PLCG2
11	198986	rs4980320	C	T	0.0403	6.08e-07	0.008078	35340	0.46986	PLCG2	PLCG2
12	57094924	rs3024985	T	C	0.1401	2.04e-06	0.0295	35357	0.01877	PLCG2	PLCG2
15	57774363	rs493301	G	T	0.038	3.68e-06	0.008209	35349	0.39432	PLCG2	PLCG2
16	81784510	rs4577082	G	C	0.0406	5.39e-07	0.0081	35359	0.47504	PLCG2	PLCG2
16	81837364	rs12445050	T	C	0.1847	1.32e-43	0.013338	35361	0.10029	PLCG2	PLCG2
16	81908423	rs72824905	G	C	0.2469	4.16e-16	0.030354	35366	0.01833	PLCG2	PLCG2
16	81926844	rs72824930	ACATG	ACATT	-0.1634	2.89e-06	0.034928	35366	0.01345	PLCG2	PLCG2
17	5848332	rs185009887	A	G	-0.1225	2.74e-06	0.026124	35362	0.02519	PLCG2	PLCG2
18	5888816	rs1940599	C	T	0.0447	6.3e-07	0.008973	35351	0.27975	PLCG2	PLCG2
19	51850581	rs11665868	C	T	-0.0599	4.43e-06	0.01305	35374	0.10629	PLCG2	PLCG2
20	61280790	rs78679955	T	C	-0.0556	2.96e-06	0.011897	35340	0.13134	PLCG2	PLCG2
3	56815721	rs1354034	C	T	0.0429	2.27e-07	0.008289	35344	0.38119	PLCG2	PLCG2
4	188163709	rs78547840	T	G	-0.1093	3.75e-06	0.023632	35309	0.02893	PLCG2	PLCG2
5	500468	rs4957045	T	C	-0.0391	4.47e-06	0.008522	35268	0.34334	PLCG2	PLCG2
5	86818312	rs78071979	T	C	-0.1864	4.6e-06	0.04068	35332	0.00937	PLCG2	PLCG2
5	119334673	rs71585211	T	C	0.1985	3.49e-06	0.042783	35350	0.00907	PLCG2	PLCG2
5	161262353	rs17456567	A	G	0.2175	4.96e-06	0.047629	35351	0.0071	PLCG2	PLCG2
5	171678137	rs74432573	A	G	-0.0753	4.86e-07	0.014965	35347	0.07836	PLCG2	PLCG2
7	106698017	rs450269	C	G	-0.0406	5.06e-07	0.008081	35344	0.44796	PLCG2	PLCG2
8	105195178	rs1460580	G	C	0.0474	4.98e-06	0.010382	35349	0.1857	PLCG2	PLCG2
8	105579917	rs16873418	G	A	-0.0492	1.26e-07	0.00931	35350	0.2507	PLCG2	PLCG2
8	140511052	rs2231516	C	G	-0.048	4.29e-06	0.010442	35313	0.18096	PLCG2	PLCG2
1	112230142	rs75325538	A	G	-0.1819	2.92e-06	0.038895	35330	0.01022	TDP1	TYDP1
11	198986	rs4980320	C	T	0.0482	1.47e-09	0.007969	35340	0.46986	TDP1	TYDP1
15	39036428	rs28873974	G	A	-0.0429	4.3e-06	0.009334	35359	0.24221	TDP1	TYDP1
17	5848332	rs185009887	A	G	-0.1221	2.11e-06	0.025744	35362	0.02519	TDP1	TYDP1
17	10344456	rs140369774	A	G	-0.2372	3.85e-06	0.051352	35355	0.00632	TDP1	TYDP1
2	3592552	rs6542680	T	C	-0.0856	7.9e-17	0.010273	35320	0.18362	TDP1	TYDP1
2	211734716	rs188400754	T	C	0.1381	2.75e-06	0.029454	35344	0.01919	TDP1	TYDP1
3	56815721	rs1354034	C	T	0.0405	7.06e-07	0.008166	35344	0.38119	TDP1	TYDP1
3	154336677	rs701146	A	T	-0.0366	4.3e-06	0.007963	35331	0.49896	TDP1	TYDP1
3	187174517	rs59358791	A	C	0.0494	2.36e-06	0.010467	35352	0.17721	TDP1	TYDP1
5	14783279	rs181937175	A	G	0.1282	1.77e-06	0.026832	35357	0.02177	TDP1	TYDP1
5	119334673	rs71585211	T	C	0.2309	4.32e-08	0.042157	35350	0.00907	TDP1	TYDP1
7	12208470	rs17165706	T	A	-0.0445	1.2e-06	0.009164	35357	0.24693	TDP1	TYDP1
8	4398737	rs35567863	T	G	-0.0501	3.48e-06	0.010797	35348	0.1608	TDP1	TYDP1
1	196695521	rs10922098	T	C	-0.099	1.21e-34	0.008064	35326	0.40011	BRD2	BRD2
1	217099488	rs830317	T	A	0.0508	2.3e-06	0.01075	35342	0.16322	BRD2	BRD2
11	81828188	rs78710052	C	A	0.0967	3.32e-06	0.020796	35333	0.03782	BRD2	BRD2
12	3991507	rs58068569	G	A	-0.0448	4.33e-06	0.00975	35365	0.20781	BRD2	BRD2
12	42802980	rs75327431	C	T	-0.0815	2.63e-06	0.017347	35349	0.05347	BRD2	BRD2
14	100710432	rs1555405	A	G	-0.0427	7.84e-07	0.008645	35368	0.30381	BRD2	BRD2
17	1701734	rs548585039	T	C	-0.0762	2.06e-06	0.01605	35337	0.06526	BRD2	BRD2
3	6885236	rs115165745	T	C	-0.1453	4.13e-06	0.031553	35345	0.01585	BRD2	BRD2
3	165787389	rs1355538	G	A	-0.0393	1.08e-06	0.00806	35326	0.39847	BRD2	BRD2
5	173987923	rs36076454	G	A	-0.0418	1.13e-06	0.008587	35361	0.30828	BRD2	BRD2
6	31910331	rs6457457	T	C	0.1042	7.41e-11	0.016001	35429	0.06527	BRD2	BRD2
6	32008772	rs28573154	A	G	0.0652	3.21e-09	0.011012	35428	0.145	BRD2	BRD2
6	34143103	rs2026490	A	G	-0.149	2.99e-06	0.031897	35338	0.01528	BRD2	BRD2
6	96614917	rs211161	G	T	0.1444	3.8e-06	0.031241	35331	0.01526	BRD2	BRD2
7	78205938	rs1969441	T	G	0.0376	2.19e-06	0.007941	35342	0.48804	BRD2	BRD2
9	110125975	rs1571262	G	T	-0.0474	5.13e-07	0.00944	35358	0.23055	BRD2	BRD2
1	80998564	rs185490651	A	T	0.1662	2.32e-06	0.035185	35341	0.01441	ACBD6	ACBD6
1	180294810	rs80261041	TCAGCCTCCGGAGTAGCTGGGACTT	TCAGCCTCCTGAGTAGCTGGGACTT	-0.1419	1.48e-09	0.023466	35344	0.03244	ACBD6	ACBD6
1	247874908	rs35340377	A	G	-0.0459	1.39e-06	0.009509	35144	0.25094	ACBD6	ACBD6
10	15165094	rs7919963	C	T	-0.0543	3e-06	0.011625	35353	0.1453	ACBD6	ACBD6
11	198986	rs4980320	C	T	0.0458	2.31e-08	0.008197	35340	0.46986	ACBD6	ACBD6
12	29358608	rs12578931	A	G	0.0399	2.36e-06	0.008453	35351	0.38101	ACBD6	ACBD6
12	54292096	rs35979828	T	C	-0.0687	3.22e-06	0.014755	35363	0.08648	ACBD6	ACBD6
16	57693052	rs2077612	A	G	0.0913	7.9e-07	0.01849	35360	0.04704	ACBD6	ACBD6
17	5848332	rs185009887	A	G	-0.1298	9.94e-07	0.026529	35362	0.02519	ACBD6	ACBD6
2	119382685	rs61663600	A	G	-0.0582	7.69e-08	0.010829	35349	0.17407	ACBD6	ACBD6
2	211734716	rs188400754	T	C	0.1473	1.2e-06	0.030336	35344	0.01919	ACBD6	ACBD6
3	56815721	rs1354034	C	T	0.0802	1.44e-21	0.008408	35344	0.38119	ACBD6	ACBD6
6	28299780	rs150494015	G	A	0.1835	1.55e-06	0.038187	35431	0.01082	ACBD6	ACBD6
8	105579917	rs16873418	G	A	-0.0449	2.05e-06	0.009456	35350	0.2507	ACBD6	ACBD6
9	341829	rs7869524	T	G	0.0395	1.8e-06	0.008273	35194	0.44019	ACBD6	ACBD6
9	4764332	rs77265585	C	G	0.0546	2.76e-06	0.011648	35362	0.14219	ACBD6	ACBD6
1	105301748	rs72628708	A	G	-0.0581	4.51e-06	0.012667	35341	0.11204	AP4M1	AP4M1
10	54234811	rs10763088	A	G	-0.062	4.58e-07	0.012294	35344	0.11851	AP4M1	AP4M1
11	198986	rs4980320	C	T	0.0396	6.51e-07	0.007959	35340	0.46986	AP4M1	AP4M1
11	65056707	rs57433602	TCAGCCTTTTTTTTTTTTTTTTTTTTTTT	CCAGCCTTTTTTTTTTTTTTTTTTTTTTT	-0.0543	6.82e-08	0.010063	35352	0.19536	AP4M1	AP4M1
12	51800834	rs113851522	T	C	0.1551	3.66e-06	0.033502	35361	0.01352	AP4M1	AP4M1
12	55719934	rs80340147	G	C	0.1539	1.3e-06	0.031795	35360	0.01571	AP4M1	AP4M1
14	55524511	rs141981770	A	G	0.2416	5.52e-07	0.048248	35348	0.00637	AP4M1	AP4M1
15	30020238	rs4779697	A	G	-0.0821	4.74e-06	0.017941	35385	0.05121	AP4M1	AP4M1
15	68389215	rs28711817	C	T	-0.1257	3.3e-07	0.024621	35358	0.02711	AP4M1	AP4M1
16	84475168	rs115239150	A	C	-0.0864	1.97e-06	0.018165	35372	0.05102	AP4M1	AP4M1
17	5848332	rs185009887	A	G	-0.1216	2.33e-06	0.025751	35362	0.02519	AP4M1	AP4M1
19	32616085	rs444089	C	G	-0.0632	4.42e-06	0.013767	35357	0.09309	AP4M1	AP4M1
2	23807634	rs115880416	A	G	0.1457	1.75e-06	0.03048	35358	0.01667	AP4M1	AP4M1
20	46687130	rs11550540	C	T	-0.0531	1.81e-06	0.011124	35363	0.15101	AP4M1	AP4M1
3	7762482	rs150568133	G	A	0.1243	3.89e-06	0.02692	35351	0.02356	AP4M1	AP4M1
3	154622690	rs7624851	A	C	0.0623	2.21e-06	0.013162	35331	0.1011	AP4M1	AP4M1
3	184499114	rs73175613	T	C	0.0517	3.57e-06	0.011154	35346	0.15081	AP4M1	AP4M1
4	103425248	rs111311909	A	G	0.1005	1.12e-06	0.020643	35328	0.03847	AP4M1	AP4M1
6	32961207	rs9276931	G	A	-0.0663	3.85e-06	0.014353	35425	0.08626	AP4M1	AP4M1
6	109941154	rs6918678	C	T	0.0515	7.82e-07	0.010426	35354	0.17445	AP4M1	AP4M1
7	29608728	rs12234758	C	T	-0.0814	4.45e-06	0.017738	35358	0.05272	AP4M1	AP4M1
7	100107173	rs13309	T	A	-0.0447	2.61e-08	0.008031	35356	0.42963	AP4M1	AP4M1
7	106727190	rs67036916	A	G	-0.0432	5.45e-08	0.007947	35345	0.45132	AP4M1	AP4M1
1	196692375	rs10922094	CATTA	GATTA	-0.1385	1.17e-66	0.00803	35327	0.40155	BAG3	BAG3
14	101039673	rs117381856	G	A	0.2479	1.13e-06	0.050931	35364	0.00611	BAG3	BAG3
16	53763653	rs4784323	G	A	0.0387	2.73e-06	0.008252	35354	0.35334	BAG3	BAG3
20	10712689	rs2423514	G	A	-0.0364	4.07e-06	0.007899	35366	0.4944	BAG3	BAG3
3	165761011	rs1707652	T	C	0.0806	2.74e-21	0.008509	35327	0.3102	BAG3	BAG3
6	31910331	rs6457457	T	C	0.123	1.3e-14	0.015962	35429	0.06527	BAG3	BAG3
6	32008772	rs28573154	A	G	0.1025	1.08e-20	0.010989	35428	0.145	BAG3	BAG3
6	32542464	rs563096139	T	C	0.0736	3.66e-06	0.015897	35427	0.06657	BAG3	BAG3
6	32630723	rs116334170	C	G	0.0373	3.5e-06	0.00804	35426	0.39997	BAG3	BAG3
7	2656744	rs117910592	G	C	-0.1821	4.11e-06	0.039536	35321	0.01028	BAG3	BAG3
8	65460454	rs72664708	A	T	0.2112	4.1e-07	0.041704	35336	0.00932	BAG3	BAG3
9	21673751	rs11794541	A	T	-0.0788	1.4e-06	0.016334	35339	0.05959	BAG3	BAG3
12	123660246	rs6488889	C	T	-0.1926	1.59e-12	0.027254	35357	0.02237	EIF2B1	EI2BA
16	89694084	rs465507	G	C	0.0382	4.76e-06	0.008349	35311	0.38779	EIF2B1	EI2BA
19	14783805	rs149683112	G	A	0.09	1.83e-06	0.018863	35365	0.0493	EIF2B1	EI2BA
2	226427015	rs11676298	G	C	0.0473	2.04e-06	0.009958	35346	0.21251	EIF2B1	EI2BA
21	29922164	rs149095400	A	C	0.1078	3.82e-06	0.023329	35360	0.03113	EIF2B1	EI2BA
3	6896321	rs9882865	G	A	0.0414	2.25e-06	0.008753	35345	0.30848	EIF2B1	EI2BA
3	7847970	rs901877	T	G	-0.039	2.96e-06	0.008345	35365	0.38294	EIF2B1	EI2BA
3	56815721	rs1354034	C	T	0.0476	1.13e-08	0.008337	35344	0.38119	EIF2B1	EI2BA
3	182732950	rs2700846	G	A	0.047	2e-06	0.009888	35350	0.21668	EIF2B1	EI2BA
6	33459573	rs2772372	C	T	0.0629	1.23e-06	0.012965	35387	0.11202	EIF2B1	EI2BA
7	10199327	rs12537695	C	T	-0.1516	3.47e-06	0.032668	35355	0.01615	EIF2B1	EI2BA
7	71157889	rs78288669	T	G	-0.1656	4.62e-06	0.036145	35346	0.01316	EIF2B1	EI2BA
8	5288381	rs11787208	T	C	0.0401	3.34e-06	0.008626	35365	0.32398	EIF2B1	EI2BA
1	150812144	rs10305748	T	C	-0.1126	2.08e-06	0.023727	35351	0.02964	SATB2	SATB2
1	196058002	rs1451915	A	C	0.0678	5.14e-09	0.011604	35323	0.13641	SATB2	SATB2
1	196695521	rs10922098	T	C	-0.2126	8.66e-151	0.008128	35326	0.40011	SATB2	SATB2
1	198065935	rs7513100	C	T	0.0553	8.45e-07	0.011229	35331	0.14871	SATB2	SATB2
12	3991507	rs58068569	G	A	-0.0458	3.52e-06	0.009875	35365	0.20781	SATB2	SATB2
13	104691009	rs773310	T	C	0.0425	4.55e-06	0.00927	35335	0.24976	SATB2	SATB2
16	3253817	rs55679833	A	C	-0.1021	4.89e-06	0.022344	35328	0.03358	SATB2	SATB2
16	81436413	rs9927153	T	C	-0.0474	6.99e-07	0.009553	35362	0.2252	SATB2	SATB2
17	12378457	rs11078072	C	G	-0.0399	2.02e-06	0.008398	35351	0.34894	SATB2	SATB2
19	6713251	rs1047286	A	G	-0.0503	7.45e-08	0.009349	35360	0.24066	SATB2	SATB2
2	3592552	rs6542680	T	C	-0.0801	1.1e-14	0.010366	35320	0.18362	SATB2	SATB2
2	23891020	rs574192285	TTT	ATT	0.1054	1.05e-06	0.021585	35357	0.03428	SATB2	SATB2
2	216622986	rs111696008	A	G	-0.1361	3.14e-07	0.026609	35347	0.02443	SATB2	SATB2
22	45902548	rs9330784	T	C	-0.058	1.12e-06	0.01191	35355	0.12962	SATB2	SATB2
3	165761011	rs1707652	T	C	0.0868	8.65e-24	0.008632	35327	0.3102	SATB2	SATB2
4	156705765	rs10014967	A	G	-0.2952	4.65e-06	0.064453	35342	0.00402	SATB2	SATB2
4	186046087	rs111340885	A	G	0.0967	3.9e-06	0.020946	35377	0.03682	SATB2	SATB2
6	31910331	rs6457457	T	C	0.1551	9.97e-22	0.016195	35429	0.06527	SATB2	SATB2
6	31976816	rs550671	T	C	0.1503	3.8e-39	0.011483	35428	0.14045	SATB2	SATB2
6	32487054	rs538958533	A	T	0.0815	4.28e-10	0.013053	35427	0.09889	SATB2	SATB2
6	32487809	rs78897911	A	G	0.04	2.62e-07	0.007769	35416	0.35973	SATB2	SATB2
6	52173990	rs77137410	G	A	0.1874	2.46e-06	0.039778	35356	0.01149	SATB2	SATB2
6	96614917	rs211161	G	T	0.1474	3.21e-06	0.031651	35331	0.01526	SATB2	SATB2
7	46328205	rs10266981	G	C	0.0613	3.95e-06	0.013286	35335	0.10087	SATB2	SATB2
7	86861868	rs28639719	AAAAAAA	CAAAAAA	0.0665	1.73e-06	0.013905	35339	0.09188	SATB2	SATB2
9	83504130	rs4877785	T	G	0.0383	1.95e-06	0.008048	35352	0.44606	SATB2	SATB2
11	61830500	rs1535	G	A	-0.0565	8.56e-11	0.008705	35355	0.38792	NEFL	NFL
11	116708947	rs11216107	C	T	0.0417	3.03e-06	0.008931	35364	0.34151	NEFL	NFL
12	1542407	rs11061837	T	C	-0.0612	1.45e-06	0.012704	35303	0.12851	NEFL	NFL
18	49646811	rs1943977	G	A	0.0521	1.15e-06	0.010712	35354	0.19566	NEFL	NFL
19	42812672	rs141954667	A	C	-0.1145	2.06e-08	0.020421	35354	0.05195	NEFL	NFL
19	43001407	rs116913420	A	C	-0.131	3.42e-10	0.020866	35352	0.05047	NEFL	NFL
19	43446146	rs116918010	C	T	-0.3166	2.22e-17	0.037328	35350	0.01497	NEFL	NFL
19	43453300	rs79978807	A	G	-0.2023	4.67e-08	0.037027	35350	0.01522	NEFL	NFL
19	44388844	rs373043655	TCTTCAC	CCTTCAC	-0.2568	1.17e-25	0.024525	35357	0.03365	NEFL	NFL
19	44462658	rs73036465	C	G	-0.3521	1.11e-49	0.02376	35359	0.03803	NEFL	NFL
19	44695812	rs75746043	G	A	0.4017	2.07e-76	0.021714	35358	0.04595	NEFL	NFL
19	44740641	rs144099906	CGTTTTG	TGTTTTG	0.2848	2.83e-28	0.025827	35355	0.03005	NEFL	NFL
19	44792407	rs149074838	G	A	0.3823	3.82e-09	0.064885	35355	0.00489	NEFL	NFL
19	44821494	rs28399664	CCCCCGATCCGCCCCCT	CCCCCCATCCGCCCCCT	-0.833	0	0.014728	35355	0.05059	NEFL	NFL
19	44872328	rs187183066	G	A	0.4111	4.37e-16	0.050579	35356	0.00749	NEFL	NFL
19	44909698	rs1081105	C	A	-0.8171	4.71e-204	0.026807	35356	0.02803	NEFL	NFL
19	44919304	rs1064725	G	T	0.1889	6.47e-27	0.017585	35356	0.06995	NEFL	NFL
19	44955825	rs76904536	T	C	0.3473	4.49e-18	0.040077	35359	0.01331	NEFL	NFL
19	45319006	rs57288057	T	C	-0.5652	5.76e-17	0.067526	35360	0.00485	NEFL	NFL
19	46251808	rs373307782	CTTTTC	CTTTTT	-0.485	1.42e-07	0.092161	35356	0.00257	NEFL	NFL
19	47050420	rs7508434	A	C	-0.177	1.5e-08	0.031263	35357	0.02338	NEFL	NFL
2	27519736	rs780093	C	T	-0.0499	2.68e-08	0.008973	35361	0.34157	NEFL	NFL
3	165761011	rs1707652	T	C	0.0589	1.28e-10	0.009161	35327	0.3102	NEFL	NFL
6	32633754	rs72848256	G	A	0.0487	1.02e-06	0.009962	35427	0.21813	NEFL	NFL
9	104903458	rs2575876	A	G	-0.0457	4.07e-06	0.009918	35351	0.24159	NEFL	NFL
1	97659124	rs115566878	A	G	0.8629	4.44e-06	0.188006	35349	0.00047	STAR	STAR
1	196692375	rs10922094	CATTA	GATTA	-0.0414	5.03e-07	0.008239	35327	0.40155	STAR	STAR
10	59794248	rs2271564	C	A	-0.0444	1.99e-06	0.009339	35341	0.24711	STAR	STAR
10	63607136	rs2393989	A	T	0.0405	7.87e-07	0.008201	35338	0.40891	STAR	STAR
10	71033304	rs150511525	T	C	0.2182	4.57e-06	0.047602	35359	0.00702	STAR	STAR
12	17627856	rs139542427	A	G	-0.1825	3.8e-07	0.035933	35348	0.01311	STAR	STAR
12	42802980	rs75327431	C	T	-0.0889	5.08e-07	0.017698	35349	0.05347	STAR	STAR
14	25828920	rs17278181	T	C	0.1015	1.03e-06	0.020776	35360	0.0356	STAR	STAR
14	53086229	rs151027085	C	T	-0.1364	2.65e-06	0.029044	35356	0.01935	STAR	STAR
14	100824126	rs11627993	A	C	-0.0512	3.1e-08	0.009249	35365	0.25265	STAR	STAR
15	87767808	rs4887200	C	G	-0.1011	1.58e-06	0.021058	35343	0.03683	STAR	STAR
19	44908822	rs7412	T	C	-0.0823	1.44e-06	0.017076	35355	0.05941	STAR	STAR
2	27573292	rs77535061	T	G	0.0981	1.33e-07	0.018597	35361	0.04987	STAR	STAR
2	80046645	rs12465439	T	C	-0.0455	7.77e-07	0.009208	35337	0.26416	STAR	STAR
20	26172890	rs2752931	T	C	0.0404	2.49e-06	0.00858	35353	0.33033	STAR	STAR
20	62410963	rs2236200	C	A	0.0458	3.2e-06	0.009833	35323	0.21727	STAR	STAR
21	39751626	rs7278720	T	G	-0.0555	4.44e-07	0.010993	35363	0.19028	STAR	STAR
3	74348841	rs62269916	A	G	0.1033	3.04e-06	0.02213	35331	0.03471	STAR	STAR
3	165762312	rs6445035	A	G	0.0832	4.83e-16	0.010252	35327	0.1904	STAR	STAR
3	188647490	rs4686991	G	A	-0.0693	1.06e-07	0.013036	35357	0.10838	STAR	STAR
5	151802380	rs141718935	G	A	-0.3168	2.9e-08	0.057111	35340	0.00496	STAR	STAR
6	31773713	rs9469051	C	G	0.0894	2.01e-14	0.011686	35427	0.13645	STAR	STAR
6	32011047	rs148766553	A	G	-0.0783	4.65e-07	0.015535	35429	0.07438	STAR	STAR
6	32028747	rs406658	A	C	0.1174	2.58e-20	0.012712	35428	0.11916	STAR	STAR
6	32638918	rs28435909	C	T	0.0893	1.93e-12	0.012685	35427	0.11367	STAR	STAR
6	126432553	rs138783171	G	A	0.0829	3.41e-06	0.017848	35346	0.05347	STAR	STAR
8	9422541	rs62496163	C	G	-0.0401	3.93e-06	0.008689	35373	0.31358	STAR	STAR
9	21651357	rs62559783	A	G	-0.087	3.91e-06	0.018848	35341	0.04827	STAR	STAR
9	114069727	rs141738059	C	T	-0.4447	3.27e-10	0.070752	35353	0.00322	STAR	STAR
1	105035808	rs189452087	A	G	-0.2048	1.31e-06	0.042326	35341	0.008	CBS	CBS
1	220963265	rs115665564	A	G	0.1476	2.8e-06	0.031503	35341	0.01486	CBS	CBS
12	122468373	rs11609474	ATTTAT	ATTAAT	0.0559	7.1e-07	0.011273	35355	0.13582	CBS	CBS
13	92754331	rs138907830	A	G	-0.0423	2.86e-06	0.009037	35349	0.24723	CBS	CBS
14	62173933	rs182929442	A	C	-0.0527	2.29e-06	0.01115	35347	0.14157	CBS	CBS
14	100710432	rs1555405	A	G	-0.0407	1.76e-06	0.008516	35368	0.30381	CBS	CBS
2	27555300	rs12995461	C	A	0.0484	2.62e-07	0.0094	35361	0.21643	CBS	CBS
2	204185890	rs74586344	C	A	0.1103	1.12e-06	0.022653	35340	0.03006	CBS	CBS
20	62322432	rs2274933	A	G	0.0511	1.21e-06	0.010529	35325	0.16911	CBS	CBS
22	29133160	rs5997447	G	A	0.1024	2.08e-06	0.021578	35360	0.03197	CBS	CBS
3	124755073	rs149468457	A	G	-0.0845	1.5e-10	0.013191	35357	0.09594	CBS	CBS
4	160445780	rs78286505	A	G	-0.0632	1.36e-06	0.013081	35346	0.0986	CBS	CBS
5	166355321	rs1799575	G	A	0.0458	4.54e-06	0.009989	35348	0.18878	CBS	CBS
8	122800993	rs16897456	A	G	-0.0743	2.31e-06	0.015728	35359	0.06663	CBS	CBS
1	49320605	rs72684863	A	G	0.0767	1.61e-06	0.015987	35358	0.06613	CRYAA	Alpha_crystallin_A_chain
1	196695521	rs10922098	T	C	-0.0493	1.16e-09	0.008101	35326	0.40011	CRYAA	Alpha_crystallin_A_chain
11	22298474	rs7102387	CGCACACACA	CACACACACA	-1.2454	3.8e-06	0.269449	35347	0.00027	CRYAA	Alpha_crystallin_A_chain
13	27043911	rs34101414	C	A	-0.0416	1.06e-06	0.008526	35344	0.32011	CRYAA	Alpha_crystallin_A_chain
19	3379348	rs146283311	A	G	-0.2709	2.28e-06	0.057312	35328	0.0051	CRYAA	Alpha_crystallin_A_chain
19	5170996	rs182887054	T	C	-0.2329	4.23e-06	0.050633	35350	0.00654	CRYAA	Alpha_crystallin_A_chain
2	3592552	rs6542680	T	C	-0.0536	1.73e-07	0.010257	35320	0.18362	CRYAA	Alpha_crystallin_A_chain
21	23158918	rs150290990	A	G	-0.2435	3.05e-06	0.052169	35352	0.00612	CRYAA	Alpha_crystallin_A_chain
22	45184795	rs111542786	A	G	0.1039	1.44e-06	0.021559	35362	0.03369	CRYAA	Alpha_crystallin_A_chain
6	32619236	rs557011	T	C	0.0455	1.75e-08	0.008074	35427	0.40141	CRYAA	Alpha_crystallin_A_chain
6	96614917	rs211161	G	T	0.1537	9.04e-07	0.031294	35331	0.01526	CRYAA	Alpha_crystallin_A_chain
6	137446420	rs12173589	G	C	-0.0551	2.24e-06	0.011649	35352	0.13335	CRYAA	Alpha_crystallin_A_chain
7	157090594	rs150569547	G	T	0.1451	6.99e-07	0.029244	35318	0.01921	CRYAA	Alpha_crystallin_A_chain
1	80998564	rs185490651	A	T	0.1662	1.97e-06	0.034945	35341	0.01441	APRT	APT
1	98162345	rs12734505	G	A	0.0463	1.56e-06	0.009638	35348	0.23417	APRT	APT
1	247874908	rs35340377	A	G	-0.0442	2.97e-06	0.009459	35144	0.25094	APRT	APT
10	63303060	rs7073753	T	C	0.0432	1.32e-07	0.008188	35339	0.4356	APRT	APT
11	198986	rs4980320	C	T	0.0411	4.63e-07	0.008153	35340	0.46986	APRT	APT
11	61386029	rs141144647	A	G	0.176	7.52e-07	0.035573	35353	0.01269	APRT	APT
11	68648553	rs117915869	C	T	0.2505	1.1e-06	0.051413	35353	0.00613	APRT	APT
16	57693052	rs2077612	A	G	0.0886	1.51e-06	0.018422	35360	0.04704	APRT	APT
16	86388448	rs142653563	T	G	-0.2481	1.79e-11	0.036908	35369	0.01219	APRT	APT
16	86834890	rs80228129	C	G	-0.0965	1.79e-06	0.020207	35325	0.04245	APRT	APT
16	87167711	rs79836490	G	A	-0.1858	2.06e-16	0.022607	35324	0.0348	APRT	APT
16	87792079	rs150776839	G	T	-0.1291	3.36e-09	0.021833	35315	0.03775	APRT	APT
16	88160657	rs138970372	A	G	-0.2042	3.37e-18	0.023476	35306	0.03048	APRT	APT
16	88663301	rs112783573	A	G	-0.5078	7.62e-69	0.028958	35311	0.02074	APRT	APT
16	88881573	rs2272435	T	C	-0.445	3.69e-79	0.023622	35311	0.03126	APRT	APT
16	89562551	rs78016521	T	C	-0.3269	1.31e-42	0.023894	35309	0.03025	APRT	APT
16	90014339	rs112579477	A	C	-0.0645	2.51e-07	0.012508	35309	0.12097	APRT	APT
17	5848332	rs185009887	A	G	-0.1338	3.81e-07	0.026348	35362	0.02519	APRT	APT
18	5924635	rs9947300	G	C	0.0412	3.86e-06	0.00892	35351	0.29539	APRT	APT
2	211734716	rs188400754	T	C	0.1439	1.8e-06	0.030137	35344	0.01919	APRT	APT
20	51842250	rs546856194	CGGGAAAAAAAAAAAAAAAA	CGGAAAAAAAAAAAAAAAAA	0.0805	1.78e-06	0.016851	35367	0.06119	APRT	APT
3	56815721	rs1354034	C	T	0.0424	3.85e-07	0.008352	35344	0.38119	APRT	APT
3	187178037	rs7431310	A	G	0.0458	4.61e-06	0.009996	35352	0.21372	APRT	APT
5	65468633	rs16893852	A	G	-0.0946	2.02e-06	0.019911	35356	0.04477	APRT	APT
5	119581786	rs6884904	A	C	0.1866	4.66e-06	0.040746	35351	0.01002	APRT	APT
6	28299780	rs150494015	G	A	0.1753	3.85e-06	0.037948	35431	0.01082	APRT	APT
9	4764332	rs77265585	C	G	0.0552	1.86e-06	0.011576	35362	0.14219	APRT	APT
9	83010530	rs11139896	A	G	-0.0384	3.48e-06	0.008275	35354	0.40114	APRT	APT
1	161673737	rs1674755	C	A	-0.0391	1.27e-06	0.008071	35337	0.46727	ASMTL	ASML
1	228004693	rs190717922	A	G	0.1719	4.69e-06	0.037548	35347	0.01215	ASMTL	ASML
10	112350443	rs11195916	A	T	0.3952	4.89e-06	0.086484	35361	0.00223	ASMTL	ASML
11	198986	rs4980320	C	T	0.0465	1.49e-08	0.008212	35340	0.46986	ASMTL	ASML
11	80638469	rs72943117	A	G	-0.0631	2.2e-07	0.012178	35337	0.129	ASMTL	ASML
12	54318524	rs10876550	A	G	0.0446	6.93e-08	0.00827	35362	0.43699	ASMTL	ASML
13	32297463	rs73169160	T	C	-0.1045	1.23e-06	0.021541	35356	0.03821	ASMTL	ASML
16	8832746	rs12925234	C	A	0.04	1.61e-06	0.008339	35367	0.40014	ASMTL	ASML
16	84476758	rs4782978	C	A	-0.0839	2.92e-06	0.017942	35371	0.05556	ASMTL	ASML
17	28367840	rs704	A	G	-0.0504	7.92e-10	0.0082	35348	0.49189	ASMTL	ASML
18	60751503	rs1455500	A	G	0.0375	4.46e-06	0.008173	35356	0.47446	ASMTL	ASML
18	74552195	rs11664748	C	T	0.1573	5.36e-07	0.031378	35363	0.01727	ASMTL	ASML
20	46675082	rs13044870	A	G	-0.0382	4.23e-06	0.008305	35362	0.40903	ASMTL	ASML
3	56815721	rs1354034	C	T	0.0531	2.96e-10	0.008427	35344	0.38119	ASMTL	ASML
3	161961388	rs9811662	A	G	0.0403	2.36e-06	0.008538	35328	0.3459	ASMTL	ASML
8	140509086	rs11991696	C	G	-0.052	9.28e-07	0.010599	35313	0.18096	ASMTL	ASML
9	29980969	rs117599089	TTCTCTCTCTG	TTCTCTCTCTC	-0.1391	1.74e-06	0.029093	35345	0.0214	ASMTL	ASML
1	9410839	rs55999465	C	G	0.0439	8.31e-07	0.008908	35373	0.27512	STUB1	CHIP
10	63302248	rs10761739	C	G	0.0466	4.47e-09	0.007944	35339	0.43566	STUB1	CHIP
10	86233362	rs118003643	T	C	0.0934	3.95e-06	0.020242	35354	0.03867	STUB1	CHIP
10	119548888	rs145321567	G	C	-0.3395	4.36e-06	0.07391	35366	0.00309	STUB1	CHIP
11	262930	rs11601665	T	C	0.0445	6.35e-07	0.008935	35340	0.26367	STUB1	CHIP
14	67994377	rs34274745	G	A	-0.1057	4.32e-06	0.023	35349	0.03119	STUB1	CHIP
17	3906286	rs151236405	CACGCG	CACGCC	-0.1042	7.49e-07	0.021058	35346	0.0362	STUB1	CHIP
17	5848332	rs185009887	A	G	-0.1202	2.64e-06	0.02559	35362	0.02519	STUB1	CHIP
17	79251822	rs79879259	T	C	-0.0862	2.91e-06	0.018431	35367	0.04843	STUB1	CHIP
19	53396273	rs2927690	T	G	0.0396	3.14e-06	0.008495	35367	0.32021	STUB1	CHIP
2	12548453	rs79209494	A	G	-0.1729	4.79e-06	0.037803	35355	0.01072	STUB1	CHIP
2	31035400	rs2365191	C	T	-0.0385	4.2e-06	0.008367	35351	0.32981	STUB1	CHIP
3	56815721	rs1354034	C	T	0.0729	2.49e-19	0.00811	35344	0.38119	STUB1	CHIP
4	172130903	rs76468690	A	G	0.1993	2.84e-07	0.03882	35358	0.0107	STUB1	CHIP
6	41436928	rs9369279	A	G	-0.041	8.74e-07	0.008337	35350	0.33891	STUB1	CHIP
8	102239769	rs2853231	A	G	-0.0431	1.94e-06	0.009055	35350	0.26183	STUB1	CHIP
1	2342999	rs61288374	G	A	0.0444	1.22e-06	0.00915	35318	0.28034	ENO2	NSE
1	203310791	rs3936069	A	C	-0.1151	1.9e-06	0.024163	35356	0.02955	ENO2	NSE
1	247874908	rs35340377	A	G	-0.0462	1.3e-06	0.009546	35144	0.25094	ENO2	NSE
10	63302248	rs10761739	C	G	0.0802	2.63e-22	0.008256	35339	0.43566	ENO2	NSE
12	6367870	rs118067840	C	T	0.1084	8.75e-07	0.022042	35361	0.03642	ENO2	NSE
12	6886522	rs12831467	C	A	0.1491	3.42e-61	0.009034	35377	0.28747	ENO2	NSE
12	10308006	rs117865535	G	A	0.1891	2.98e-07	0.036899	35376	0.01296	ENO2	NSE
12	54329244	rs6580981	A	G	-0.0512	4.79e-10	0.008224	35360	0.47567	ENO2	NSE
14	69924396	rs77370254	G	C	-0.0946	7.21e-07	0.019089	35347	0.04934	ENO2	NSE
14	105820025	rs118062631	T	C	0.1224	2.9e-06	0.026165	34956	0.02642	ENO2	NSE
15	64065661	rs72755050	C	T	-0.073	3.24e-06	0.015683	35348	0.07312	ENO2	NSE
15	64412056	rs1515187	ATTTTTTTAAAAAA	ATTTTTTAAAAAAA	0.1102	3.08e-07	0.021529	35350	0.03777	ENO2	NSE
15	64702846	rs74982409	T	A	0.1128	1.58e-07	0.021513	35350	0.03786	ENO2	NSE
16	8875226	rs2872180	A	C	0.0379	4.48e-06	0.008261	35364	0.43637	ENO2	NSE
16	66593499	rs2044791	G	T	0.0398	1.6e-06	0.008295	35356	0.43201	ENO2	NSE
19	14783805	rs149683112	G	A	0.1003	1.5e-07	0.019095	35365	0.0493	ENO2	NSE
20	2425165	rs73079366	G	A	0.0907	4.48e-06	0.01977	35368	0.04305	ENO2	NSE
4	152923368	rs569987001	C	G	0.1405	9.92e-07	0.028714	35365	0.02124	ENO2	NSE
5	141226874	rs72806804	G	A	0.1086	3.23e-07	0.021254	35353	0.04023	ENO2	NSE
6	155584977	rs4265041	A	G	-0.0414	3.98e-06	0.008976	35356	0.29573	ENO2	NSE
7	71155741	rs74364570	G	A	-0.1659	3.05e-06	0.035544	35346	0.01395	ENO2	NSE
8	5288381	rs11787208	T	C	0.0464	1.11e-07	0.008742	35365	0.32398	ENO2	NSE
8	105195178	rs1460580	G	C	0.0576	5.04e-08	0.010569	35349	0.1857	ENO2	NSE
8	105570896	rs4734879	G	A	-0.148	3e-50	0.009929	35353	0.21866	ENO2	NSE
9	19745276	rs117962676	A	G	0.1033	1.75e-06	0.02161	35352	0.03753	ENO2	NSE
9	132311899	rs144258500	G	A	-0.2643	4.17e-06	0.057421	35359	0.0059	ENO2	NSE
9	132989049	rs60757417	G	C	-0.0905	1.14e-08	0.015852	35355	0.07243	ENO2	NSE
1	65670308	rs11208704	C	T	-0.0455	1.93e-07	0.00874	35334	0.25373	PIAS4	PIAS4
1	150812144	rs10305748	T	C	-0.1194	3.13e-07	0.023342	35351	0.02964	PIAS4	PIAS4
1	153110810	rs138840275	G	A	-0.1198	3.41e-06	0.025793	35349	0.02461	PIAS4	PIAS4
1	196692375	rs10922094	CATTA	GATTA	-0.1244	4.81e-54	0.008037	35327	0.40155	PIAS4	PIAS4
10	16509918	rs45555839	GTGAGTTTTTTT	TTGAGTTTTTTT	0.0722	1.65e-06	0.015066	35353	0.07367	PIAS4	PIAS4
12	24601005	rs150280911	A	G	-0.1307	2.78e-06	0.027888	35352	0.02078	PIAS4	PIAS4
13	73362027	rs2224916	T	C	0.0373	4.14e-06	0.008101	35345	0.38167	PIAS4	PIAS4
13	81786626	rs143770771	A	G	-0.1245	1.05e-06	0.025505	35341	0.02415	PIAS4	PIAS4
15	41989521	rs1668579	A	G	-0.0437	3.31e-06	0.009396	35348	0.23081	PIAS4	PIAS4
19	5017782	rs139780516	T	C	-0.0831	4.91e-06	0.01819	35350	0.04742	PIAS4	PIAS4
2	27563321	rs10208529	T	A	0.0439	3.72e-06	0.009488	35361	0.2164	PIAS4	PIAS4
3	165767231	rs2686395	C	T	-0.0603	1.34e-12	0.008504	35327	0.3101	PIAS4	PIAS4
5	173865250	rs3849725	G	C	0.0671	3.74e-06	0.014507	35363	0.07928	PIAS4	PIAS4
6	31910331	rs6457457	T	C	0.1059	3.22e-11	0.015958	35429	0.06527	PIAS4	PIAS4
6	32008772	rs28573154	A	G	0.0887	6.84e-16	0.010987	35428	0.145	PIAS4	PIAS4
6	143001787	rs199250	T	G	-0.0569	6.56e-07	0.011439	35344	0.13777	PIAS4	PIAS4
7	78205938	rs1969441	T	G	0.0363	4.72e-06	0.007931	35342	0.48804	PIAS4	PIAS4
8	88463659	rs112091101	A	C	0.156	3.85e-06	0.033772	35337	0.01344	PIAS4	PIAS4
1	196122755	rs72748418	A	G	0.0821	1.04e-07	0.015431	35325	0.07164	IL10RA	IL_10_Ra
1	196158413	rs114009540	A	G	-0.1148	1.18e-07	0.021671	35325	0.03606	IL10RA	IL_10_Ra
1	196560692	rs10801548	TGTTTTTTTTT	TGTTTTTTCTT	-0.0514	2.53e-10	0.008126	35326	0.40817	IL10RA	IL_10_Ra
1	196695521	rs10922098	T	C	-0.2695	5.93e-244	0.008079	35326	0.40011	IL10RA	IL_10_Ra
1	197629003	rs529536293	C	A	0.0483	2.61e-07	0.009379	35329	0.24422	IL10RA	IL_10_Ra
1	197992799	rs35351085	T	C	0.1152	4.47e-10	0.018472	35331	0.04877	IL10RA	IL_10_Ra
13	31203718	rs9805871	G	A	-0.0473	8.66e-07	0.009614	35354	0.21678	IL10RA	IL_10_Ra
13	97012116	rs185151609	T	C	0.5275	3.11e-06	0.113111	35360	0.00156	IL10RA	IL_10_Ra
14	100718850	rs59228823	C	G	-0.0427	1.31e-06	0.008825	35368	0.29146	IL10RA	IL_10_Ra
17	12378457	rs11078072	C	G	-0.0422	4.45e-07	0.008359	35351	0.34894	IL10RA	IL_10_Ra
17	28367840	rs704	A	G	0.1033	2.33e-38	0.007976	35348	0.49189	IL10RA	IL_10_Ra
17	34662970	rs11080290	A	T	0.0475	1.68e-06	0.009919	35357	0.20554	IL10RA	IL_10_Ra
17	58107792	rs35552706	GTCTTTTTTTTTTTTG	ATCTTTTTTTTTTTTG	0.0785	4.07e-06	0.017037	35354	0.05901	IL10RA	IL_10_Ra
19	6713251	rs1047286	A	G	-0.052	2.43e-08	0.009322	35360	0.24066	IL10RA	IL_10_Ra
2	27563321	rs10208529	T	A	0.0471	9.33e-07	0.009602	35361	0.2164	IL10RA	IL_10_Ra
2	216622986	rs111696008	A	G	-0.1579	2.54e-09	0.026499	35347	0.02443	IL10RA	IL_10_Ra
2	220317284	rs17576531	G	C	-0.1454	1.52e-06	0.030238	35368	0.01788	IL10RA	IL_10_Ra
3	136329135	rs483465	G	A	0.0468	5.05e-07	0.009314	35349	0.24663	IL10RA	IL_10_Ra
3	165761011	rs1707652	T	C	0.1283	2.33e-50	0.008597	35327	0.3102	IL10RA	IL_10_Ra
3	166025290	rs9683167	G	C	0.1465	5.94e-11	0.022383	35328	0.03454	IL10RA	IL_10_Ra
3	167146012	rs62277526	C	G	0.0475	2.96e-08	0.008568	35342	0.31756	IL10RA	IL_10_Ra
6	31910331	rs6457457	T	C	0.198	1.44e-34	0.016147	35429	0.06527	IL10RA	IL_10_Ra
6	31976816	rs550671	T	C	0.2027	2.61e-70	0.011435	35428	0.14045	IL10RA	IL_10_Ra
6	31995309	rs551939957	T	C	-0.0704	3.82e-07	0.013864	35429	0.09454	IL10RA	IL_10_Ra
6	32487054	rs538958533	A	T	0.1121	7.4e-18	0.013022	35427	0.09889	IL10RA	IL_10_Ra
6	32630723	rs116334170	C	G	0.054	3.2e-11	0.008136	35426	0.39997	IL10RA	IL_10_Ra
7	46293025	rs36123841	T	C	0.062	4.27e-06	0.013484	35335	0.09677	IL10RA	IL_10_Ra
7	95308581	rs3917538	A	G	0.0465	1.43e-06	0.009644	35337	0.21967	IL10RA	IL_10_Ra
8	128554831	rs74480402	C	T	-0.1079	1.84e-06	0.02262	35354	0.03237	IL10RA	IL_10_Ra
9	21638408	rs17732416	T	C	-0.0957	1.22e-06	0.019722	35341	0.04293	IL10RA	IL_10_Ra
11	198986	rs4980320	C	T	0.0584	6.91e-13	0.008132	35340	0.46986	STAT3	STAT3
11	114110519	rs17116384	G	A	-0.0405	2.24e-06	0.008561	35355	0.34208	STAT3	STAT3
12	54293705	rs7304860	C	T	0.051	2.11e-09	0.008515	35361	0.35547	STAT3	STAT3
16	84475168	rs115239150	A	C	-0.0891	1.63e-06	0.018582	35372	0.05102	STAT3	STAT3
17	5848332	rs185009887	A	G	-0.1445	4.26e-08	0.026371	35362	0.02519	STAT3	STAT3
17	42105037	rs34016093	C	T	-0.0823	6.16e-07	0.016506	35371	0.06531	STAT3	STAT3
17	42378745	rs4796791	C	T	0.1541	4.29e-78	0.008237	35371	0.41138	STAT3	STAT3
17	61737169	rs75409297	G	A	0.0913	2.94e-06	0.019528	35356	0.0445	STAT3	STAT3
17	65598027	rs62065673	C	T	-0.0519	1.13e-06	0.010662	35353	0.17758	STAT3	STAT3
20	46655778	rs13037923	C	T	-0.0396	1.82e-06	0.008297	35363	0.3956	STAT3	STAT3
22	18896168	rs419523	G	A	-0.107	2.55e-06	0.022746	35320	0.03284	STAT3	STAT3
3	56815721	rs1354034	C	T	0.0683	2.95e-16	0.008354	35344	0.38119	STAT3	STAT3
3	161961388	rs9811662	A	G	0.0387	4.97e-06	0.008476	35328	0.3459	STAT3	STAT3
4	111083156	rs143420642	A	T	0.1276	1.57e-06	0.02657	35343	0.02444	STAT3	STAT3
6	165256602	rs16897604	C	T	-0.1159	4.82e-06	0.025347	35368	0.02661	STAT3	STAT3
7	106676033	rs342200	A	G	-0.0455	2.6e-08	0.008174	35345	0.42559	STAT3	STAT3
8	20021363	rs4335137	T	A	-0.0402	8.43e-07	0.008162	35357	0.48509	STAT3	STAT3
8	105566712	rs72673751	C	T	-0.055	1.83e-06	0.011527	35353	0.14705	STAT3	STAT3
8	105905650	rs76281075	TTTTTT	TTTTGT	0.0569	3.1e-06	0.012199	35336	0.12961	STAT3	STAT3
8	140517837	rs4961253	C	T	-0.0528	2.29e-06	0.011173	35313	0.15608	STAT3	STAT3
9	4764332	rs77265585	C	G	0.0536	3.47e-06	0.011549	35362	0.14219	STAT3	STAT3
9	32156024	rs144883301	T	C	-0.123	2.95e-06	0.026313	35343	0.02437	STAT3	STAT3
9	82997956	rs6559693	G	A	-0.0373	4.28e-06	0.008113	35354	0.49114	STAT3	STAT3
9	96430636	rs10820606	AC	AA	-0.0513	5.4e-08	0.009434	35332	0.24575	STAT3	STAT3
1	22742008	rs72653643	T	A	-0.0809	4.51e-06	0.017639	35357	0.05333	JUN	c_Jun
1	152992214	rs115041442	T	C	-0.1264	7.28e-07	0.025516	35350	0.02598	JUN	c_Jun
1	196158413	rs114009540	A	G	-0.1124	2.03e-07	0.021631	35325	0.03606	JUN	c_Jun
1	196695521	rs10922098	T	C	-0.1996	1.46e-133	0.008116	35326	0.40011	JUN	c_Jun
1	197992799	rs35351085	T	C	0.0883	1.67e-06	0.018437	35331	0.04877	JUN	c_Jun
17	12378457	rs11078072	C	G	-0.0399	1.9e-06	0.008375	35351	0.34894	JUN	c_Jun
19	6716268	rs11569415	A	G	-0.066	1.07e-12	0.009269	35360	0.24276	JUN	c_Jun
2	27563321	rs10208529	T	A	0.0559	6.05e-09	0.009613	35361	0.2164	JUN	c_Jun
2	216616793	rs72952553	A	G	-0.0412	1.76e-06	0.00862	35347	0.31481	JUN	c_Jun
22	45902548	rs9330784	T	C	-0.0598	4.88e-07	0.011887	35355	0.12962	JUN	c_Jun
3	20753382	rs115695610	A	T	-0.1259	3.45e-06	0.027122	35346	0.02306	JUN	c_Jun
3	136206349	rs1154988	A	T	0.0474	7.53e-07	0.009581	35349	0.22728	JUN	c_Jun
3	162188224	rs62279052	A	C	0.0712	3.53e-06	0.015354	35328	0.07404	JUN	c_Jun
3	165761011	rs1707652	T	C	0.0949	2.93e-28	0.008608	35327	0.3102	JUN	c_Jun
3	167305836	rs35190925	G	A	0.0589	3.96e-06	0.012767	35342	0.11197	JUN	c_Jun
4	55666449	rs2634465	G	A	-0.0538	3.11e-06	0.011537	35346	0.1413	JUN	c_Jun
6	31910331	rs6457457	T	C	0.1517	5.86e-21	0.016151	35429	0.06527	JUN	c_Jun
6	31964400	rs444921	T	C	0.1438	6.42e-36	0.011493	35429	0.13897	JUN	c_Jun
6	32487054	rs538958533	A	T	0.0822	2.68e-10	0.013015	35427	0.09889	JUN	c_Jun
6	32487809	rs78897911	A	G	0.0394	3.64e-07	0.007745	35416	0.35973	JUN	c_Jun
7	105982290	rs184628496	C	A	-0.1266	3.14e-06	0.027159	35343	0.02131	JUN	c_Jun
9	30915331	rs146383724	G	A	-0.1587	4.58e-06	0.034626	35346	0.01274	JUN	c_Jun
1	196695521	rs10922098	T	C	-0.049	9.12e-10	0.008001	35326	0.40011	OAS1	OAS1
1	217322159	rs35686362	A	G	0.0719	1.98e-06	0.01512	35345	0.0729	OAS1	OAS1
12	43709491	rs1585715	A	G	-0.0385	1.56e-06	0.008015	35345	0.40454	OAS1	OAS1
12	112914354	rs4767023	C	T	-0.0433	5.27e-07	0.008632	35367	0.28915	OAS1	OAS1
14	101039673	rs117381856	G	A	0.2589	3.04e-07	0.050559	35364	0.00611	OAS1	OAS1
18	48148887	rs185664530	G	A	0.1457	4.06e-07	0.028761	35355	0.01916	OAS1	OAS1
2	3592552	rs6542680	T	C	-0.0583	8.74e-09	0.010133	35320	0.18362	OAS1	OAS1
2	54711701	rs2666035	A	T	-0.0704	4.37e-06	0.015328	35333	0.06958	OAS1	OAS1
22	26903403	rs9306429	C	G	0.0392	8.12e-07	0.007947	35358	0.4318	OAS1	OAS1
6	32616036	rs1846190	A	G	0.0439	7.19e-08	0.00815	35427	0.35085	OAS1	OAS1
8	18051983	rs7844114	T	C	0.0363	3.81e-06	0.007854	35363	0.4889	OAS1	OAS1
9	110200662	rs17806752	T	C	-0.0451	3.23e-06	0.009687	35359	0.20757	OAS1	OAS1
1	23462501	rs10917383	G	A	0.0536	1.42e-06	0.011115	35360	0.14662	MYC	c_Myc
1	196677131	rs572515	G	A	-0.0613	3.06e-14	0.00807	35326	0.3973	MYC	c_Myc
10	63311455	rs10822155	A	C	0.0544	8.06e-12	0.007956	35339	0.43479	MYC	c_Myc
11	123780849	rs17127684	A	T	-0.2415	3.67e-06	0.052165	35357	0.00605	MYC	c_Myc
12	13713805	rs2268113	T	C	0.0382	2.92e-06	0.008168	35363	0.37897	MYC	c_Myc
13	104686288	rs773316	T	A	0.0431	2.45e-06	0.009147	35344	0.24726	MYC	c_Myc
14	27853745	rs137881064	G	T	-0.4531	3.63e-07	0.08906	35351	0.00241	MYC	c_Myc
16	58368691	rs72788169	T	C	0.0672	3.66e-07	0.013213	35354	0.09901	MYC	c_Myc
2	224823119	rs13430865	T	C	-0.0616	3.52e-06	0.013281	35358	0.09669	MYC	c_Myc
20	10669706	rs6133987	T	C	-0.0435	2.65e-06	0.009262	35366	0.24016	MYC	c_Myc
4	72690631	rs11722134	T	G	-0.0644	1.21e-06	0.013267	35337	0.09717	MYC	c_Myc
4	103425248	rs111311909	A	G	0.1018	7.07e-07	0.020526	35328	0.03847	MYC	c_Myc
4	153530526	rs6848819	C	A	0.0875	3.5e-06	0.018861	35362	0.04518	MYC	c_Myc
4	181044587	rs12651037	C	G	0.0445	4.34e-06	0.009686	35355	0.21169	MYC	c_Myc
5	173987923	rs36076454	G	A	-0.0417	1.12e-06	0.008562	35361	0.30828	MYC	c_Myc
6	24778618	rs16889681	G	A	0.1835	3.74e-06	0.039673	35368	0.01045	MYC	c_Myc
6	32466356	rs147168394	A	G	0.1146	1.3e-07	0.021708	35427	0.03427	MYC	c_Myc
6	96614917	rs211161	G	T	0.1655	1.11e-07	0.031184	35331	0.01526	MYC	c_Myc
6	111919829	rs77704654	C	T	-0.1039	4.29e-06	0.022603	35357	0.03238	MYC	c_Myc
1	80998564	rs185490651	A	T	0.1708	1.02e-06	0.034949	35341	0.01441	SMAD3	SMAD3
1	244015889	rs12759328	C	T	0.0777	3.34e-06	0.016713	35342	0.06346	SMAD3	SMAD3
11	198986	rs4980320	C	T	0.0476	5.32e-09	0.008155	35340	0.46986	SMAD3	SMAD3
11	11398699	rs17437465	G	T	-0.0598	2.88e-06	0.012779	35364	0.1166	SMAD3	SMAD3
12	54292096	rs35979828	T	C	-0.0928	2.43e-10	0.014658	35363	0.08648	SMAD3	SMAD3
17	5848332	rs185009887	A	G	-0.1297	8.58e-07	0.026352	35362	0.02519	SMAD3	SMAD3
18	47814877	rs1792676	G	C	-0.0417	3.83e-07	0.008213	35357	0.43697	SMAD3	SMAD3
20	61043233	rs6065035	T	C	-0.1193	4.44e-06	0.025992	35349	0.02517	SMAD3	SMAD3
3	56815721	rs1354034	C	T	0.0475	1.33e-08	0.008359	35344	0.38119	SMAD3	SMAD3
4	47542977	rs78822084	C	T	-0.0725	3.98e-06	0.015718	35329	0.07211	SMAD3	SMAD3
5	119581786	rs6884904	A	C	0.1971	1.33e-06	0.040767	35351	0.01002	SMAD3	SMAD3
6	165243467	rs200981828	AAAAAAAA	AAAAATAA	-0.1048	4.72e-06	0.022898	35368	0.03381	SMAD3	SMAD3
7	106676033	rs342200	A	G	-0.0447	4.95e-08	0.008197	35345	0.42559	SMAD3	SMAD3
9	4764332	rs77265585	C	G	0.056	1.3e-06	0.011569	35362	0.14219	SMAD3	SMAD3
9	32156149	rs138701316	A	T	-0.1263	1.59e-06	0.026317	35343	0.02437	SMAD3	SMAD3
1	80998564	rs185490651	A	T	0.1745	6.53e-07	0.035077	35341	0.01441	SMAD2	SMAD2
1	244015889	rs12759328	C	T	0.0769	4.54e-06	0.016772	35342	0.06346	SMAD2	SMAD2
11	198986	rs4980320	C	T	0.0522	1.76e-10	0.008181	35340	0.46986	SMAD2	SMAD2
11	88282549	rs56375235	C	T	-0.0739	8.9e-07	0.015037	35338	0.08022	SMAD2	SMAD2
12	54292096	rs35979828	T	C	-0.0918	4.41e-10	0.014715	35363	0.08648	SMAD2	SMAD2
17	21290120	rs9903708	T	C	-0.0411	4.27e-06	0.008939	35344	0.29054	SMAD2	SMAD2
18	47834620	rs1981	G	A	-0.0409	6.66e-07	0.008228	35357	0.4439	SMAD2	SMAD2
3	56815721	rs1354034	C	T	0.0384	4.83e-06	0.008399	35344	0.38119	SMAD2	SMAD2
5	119581786	rs6884904	A	C	0.1942	2.08e-06	0.040921	35351	0.01002	SMAD2	SMAD2
7	57250591	rs4131195	T	C	-0.0432	1.57e-06	0.008996	35326	0.29164	SMAD2	SMAD2
7	106676033	rs342200	A	G	-0.0456	2.84e-08	0.008215	35345	0.42559	SMAD2	SMAD2
9	4764332	rs77265585	C	G	0.0575	7.22e-07	0.011604	35362	0.14219	SMAD2	SMAD2
9	32156149	rs138701316	A	T	-0.1312	6.8e-07	0.026415	35343	0.02437	SMAD2	SMAD2
1	156581456	rs192869620	A	G	0.2588	1.74e-06	0.054121	35351	0.00606	PDGFRA	PDGFRA
1	161551141	rs56199187	T	C	0.0786	5.34e-11	0.01198	35339	0.13349	PDGFRA	PDGFRA
1	176476659	rs79804130	T	C	1.1093	1.14e-17	0.129605	35334	0.001	PDGFRA	PDGFRA
1	182430766	rs114430054	C	T	0.2251	2.03e-07	0.043314	35349	0.00806	PDGFRA	PDGFRA
1	183312508	rs79190357	TTCTCTGTATATTTATTTTATTAC	CTCTCTGTATATTTATTTTATTAC	0.3218	1e-11	0.047278	35350	0.0071	PDGFRA	PDGFRA
1	187257509	rs77434193	A	G	0.1077	3.82e-06	0.023307	35346	0.03231	PDGFRA	PDGFRA
1	192421878	rs76259022	T	C	0.4623	1e-45	0.032571	35330	0.01607	PDGFRA	PDGFRA
1	194305705	rs12025101	C	T	0.276	3.11e-11	0.041557	35330	0.00948	PDGFRA	PDGFRA
1	194333104	rs10737640	TAT	TAC	-0.1325	2.74e-19	0.014757	35330	0.08527	PDGFRA	PDGFRA
1	194345200	rs80012936	C	A	0.2209	6.92e-35	0.017928	35330	0.05584	PDGFRA	PDGFRA
1	195892014	rs139192950	A	C	0.3144	6.87e-17	0.037656	35327	0.01154	PDGFRA	PDGFRA
1	195950017	rs150992058	C	G	0.8696	6.54e-142	0.034287	35326	0.01439	PDGFRA	PDGFRA
1	196313843	rs116688712	CATTACTATATATATAC	GATTACTATATATATAC	1.2211	0	0.018739	35324	0.03037	PDGFRA	PDGFRA
1	196343276	rs11581034	T	C	0.393	6.67e-14	0.05244	35324	0.00642	PDGFRA	PDGFRA
1	196801244	rs476325	T	C	0.2288	7.7e-99	0.010843	35326	0.16483	PDGFRA	PDGFRA
1	197705646	rs559869652	CTTAAAAAAAAAAAAA	TTTAAAAAAAAAAAAA	-0.1244	4.31e-06	0.027069	35329	0.02395	PDGFRA	PDGFRA
1	198461746	rs11811640	CAAACAAAAG	CAAACAAAAA	0.1777	1.67e-06	0.037099	35332	0.01214	PDGFRA	PDGFRA
1	198822098	rs184406487	TCTCTTAGTA	CCTCTTAGTA	0.4327	1.96e-42	0.031695	35332	0.0169	PDGFRA	PDGFRA
1	244867467	rs1969018	CCCGCCCCCAAAAA	CCCGCCCCCCAAAA	-0.0486	3.96e-06	0.010534	35313	0.18306	PDGFRA	PDGFRA
10	4601006	rs143737500	T	C	0.1379	1.54e-09	0.022832	35361	0.03031	PDGFRA	PDGFRA
11	34646050	rs182345976	GTGTGTGTGTGTA	GTGTGTGTGTGTG	-0.2718	3.56e-06	0.058637	35361	0.00448	PDGFRA	PDGFRA
12	102625684	rs150179248	A	T	0.1304	7.05e-07	0.02629	35353	0.02415	PDGFRA	PDGFRA
12	102881469	rs149580772	C	G	0.2838	1.41e-12	0.040066	35353	0.00955	PDGFRA	PDGFRA
12	103477987	rs2888732	T	C	0.1157	1.17e-07	0.02184	35355	0.03451	PDGFRA	PDGFRA
12	103667747	rs831428	T	C	0.0462	7.01e-08	0.00857	35352	0.30451	PDGFRA	PDGFRA
12	104015054	rs117801489	C	T	-0.0925	1.81e-06	0.019379	35349	0.04343	PDGFRA	PDGFRA
12	117801868	rs11068678	A	G	-0.1036	1.59e-06	0.021586	35359	0.03439	PDGFRA	PDGFRA
14	61879437	rs118140645	C	T	-0.2427	4.37e-06	0.05284	35343	0.00615	PDGFRA	PDGFRA
14	102549890	rs55896601	A	G	-0.0758	3.07e-06	0.016244	35353	0.06377	PDGFRA	PDGFRA
15	44135865	rs117002698	A	G	-0.1195	7.47e-07	0.024148	35348	0.02845	PDGFRA	PDGFRA
17	28396647	rs2239910	A	C	0.0452	3.32e-08	0.008183	35349	0.37788	PDGFRA	PDGFRA
22	34124077	rs73412928	A	G	-0.1198	4.69e-06	0.026166	35353	0.0235	PDGFRA	PDGFRA
3	165718484	rs697357	G	A	0.0488	1.67e-09	0.008097	35327	0.38884	PDGFRA	PDGFRA
4	44157622	rs149576314	T	A	0.1724	2.46e-07	0.033408	35341	0.01484	PDGFRA	PDGFRA
4	53229158	rs189772645	G	C	0.1317	3.47e-09	0.022293	35331	0.03317	PDGFRA	PDGFRA
4	54275126	rs2307050	A	G	-0.1567	2.38e-26	0.014754	35334	0.07788	PDGFRA	PDGFRA
4	54332107	rs113117577	A	G	0.0617	2.58e-06	0.013124	35345	0.10106	PDGFRA	PDGFRA
4	54796577	rs79285284	C	T	0.3144	2.97e-23	0.03165	35347	0.01576	PDGFRA	PDGFRA
5	114235884	rs56132343	T	C	-0.0564	3.6e-06	0.012172	35335	0.12041	PDGFRA	PDGFRA
6	32371571	rs2076536	T	C	0.0414	4.47e-07	0.008202	35426	0.36883	PDGFRA	PDGFRA
10	63303060	rs7073753	T	C	0.0423	1.8e-07	0.008105	35339	0.4356	STAT1	STAT1
11	198986	rs4980320	C	T	0.0511	2.28e-10	0.008059	35340	0.46986	STAT1	STAT1
12	111569952	rs653178	T	C	-0.0541	6.63e-11	0.008286	35359	0.38124	STAT1	STAT1
16	11255821	rs243332	T	C	0.0443	2.2e-06	0.009357	35369	0.24886	STAT1	STAT1
16	28503533	rs181209	T	G	-0.0535	4.26e-10	0.008568	35374	0.34145	STAT1	STAT1
16	57693052	rs2077612	A	G	0.0951	1.72e-07	0.018193	35360	0.04704	STAT1	STAT1
17	5848332	rs185009887	A	G	-0.1351	2.24e-07	0.026089	35362	0.02519	STAT1	STAT1
2	239375689	rs34376304	C	G	-0.042	7.72e-07	0.008498	35280	0.34172	STAT1	STAT1
3	56815721	rs1354034	C	T	0.0827	1.48e-23	0.008267	35344	0.38119	STAT1	STAT1
3	69481202	rs142497197	A	G	0.0974	4.22e-06	0.021173	35340	0.03794	STAT1	STAT1
6	165243467	rs200981828	AAAAAAAA	AAAAATAA	-0.1117	8.27e-07	0.022663	35368	0.03381	STAT1	STAT1
7	97392798	rs10275742	T	C	-0.0819	4.14e-06	0.017788	35343	0.05498	STAT1	STAT1
7	137636339	rs77875470	G	C	-0.1609	4.28e-06	0.034998	35362	0.01358	STAT1	STAT1
8	105195178	rs1460580	G	C	0.048	3.67e-06	0.010369	35349	0.1857	STAT1	STAT1
8	105579917	rs16873418	G	A	-0.0435	2.92e-06	0.009303	35350	0.2507	STAT1	STAT1
8	140515366	rs2231527	C	T	-0.0519	3.34e-06	0.011164	35313	0.15173	STAT1	STAT1
9	2897557	rs139798394	C	T	-0.2221	2.68e-06	0.047316	35361	0.00766	STAT1	STAT1
11	198986	rs4980320	C	T	0.0552	8.36e-12	0.008079	35340	0.46986	STAT6	STAT6
12	55918812	rs149127747	A	G	-0.2273	1.03e-25	0.021683	35361	0.03607	STAT6	STAT6
12	56831371	rs74240689	G	A	-0.2449	4.82e-24	0.024215	35357	0.02875	STAT6	STAT6
12	58407736	rs111783831	A	G	-0.3073	6.48e-27	0.028608	35352	0.02007	STAT6	STAT6
12	58706066	rs12313977	C	T	-0.5248	6.19e-44	0.037751	35351	0.01141	STAT6	STAT6
12	61877903	rs55849369	ATATATATATATATATATATAT	TTATATATATATATATATATAT	-0.6455	1.14e-41	0.047733	35339	0.00723	STAT6	STAT6
12	62646441	rs35316515	T	G	-0.1562	4.3e-10	0.025021	35358	0.02641	STAT6	STAT6
16	57693052	rs2077612	A	G	0.0849	3.13e-06	0.018209	35360	0.04704	STAT6	STAT6
16	84473930	rs79041741	C	A	-0.089	1.14e-06	0.018289	35372	0.05177	STAT6	STAT6
17	5848332	rs185009887	A	G	-0.146	2.29e-08	0.026124	35362	0.02519	STAT6	STAT6
20	46675082	rs13044870	A	G	-0.0378	3.76e-06	0.008174	35362	0.40903	STAT6	STAT6
22	27289583	rs1963140	G	A	-0.0693	4.67e-06	0.015134	35360	0.07973	STAT6	STAT6
22	42915890	rs4822226	G	C	-0.0501	2.83e-06	0.010699	35362	0.17439	STAT6	STAT6
3	56815721	rs1354034	C	T	0.0723	2.61e-18	0.008284	35344	0.38119	STAT6	STAT6
3	122606253	rs115598187	T	C	-0.1156	4.8e-06	0.025277	35357	0.02651	STAT6	STAT6
3	165761968	rs1398617	T	G	0.0689	1e-13	0.00926	35327	0.25158	STAT6	STAT6
5	142532484	rs78715830	A	C	0.1535	2.38e-06	0.032531	35356	0.01602	STAT6	STAT6
7	71157889	rs78288669	T	G	-0.1673	3.29e-06	0.035963	35346	0.01316	STAT6	STAT6
9	4764332	rs77265585	C	G	0.0538	2.71e-06	0.011467	35362	0.14219	STAT6	STAT6
9	32156149	rs138701316	A	T	-0.1338	2.97e-07	0.026105	35343	0.02437	STAT6	STAT6
1	196810758	rs378961	C	T	-0.0441	4.36e-06	0.009601	35326	0.19804	ZNRF3	ZNRF3
11	237209	rs56312618	A	G	0.0772	1.97e-16	0.009387	35340	0.24153	ZNRF3	ZNRF3
12	54292096	rs35979828	T	C	-0.074	3.39e-07	0.014509	35363	0.08648	ZNRF3	ZNRF3
14	94166278	rs4900222	A	T	-0.0868	8.68e-18	0.010104	35360	0.19829	ZNRF3	ZNRF3
17	35557785	rs10512472	C	T	0.0842	5.23e-14	0.011188	35359	0.1512	ZNRF3	ZNRF3
2	211911508	rs192327558	A	C	0.1411	3.8e-06	0.030526	35345	0.01848	ZNRF3	ZNRF3
3	56815721	rs1354034	C	T	0.1451	3.35e-69	0.008252	35344	0.38119	ZNRF3	ZNRF3
3	57973167	rs7648740	A	G	0.0425	3.01e-06	0.0091	35347	0.27068	ZNRF3	ZNRF3
3	74348841	rs62269916	A	G	0.1045	2.19e-06	0.02207	35331	0.03471	ZNRF3	ZNRF3
3	127452742	rs143960153	A	C	0.4458	2.1e-19	0.049489	35353	0.00613	ZNRF3	ZNRF3
3	165744047	rs1619994	G	A	0.0781	2.96e-18	0.008963	35327	0.2807	ZNRF3	ZNRF3
7	15643264	rs2282934	G	T	-0.0391	2.92e-06	0.008361	35353	0.36516	ZNRF3	ZNRF3
1	57312960	rs144763386	T	C	-0.1748	2.02e-11	0.026072	35355	0.0251	ANGPTL3	ANGL3
1	59297013	rs116261902	T	C	-0.244	1.14e-18	0.027664	35351	0.02266	ANGPTL3	ANGL3
1	62301188	rs74076479	G	A	-0.8539	9.73e-100	0.04028	35343	0.00975	ANGPTL3	ANGL3
1	62514841	rs11207978	C	T	-0.1692	1.72e-59	0.010402	35346	0.18862	ANGPTL3	ANGL3
1	62970612	rs139402443	G	T	-1.8067	4.98e-247	0.053823	35347	0.00535	ANGPTL3	ANGL3
1	63065309	rs117208135	T	A	-0.1998	2.99e-14	0.026293	35347	0.02401	ANGPTL3	ANGL3
1	63876625	rs148234366	A	G	-0.8395	1.8e-86	0.042595	35342	0.00895	ANGPTL3	ANGL3
1	64259023	rs138384996	A	G	-0.5104	9.41e-45	0.036364	35337	0.01226	ANGPTL3	ANGL3
1	64789938	rs181762394	A	G	-0.8099	6.83e-66	0.047238	35332	0.00724	ANGPTL3	ANGL3
1	66474737	rs143262794	C	T	-0.3836	2.58e-24	0.037702	35335	0.01155	ANGPTL3	ANGL3
1	72453816	rs75593079	C	G	-0.0895	1.08e-07	0.016848	35340	0.05999	ANGPTL3	ANGL3
1	164116344	rs36082749	TTT	ATT	-0.0917	4.13e-06	0.019915	35345	0.04411	ANGPTL3	ANGL3
11	116778201	rs964184	C	G	-0.1133	9.78e-21	0.012133	35365	0.12321	ANGPTL3	ANGL3
13	47846693	rs9526401	T	A	0.0391	1.11e-06	0.008027	35354	0.45359	ANGPTL3	ANGL3
15	71288596	rs9302255	A	G	0.0734	2.17e-06	0.015494	35368	0.07337	ANGPTL3	ANGL3
19	8364439	rs116843064	A	G	0.1472	1.15e-08	0.02579	35363	0.02426	ANGPTL3	ANGL3
19	32641820	rs117010041	C	T	-0.155	1.94e-06	0.032565	35357	0.01565	ANGPTL3	ANGL3
19	43287246	rs139160455	A	G	0.2171	1.58e-07	0.041409	35352	0.00914	ANGPTL3	ANGL3
19	44927023	rs5112	G	C	0.0529	5.54e-11	0.008069	35355	0.48777	ANGPTL3	ANGL3
19	54151243	rs73062673	C	T	0.0607	5.16e-07	0.012091	35358	0.12496	ANGPTL3	ANGL3
2	20060787	rs11096637	T	C	-0.0381	2.32e-06	0.008066	35359	0.45919	ANGPTL3	ANGL3
20	53836350	rs147238031	C	T	0.1138	3.58e-07	0.022358	35373	0.03285	ANGPTL3	ANGL3
22	27608866	rs71325248	A	G	0.0615	3.59e-07	0.012084	35365	0.12649	ANGPTL3	ANGL3
4	106023562	rs137984532	T	C	-0.1837	1.16e-06	0.037779	35339	0.01237	ANGPTL3	ANGL3
7	29498712	rs10254629	CTGAATTTTTCCCTTTC	TTGAATTTTTCCCTTTC	-0.0521	8.43e-07	0.010578	35358	0.17582	ANGPTL3	ANGL3
8	20002028	rs2119690	A	G	0.0522	2.27e-09	0.008733	35356	0.29756	ANGPTL3	ANGL3
8	112092053	rs28721348	G	A	-0.0722	3.81e-06	0.015623	35339	0.07156	ANGPTL3	ANGL3
8	125487789	rs28601761	G	C	0.0383	2.54e-06	0.008141	35357	0.42975	ANGPTL3	ANGL3
1	150651428	rs149026128	A	T	0.0606	6.62e-08	0.01122	35350	0.14475	MCL1	Mcl_1
1	150963335	rs41272019	T	C	-0.8793	2.18e-86	0.044636	35351	0.00808	MCL1	Mcl_1
10	16564003	rs55733505	G	C	0.0499	8.77e-07	0.010148	35354	0.1844	MCL1	Mcl_1
16	53763653	rs4784323	G	A	0.0378	4.17e-06	0.008212	35354	0.35334	MCL1	Mcl_1
2	56926590	rs151335443	T	C	0.2613	4.92e-06	0.057202	35335	0.00489	MCL1	Mcl_1
3	24310151	rs10510543	C	T	-0.0601	1.85e-06	0.012601	35346	0.1055	MCL1	Mcl_1
3	123449924	rs117386624	A	C	0.2877	4.68e-06	0.062836	35357	0.0039	MCL1	Mcl_1
6	32885727	rs2244458	C	T	0.0429	1.29e-07	0.008124	35425	0.35883	MCL1	Mcl_1
7	82590266	rs1981577	A	G	-0.0422	1.92e-06	0.008862	35339	0.26755	MCL1	Mcl_1
7	141861167	rs76393622	A	G	0.1362	3.44e-06	0.029335	35364	0.0182	MCL1	Mcl_1
8	2359561	rs12679201	C	T	-0.0425	3.73e-06	0.009187	35271	0.23816	MCL1	Mcl_1
9	98551774	rs10986708	C	G	-0.0366	4.21e-06	0.007955	35339	0.40329	MCL1	Mcl_1
9	133540118	rs56355857	G	C	-0.0444	1.22e-06	0.009151	35349	0.2395	MCL1	Mcl_1
1	27904643	rs2064710	AAACCGCA	GAACCGCA	-0.1647	5.5e-08	0.030308	35358	0.01714	STX12	STX12
1	238528820	rs76396583	G	T	0.2497	3.75e-06	0.053994	35349	0.00566	STX12	STX12
10	98344390	rs116953891	T	C	-0.2389	3.56e-06	0.051538	35357	0.00602	STX12	STX12
11	65169248	rs12292693	C	A	-0.0984	2.82e-28	0.008923	35351	0.26371	STX12	STX12
12	43838520	rs76051211	C	T	-0.1361	3.72e-06	0.029417	35345	0.01767	STX12	STX12
17	5848332	rs185009887	A	G	-0.1431	2.03e-08	0.025509	35362	0.02519	STX12	STX12
18	48187935	rs72922196	G	A	0.1272	3.61e-07	0.024998	35352	0.02563	STX12	STX12
2	26686387	rs76162373	AGCGGGG	AGGGGGG	-0.1908	8.5e-07	0.038752	35357	0.01006	STX12	STX12
2	176249020	rs138590367	T	C	-0.2116	4.99e-06	0.046351	35350	0.00767	STX12	STX12
22	27289583	rs1963140	G	A	-0.0743	4.87e-07	0.014768	35360	0.07973	STX12	STX12
3	56815721	rs1354034	C	T	0.0481	2.8e-09	0.008093	35344	0.38119	STX12	STX12
4	103387964	rs150317900	G	A	0.1007	8.39e-07	0.020443	35333	0.03846	STX12	STX12
4	111062864	rs191215717	G	A	-0.2175	6.7e-07	0.043764	35343	0.00875	STX12	STX12
5	141226874	rs72806804	G	A	0.0955	2.89e-06	0.020412	35353	0.04023	STX12	STX12
5	142532484	rs78715830	A	C	0.1456	4.61e-06	0.031779	35356	0.01602	STX12	STX12
6	10465250	rs535416	C	T	-0.0375	3.39e-06	0.008072	35359	0.39291	STX12	STX12
6	33056829	rs376877	G	C	-0.0484	4.09e-06	0.010506	35426	0.16653	STX12	STX12
6	95389211	rs79621472	A	C	-0.084	1.13e-06	0.017254	35331	0.05463	STX12	STX12
6	139084783	rs190544088	A	T	0.1909	3.92e-06	0.041361	35350	0.00916	STX12	STX12
7	154018404	rs73481317	G	A	0.0675	3.2e-06	0.014492	35359	0.07874	STX12	STX12
1	47776273	rs116257367	C	T	0.3041	1.05e-06	0.06228	35356	0.00444	SCARA5	SCAR5
1	202101770	rs148393709	T	C	-0.1402	2.47e-06	0.029761	35346	0.0193	SCARA5	SCAR5
10	117520915	rs34776574	ATACATTA	CTACATTA	-0.0662	4.55e-06	0.014439	35379	0.08827	SCARA5	SCAR5
11	47896809	rs58405523	TTA	TAA	0.0569	1.9e-07	0.010923	35362	0.17578	SCARA5	SCAR5
11	126355981	rs112771035	G	C	-0.1193	4.8e-11	0.018139	35363	0.05283	SCARA5	SCAR5
12	40435763	rs112051233	A	G	0.0754	1.23e-06	0.015545	35339	0.07478	SCARA5	SCAR5
14	22849227	rs17879308	C	T	0.0649	4.34e-07	0.012843	35360	0.11901	SCARA5	SCAR5
15	59879601	rs12439637	G	A	0.0427	2.49e-07	0.008278	35359	0.46644	SCARA5	SCAR5
16	11083944	rs7200786	G	A	-0.0386	2.89e-06	0.00825	35369	0.49899	SCARA5	SCAR5
17	7170806	rs62061426	A	G	0.0514	3.07e-07	0.010041	35358	0.21629	SCARA5	SCAR5
17	62559465	rs11657101	A	G	-0.0441	2.64e-07	0.008568	35356	0.3656	SCARA5	SCAR5
17	81591949	rs8075102	GG	GT	0.0433	3.04e-06	0.009276	35030	0.28025	SCARA5	SCAR5
18	9710890	rs11872195	A	G	0.0538	6.42e-10	0.008706	35354	0.33238	SCARA5	SCAR5
19	7765060	rs594793	T	G	-0.0603	4.4e-13	0.008326	35361	0.43083	SCARA5	SCAR5
19	49521661	rs111561142	ACCTGGCTTTTTTTTTTTTTTTT	ACCCGGCTTTTTTTTTTTTTTTT	0.062	2.49e-08	0.011123	35362	0.16491	SCARA5	SCAR5
2	27519736	rs780093	C	T	0.058	2.47e-11	0.008689	35361	0.34157	SCARA5	SCAR5
2	58686226	rs78141600	T	C	0.0836	2.95e-06	0.017885	35334	0.05552	SCARA5	SCAR5
20	14412017	rs117852518	G	C	-0.0946	3.32e-06	0.020345	35368	0.04278	SCARA5	SCAR5
3	162411741	rs4856681	A	G	0.1353	3.81e-06	0.029277	35327	0.0199	SCARA5	SCAR5
3	172277815	rs4894535	T	C	-0.0509	5.86e-07	0.010188	35342	0.20534	SCARA5	SCAR5
4	55447522	rs4864990	GG	GA	-0.042	9.24e-07	0.008559	35348	0.36192	SCARA5	SCAR5
4	139821042	rs116004199	G	A	-0.1416	4.76e-06	0.03095	35343	0.01875	SCARA5	SCAR5
5	177400814	rs4976691	G	C	-0.0403	1.43e-06	0.00836	35349	0.40477	SCARA5	SCAR5
6	32418777	rs4355646	T	C	-0.0432	4.27e-07	0.008543	35427	0.36005	SCARA5	SCAR5
6	81189788	rs117955789	C	A	-0.0876	4.64e-08	0.016031	35321	0.0715	SCARA5	SCAR5
6	81668532	rs9344214	A	G	0.0646	2.17e-11	0.00965	35321	0.2363	SCARA5	SCAR5
7	121287738	rs2952556	A	G	0.0599	8.81e-12	0.008777	35345	0.32244	SCARA5	SCAR5
8	10720886	rs71509167	A	G	-0.0416	1.11e-06	0.00854	35371	0.39348	SCARA5	SCAR5
8	26204386	rs73231857	T	C	0.0624	6.02e-07	0.012504	35358	0.12574	SCARA5	SCAR5
8	26740932	rs62492162	T	A	-0.1935	1.32e-12	0.027281	35358	0.02296	SCARA5	SCAR5
8	27558301	rs60007820	A	G	-0.3375	3.63e-36	0.026877	35356	0.02543	SCARA5	SCAR5
8	27862269	rs12548086	G	C	-0.1507	5.82e-34	0.012405	35356	0.13098	SCARA5	SCAR5
8	27948263	rs2726951	TGATTTAGGGG	TGACTTAGGGG	-0.2727	9.02e-201	0.00902	35353	0.2934	SCARA5	SCAR5
8	28621375	rs352428	G	A	-0.0872	4.23e-11	0.013221	35357	0.11226	SCARA5	SCAR5
8	29401347	rs146247846	A	T	-0.2213	8.61e-24	0.022006	35345	0.03913	SCARA5	SCAR5
9	13973403	rs117817036	C	T	-0.1308	2.14e-06	0.027596	35364	0.02312	SCARA5	SCAR5
1	59146835	rs11207410	T	G	-0.0375	4.26e-06	0.008155	35351	0.39567	NPDC1	NPDC1
1	196702851	rs368465	C	T	-0.063	8.32e-15	0.008116	35327	0.39961	NPDC1	NPDC1
11	8519692	rs7395385	T	C	0.1082	2.8e-06	0.023097	35361	0.03027	NPDC1	NPDC1
11	48597047	rs66700998	C	A	0.0674	2.95e-06	0.01442	35351	0.08089	NPDC1	NPDC1
12	42778075	rs79900690	C	T	-0.0632	3.31e-06	0.013589	35349	0.0928	NPDC1	NPDC1
17	11840633	rs117848237	T	A	-0.117	1.65e-06	0.024412	35352	0.02741	NPDC1	NPDC1
17	33038811	rs16559	C	T	-0.0454	1.68e-06	0.00948	35360	0.22433	NPDC1	NPDC1
17	72682096	rs60762024	T	C	0.0957	3.47e-06	0.02062	35362	0.03909	NPDC1	NPDC1
19	5170996	rs182887054	T	C	-0.2521	6.89e-07	0.05078	35350	0.00654	NPDC1	NPDC1
2	622382	rs6723832	C	T	0.0463	4.79e-06	0.010123	35290	0.19047	NPDC1	NPDC1
3	65389647	rs148594086	T	C	-0.159	1.35e-06	0.032901	35343	0.01535	NPDC1	NPDC1
3	71708109	rs1447900	T	A	-0.0438	1.34e-06	0.009062	35333	0.26434	NPDC1	NPDC1
3	141391445	rs73872711	G	C	0.1095	1.2e-06	0.022553	35355	0.03054	NPDC1	NPDC1
3	165743688	rs1706435	G	A	0.0414	4.66e-07	0.008215	35327	0.36981	NPDC1	NPDC1
3	186433383	rs7619982	C	T	0.0423	1.22e-07	0.007996	35354	0.46661	NPDC1	NPDC1
5	119334673	rs71585211	T	C	0.1939	4.3e-06	0.042187	35350	0.00907	NPDC1	NPDC1
5	142532674	rs249752	A	G	0.0441	3.05e-06	0.009449	35356	0.23167	NPDC1	NPDC1
6	32833094	rs13208583	T	C	0.0727	2.47e-08	0.013039	35423	0.10406	NPDC1	NPDC1
6	91138531	rs62419991	A	G	-0.2168	1.77e-06	0.04537	35316	0.00826	NPDC1	NPDC1
6	96512740	rs143906617	C	T	-0.1657	2.98e-06	0.035467	35331	0.01169	NPDC1	NPDC1
8	126221897	rs143916426	A	T	0.1654	3.8e-07	0.032568	35355	0.01493	NPDC1	NPDC1
9	110139852	rs10739290	C	T	-0.0442	2.63e-06	0.009409	35361	0.23485	NPDC1	NPDC1
9	137059328	rs9314872	C	G	0.0898	1.57e-11	0.013321	35248	0.10086	NPDC1	NPDC1
1	1643241	rs372656794	T	C	0.1389	1.11e-06	0.028517	35303	0.02007	B4GALT5	B4GT5
1	196692375	rs10922094	CATTA	GATTA	-0.1014	3.48e-36	0.008073	35327	0.40155	B4GALT5	B4GT5
1	237671401	rs2012813	C	T	0.0376	4.37e-06	0.008186	35351	0.37955	B4GALT5	B4GT5
10	4601006	rs143737500	T	C	0.1054	3.98e-06	0.022852	35361	0.03031	B4GALT5	B4GT5
10	16509983	rs45488094	A	C	0.0748	6.62e-07	0.015044	35353	0.0743	B4GALT5	B4GT5
12	3991507	rs58068569	G	A	-0.0474	1.23e-06	0.00977	35365	0.20781	B4GALT5	B4GT5
12	43716853	rs11182226	G	A	-0.0391	2.53e-06	0.008308	35345	0.35398	B4GALT5	B4GT5
14	100710432	rs1555405	A	G	-0.0428	7.47e-07	0.008649	35368	0.30381	B4GALT5	B4GT5
2	3592552	rs6542680	T	C	-0.0521	3.74e-07	0.010252	35320	0.18362	B4GALT5	B4GT5
2	27588855	rs12478841	G	A	0.0481	4.55e-07	0.009535	35361	0.21569	B4GALT5	B4GT5
22	46676299	rs13056978	T	C	0.0852	4.97e-06	0.018659	35357	0.04703	B4GALT5	B4GT5
3	71594305	rs9816254	G	T	0.066	3.82e-06	0.014282	35338	0.08364	B4GALT5	B4GT5
3	74348841	rs62269916	A	G	0.1021	2.58e-06	0.021716	35331	0.03471	B4GALT5	B4GT5
3	165787389	rs1355538	G	A	-0.06	1.12e-13	0.008079	35326	0.39847	B4GALT5	B4GT5
5	97902623	rs147758947	GCCCA	GCCCG	0.0794	8.16e-07	0.0161	35332	0.06722	B4GALT5	B4GT5
5	108103733	rs62359486	C	T	-0.2011	3.35e-06	0.043266	35340	0.00757	B4GALT5	B4GT5
5	126035141	rs11746120	G	T	0.0547	4.29e-07	0.01082	35343	0.16203	B4GALT5	B4GT5
5	173865250	rs3849725	G	C	0.0676	3.38e-06	0.014549	35363	0.07928	B4GALT5	B4GT5
6	31910331	rs6457457	T	C	0.0898	2.04e-08	0.016012	35429	0.06527	B4GALT5	B4GT5
6	32008772	rs28573154	A	G	0.0792	6.88e-13	0.011028	35428	0.145	B4GALT5	B4GT5
8	3848081	rs184985489	CTCTCTCTATA	CTCTCTCTCTA	0.3673	2.37e-06	0.077837	35344	0.00263	B4GALT5	B4GT5
8	65460454	rs72664708	A	T	0.1965	2.68e-06	0.041861	35336	0.00932	B4GALT5	B4GT5
9	83496327	rs12551103	T	C	0.0785	3.44e-06	0.016909	35352	0.06088	B4GALT5	B4GT5
1	1643241	rs372656794	T	C	0.1312	4.23e-06	0.028523	35303	0.02007	GOSR2	GOSR2
1	183215528	rs17481405	A	G	-0.4174	9.59e-07	0.085186	35348	0.00236	GOSR2	GOSR2
1	184014024	rs4651164	T	A	-0.0418	2.43e-07	0.008096	35345	0.40892	GOSR2	GOSR2
1	196058002	rs1451915	A	C	0.0625	4.97e-08	0.011463	35323	0.13641	GOSR2	GOSR2
1	196695521	rs10922098	T	C	-0.1987	2.56e-135	0.008026	35326	0.40011	GOSR2	GOSR2
1	198272225	rs10801660	A	G	0.0654	1.05e-07	0.012297	35333	0.11574	GOSR2	GOSR2
12	69656014	rs73327722	A	G	-0.0638	2.28e-06	0.013498	35355	0.09502	GOSR2	GOSR2
13	73363150	rs7321465	G	T	0.0366	4.98e-06	0.008016	35345	0.41374	GOSR2	GOSR2
14	49933544	rs34698754	G	T	0.049	1.12e-06	0.010062	35347	0.1897	GOSR2	GOSR2
14	100718850	rs59228823	C	G	-0.0424	1.24e-06	0.008743	35368	0.29146	GOSR2	GOSR2
15	40039498	rs72731415	G	A	-0.0404	5.81e-07	0.008084	35351	0.39016	GOSR2	GOSR2
15	66626971	rs12901179	A	G	-0.0457	3.74e-06	0.00988	35354	0.20106	GOSR2	GOSR2
16	29833948	rs113616507	A	C	0.1916	4.69e-06	0.041851	35360	0.0094	GOSR2	GOSR2
2	27588855	rs12478841	G	A	0.0497	1.74e-07	0.009512	35361	0.21569	GOSR2	GOSR2
3	165767231	rs2686395	C	T	-0.0976	2.09e-30	0.008516	35327	0.3101	GOSR2	GOSR2
3	166025290	rs9683167	G	C	0.1038	2.83e-06	0.022165	35328	0.03454	GOSR2	GOSR2
3	177272530	rs68055925	T	C	0.0915	4.53e-07	0.018136	35347	0.0491	GOSR2	GOSR2
4	63436351	rs140466373	T	C	0.137	3.59e-06	0.029565	35340	0.01845	GOSR2	GOSR2
4	112968235	rs79538682	A	G	-0.2253	2.72e-06	0.048029	35340	0.00685	GOSR2	GOSR2
4	186046087	rs111340885	A	G	0.0967	2.98e-06	0.020698	35377	0.03682	GOSR2	GOSR2
5	118631777	rs4895236	T	C	0.0671	2.43e-06	0.014234	35349	0.08354	GOSR2	GOSR2
5	174547494	rs560286768	T	C	0.1296	1.5e-06	0.026933	35359	0.02155	GOSR2	GOSR2
6	1579978	rs9328061	C	G	0.0421	1.97e-06	0.008851	35305	0.28173	GOSR2	GOSR2
6	31910331	rs6457457	T	C	0.1579	4.91e-23	0.015976	35429	0.06527	GOSR2	GOSR2
6	31976816	rs550671	T	C	0.1403	3.43e-35	0.011334	35428	0.14045	GOSR2	GOSR2
6	32542464	rs563096139	T	C	0.0988	5.38e-10	0.015916	35427	0.06657	GOSR2	GOSR2
8	2073005	rs10866931	A	G	0.0502	1.37e-07	0.009527	35274	0.22292	GOSR2	GOSR2
9	89695138	rs73648580	C	G	-0.0765	3.7e-06	0.016531	35349	0.06257	GOSR2	GOSR2
1	199098150	rs188926	C	T	0.0385	2.38e-06	0.008159	35331	0.45198	KIR2DS2	KI2S2
11	128249369	rs476092	A	C	-0.0417	1.02e-06	0.00853	35352	0.34063	KIR2DS2	KI2S2
12	10429976	rs2734421	G	T	0.0577	4.95e-08	0.010581	35376	0.15429	KIR2DS2	KI2S2
12	42859666	rs7308945	T	A	-0.0558	1.24e-06	0.011508	35347	0.14372	KIR2DS2	KI2S2
12	101134188	rs113078868	C	T	0.1953	3.79e-06	0.042248	35351	0.00933	KIR2DS2	KI2S2
12	111446804	rs3184504	C	T	-0.0622	8.47e-14	0.008335	35359	0.37862	KIR2DS2	KI2S2
15	58478324	rs7161799	T	C	0.0997	2.47e-10	0.015753	35360	0.07211	KIR2DS2	KI2S2
15	70440380	rs1398199	A	C	-0.0412	4.51e-06	0.008983	35364	0.2816	KIR2DS2	KI2S2
19	54282691	rs436911	C	G	-0.059	1.11e-08	0.010328	35357	0.22478	KIR2DS2	KI2S2
19	54454030	rs117886241	T	C	-0.2011	6.13e-22	0.020889	35359	0.04457	KIR2DS2	KI2S2
19	54710608	rs270774	A	G	-0.2684	2.29e-13	0.036614	35363	0.01263	KIR2DS2	KI2S2
19	54734389	rs648029	G	A	0.7353	0	0.006083	35360	0.27929	KIR2DS2	KI2S2
19	54739664	rs13344925	G	A	0.894	0	0.006989	35357	0.21697	KIR2DS2	KI2S2
19	54754453	rs201815430	A	T	0.3564	0	0.005951	35355	0.46393	KIR2DS2	KI2S2
19	54779375	rs375664612	A	G	-0.3792	2.36e-30	0.033119	35359	0.01833	KIR2DS2	KI2S2
19	54779375	rs375664612	T	G	0.8234	0	0.007819	35359	0.17375	KIR2DS2	KI2S2
19	54786322	rs189676527	GGGGCACGGCC	GGGGCGCGGCC	-0.4374	6.73e-23	0.044398	35358	0.00944	KIR2DS2	KI2S2
19	54860807	rs113672844	CCA	GCA	0.3218	1.91e-112	0.01428	35355	0.11279	KIR2DS2	KI2S2
19	55140077	rs185664173	T	C	-0.1593	5.06e-07	0.031707	35366	0.01876	KIR2DS2	KI2S2
19	55993672	rs73615451	C	T	0.0713	3.19e-06	0.015306	35365	0.08678	KIR2DS2	KI2S2
19	58187572	rs151085192	A	C	0.1617	9.89e-08	0.030345	35155	0.02143	KIR2DS2	KI2S2
21	13883803	rs4046595	C	A	-0.0456	1.84e-06	0.009559	35257	0.30302	KIR2DS2	KI2S2
4	141752818	rs9994828	A	G	0.0573	3.27e-07	0.01122	35347	0.15497	KIR2DS2	KI2S2
6	14097823	rs183433927	AAGAGAGAGAGAGAGAGAGAGAGGAAGGAAGGAAGGAAGGAAGGAAGGAAGGAAGGAAGGAAGGAAGGGAGGGAGGG	GAGAGAGAGAGAGAGAGAGAGAGGAAGGAAGGAAGGAAGGAAGGAAGGAAGGAAGGAAGGAAGGAAGGGAGGGAGGG	-0.1301	2.93e-06	0.027823	35361	0.02528	KIR2DS2	KI2S2
6	24321157	rs76922093	A	G	0.0792	3.23e-06	0.017012	35366	0.06446	KIR2DS2	KI2S2
6	25526328	rs214051	G	A	0.0827	7.79e-23	0.008407	35363	0.47114	KIR2DS2	KI2S2
6	30064305	rs9280880	AATT	ATTT	-0.1582	1.62e-21	0.016605	35433	0.06933	KIR2DS2	KI2S2
6	31029915	rs9262549	C	G	-0.4044	0	0.006187	35427	0.28254	KIR2DS2	KI2S2
6	31275393	rs3132486	A	G	-0.2132	1.84e-141	0.00842	35427	0.47573	KIR2DS2	KI2S2
6	31336145	rs28752924	C	T	-0.2689	2.56e-225	0.008391	35427	0.43191	KIR2DS2	KI2S2
6	31336145	rs28752924	G	T	-0.1351	2.34e-18	0.015459	35427	0.08224	KIR2DS2	KI2S2
6	31408660	rs112630608	C	A	-0.2027	5.16e-31	0.017503	35427	0.06094	KIR2DS2	KI2S2
6	32609248	rs9271138	G	T	-0.2681	4.51e-160	0.009945	35427	0.22395	KIR2DS2	KI2S2
7	95304888	rs2237582	G	A	0.0603	1.9e-11	0.008981	35337	0.28548	KIR2DS2	KI2S2
1	18856937	rs79368916	C	A	-0.1959	3.16e-06	0.042036	35366	0.00944	SLC3A2	4F2
1	196695521	rs10922098	T	C	-0.0968	3.87e-33	0.008071	35326	0.40011	SLC3A2	4F2
13	108189771	rs61973943	A	G	0.0695	3.45e-06	0.014972	35345	0.07514	SLC3A2	4F2
14	49527101	rs118042808	A	G	-0.0716	3.29e-06	0.015391	35350	0.07046	SLC3A2	4F2
14	105853387	rs72637119	G	T	-0.2524	3.62e-37	0.019814	34956	0.04345	SLC3A2	4F2
19	55042279	rs1654439	G	T	0.0481	4.51e-06	0.010488	35369	0.17007	SLC3A2	4F2
2	23891020	rs574192285	TTT	ATT	0.0987	3.72e-06	0.021333	35357	0.03428	SLC3A2	4F2
2	205092776	rs116279715	A	G	0.0985	2.98e-06	0.021083	35341	0.0369	SLC3A2	4F2
20	57867011	rs147220297	C	T	0.2415	2.5e-06	0.051298	35369	0.00592	SLC3A2	4F2
3	74348841	rs62269916	A	G	0.1086	5.5e-07	0.021685	35331	0.03471	SLC3A2	4F2
3	165787389	rs1355538	G	A	-0.0523	8.53e-11	0.008057	35326	0.39847	SLC3A2	4F2
4	126789187	rs1604724	A	G	-0.0505	1.43e-07	0.009599	35350	0.21644	SLC3A2	4F2
4	153530526	rs6848819	C	A	0.09	1.91e-06	0.018897	35362	0.04518	SLC3A2	4F2
6	31910331	rs6457457	T	C	0.081	4.17e-07	0.016004	35429	0.06527	SLC3A2	4F2
6	32008772	rs28573154	A	G	0.0599	5.49e-08	0.011022	35428	0.145	SLC3A2	4F2
8	65464158	rs72664714	T	C	0.1954	2.9e-06	0.041771	35336	0.00936	SLC3A2	4F2
1	143842068	rs151065924	A	G	0.2993	2.84e-06	0.063926	35346	0.00382	KIAA1644	K1644
1	171425788	rs544731362	C	T	0.2426	3.07e-06	0.051989	35349	0.00573	KIAA1644	K1644
1	194927703	rs140035498	A	G	0.1082	4.8e-06	0.023659	35331	0.02752	KIAA1644	K1644
1	196701627	rs4658046	T	C	0.0647	3.46e-16	0.007933	35327	0.39961	KIAA1644	K1644
11	8348397	rs117675307	C	A	-0.1172	1.2e-06	0.024133	35361	0.02721	KIAA1644	K1644
12	52658361	rs75331798	A	G	-0.1071	1.1e-06	0.021975	35360	0.03362	KIAA1644	K1644
2	138474871	rs143639402	A	G	-0.1901	3.76e-06	0.041111	35367	0.00844	KIAA1644	K1644
22	45184795	rs111542786	A	G	0.112	1.16e-07	0.021135	35362	0.03369	KIAA1644	K1644
4	85564382	rs542583099	A	G	0.1638	2.3e-06	0.034663	35344	0.01308	KIAA1644	K1644
6	16360092	rs179975	G	A	-0.0403	4.47e-06	0.008783	35368	0.26897	KIAA1644	K1644
6	31379867	rs9266658	A	G	0.0458	1.09e-06	0.009397	35428	0.21746	KIAA1644	K1644
7	68880612	rs10271980	A	G	0.0374	3.42e-06	0.008054	35347	0.38079	KIAA1644	K1644
8	45944427	rs113246427	G	C	0.1044	4.26e-06	0.022704	35342	0.03355	KIAA1644	K1644
1	196710552	rs35617250	T	C	-0.1237	1.13e-30	0.010744	35327	0.16537	AGA	ASPG
1	196761270	rs411729	A	T	-0.07	4e-16	0.008601	35321	0.32795	AGA	ASPG
14	100710432	rs1555405	A	G	-0.042	1.44e-06	0.008716	35368	0.30381	AGA	ASPG
2	27616502	rs4666000	C	T	0.0458	1.35e-06	0.009477	35361	0.22594	AGA	ASPG
4	73307998	rs6829551	C	T	-0.1149	7.34e-30	0.010123	35343	0.19266	AGA	ASPG
4	73370902	rs116430705	A	G	0.1385	1.86e-10	0.021734	35343	0.0349	AGA	ASPG
5	126010281	rs10075656	C	A	0.0442	4.96e-06	0.00968	35342	0.21654	AGA	ASPG
6	31949514	rs2072634	T	C	0.1085	2.84e-07	0.021133	35429	0.0365	AGA	ASPG
6	32618599	rs11755689	G	A	0.0547	1.92e-11	0.008149	35424	0.33707	AGA	ASPG
7	2656744	rs117910592	G	C	-0.1843	4.1e-06	0.040009	35321	0.01028	AGA	ASPG
7	95324583	rs705379	A	G	-0.0388	2.53e-06	0.008245	35337	0.38289	AGA	ASPG
7	95454690	rs147137230	C	T	0.2079	5.05e-07	0.041377	35336	0.00965	AGA	ASPG
8	1112631	rs4735839	T	C	0.0509	3.88e-08	0.009261	35259	0.25086	AGA	ASPG
8	65460454	rs72664708	A	T	0.205	1.17e-06	0.042177	35336	0.00932	AGA	ASPG
8	88640516	rs76884538	G	A	-0.0994	3.2e-06	0.021341	35337	0.03619	AGA	ASPG
1	109275216	rs660240	C	T	0.1038	1.99e-23	0.010408	35333	0.205	CSF2RA	CSF2R
10	7684075	rs74969395	A	G	-0.1391	3.27e-06	0.029893	35346	0.02039	CSF2RA	CSF2R
12	111446804	rs3184504	C	T	-0.0543	3.4e-10	0.008647	35359	0.37862	CSF2RA	CSF2R
13	28029870	rs76428106	C	T	0.1868	2.82e-07	0.036377	35351	0.01359	CSF2RA	CSF2R
14	28776687	rs17882286	C	T	-0.0751	4.57e-07	0.014891	35349	0.08578	CSF2RA	CSF2R
17	7176997	rs55714927	T	C	0.0611	2.97e-09	0.010298	35358	0.21166	CSF2RA	CSF2R
17	7897001	rs143501783	C	T	0.187	9.11e-07	0.038086	35361	0.01116	CSF2RA	CSF2R
2	172401964	rs75334786	C	T	-0.1468	9.36e-07	0.02993	35352	0.02061	CSF2RA	CSF2R
21	18078474	rs111246939	C	G	0.0704	8.42e-07	0.014293	35345	0.09549	CSF2RA	CSF2R
3	165761011	rs1707652	T	C	0.0477	1.27e-07	0.009029	35327	0.3102	CSF2RA	CSF2R
6	31773713	rs9469051	C	G	0.084	4.37e-12	0.012131	35427	0.13645	CSF2RA	CSF2R
6	32054075	rs9469077	G	A	0.0838	1.49e-08	0.014798	35429	0.08952	CSF2RA	CSF2R
6	32812947	rs11244	A	G	-0.0524	1.37e-06	0.010851	35425	0.18661	CSF2RA	CSF2R
7	154678962	rs10230409	A	G	0.0714	1.01e-06	0.014602	35362	0.0913	CSF2RA	CSF2R
9	120197782	rs10984868	A	G	-0.0735	2.13e-06	0.015504	35363	0.07971	CSF2RA	CSF2R
1	29644912	rs147828652	A	G	-0.1711	1.95e-06	0.03596	35358	0.01354	CLMP	ACAM
1	179504138	rs72704449	C	T	0.0918	2.62e-06	0.019539	35346	0.04582	CLMP	ACAM
1	196695521	rs10922098	T	C	-0.0622	1.12e-13	0.008376	35326	0.40011	CLMP	ACAM
11	60947960	rs61899196	G	A	-0.0532	1.94e-06	0.011177	35357	0.16122	CLMP	ACAM
11	123145655	rs7131073	G	A	0.0731	2.43e-17	0.008629	35359	0.35239	CLMP	ACAM
11	123197533	rs7946718	G	A	0.2113	3.12e-142	0.008322	35355	0.4079	CLMP	ACAM
11	123281603	rs56134443	T	A	0.0552	4.07e-11	0.008362	35350	0.42441	CLMP	ACAM
12	100597868	rs9943719	C	T	-0.0506	3.84e-06	0.010953	35353	0.16937	CLMP	ACAM
15	53658381	rs690428	C	A	-0.0419	4.68e-06	0.009151	35350	0.27877	CLMP	ACAM
16	20381010	rs77924615	A	G	-0.066	2.06e-10	0.010382	35343	0.19701	CLMP	ACAM
16	22847682	rs7198577	A	G	0.0435	9.51e-07	0.008875	35350	0.30917	CLMP	ACAM
16	53763996	rs7206790	G	C	0.0445	4.91e-08	0.008158	35354	0.48577	CLMP	ACAM
2	46841838	rs116553266	A	C	0.1199	4.03e-06	0.026008	35351	0.02523	CLMP	ACAM
3	165787389	rs1355538	G	A	-0.0385	4.15e-06	0.008363	35326	0.39847	CLMP	ACAM
3	167021797	rs2203919	A	G	-0.0396	3.6e-06	0.008547	35342	0.35684	CLMP	ACAM
4	19226316	rs35945249	GA	AA	-0.0407	2.71e-06	0.008675	35331	0.39924	CLMP	ACAM
4	84302084	rs201790830	G	C	0.0436	3.22e-06	0.009364	35345	0.28442	CLMP	ACAM
5	699888	rs427397	C	G	-0.0476	4.16e-07	0.009404	35268	0.31309	CLMP	ACAM
6	9921158	rs139472974	T	G	0.4846	2.09e-06	0.102131	35367	0.00164	CLMP	ACAM
6	32006550	rs201094127	T	C	0.069	2.4e-11	0.01033	35427	0.23729	CLMP	ACAM
6	32731141	rs9276171	G	A	0.067	1.2e-11	0.009882	35426	0.22486	CLMP	ACAM
6	81865810	rs145351267	T	C	0.1227	1.42e-06	0.025443	35319	0.02652	CLMP	ACAM
8	4160443	rs74662189	C	T	-0.1206	4.41e-06	0.026268	35352	0.02486	CLMP	ACAM
1	196701988	rs10922103	A	G	-0.0426	5.89e-07	0.008529	35327	0.39965	TMEM190	TM190
17	69085137	rs77542162	G	A	0.18	6.91e-12	0.026241	35359	0.025	TMEM190	TM190
19	54665254	rs11574572	C	G	0.2415	2.01e-20	0.026074	35360	0.03532	TMEM190	TM190
19	54774855	rs558612427	G	A	-0.1677	5.97e-07	0.033592	35360	0.02183	TMEM190	TM190
19	55038015	rs73059009	C	A	0.2301	1.18e-17	0.026897	35369	0.03383	TMEM190	TM190
19	55276938	rs117688219	A	G	0.3726	5.89e-78	0.019935	35369	0.0633	TMEM190	TM190
19	55343021	rs12610863	A	G	-0.4434	0	0.006523	35371	0.37808	TMEM190	TM190
19	55390825	rs45583840	A	G	-0.5785	3.34e-202	0.019067	35370	0.0699	TMEM190	TM190
19	55425303	rs143585633	A	G	-0.4186	2.94e-43	0.030356	35370	0.02646	TMEM190	TM190
19	55464512	rs148572268	T	C	0.438	1.8e-31	0.037531	35369	0.01775	TMEM190	TM190
19	55514222	rs12975476	A	G	-0.1896	1.4e-68	0.010833	35368	0.28283	TMEM190	TM190
19	55712189	rs73615245	A	G	0.2483	6.11e-35	0.020135	35369	0.0638	TMEM190	TM190
19	55957939	rs73064114	G	A	-0.16	7.34e-07	0.03231	35372	0.02451	TMEM190	TM190
19	56680920	rs147609935	G	A	0.1497	3.78e-08	0.027214	35196	0.03329	TMEM190	TM190
3	27192225	rs34344159	A	G	-0.1867	3.94e-07	0.036811	35342	0.0126	TMEM190	TM190
1	196692375	rs10922094	CATTA	GATTA	-0.1446	4.13e-67	0.008355	35327	0.40155	APOM	ApoM
11	61362321	rs146156958	T	C	0.0991	1.49e-06	0.020594	35353	0.04162	APOM	ApoM
12	6775910	rs3782735	A	G	-0.0483	1.14e-08	0.00846	35376	0.38274	APOM	ApoM
15	66654996	rs62005560	G	C	0.0844	2.47e-07	0.016357	35354	0.06813	APOM	ApoM
16	56951602	rs72786786	A	G	0.0762	8.24e-18	0.008864	35357	0.31073	APOM	ApoM
16	70605211	rs1463436	G	A	0.0376	4.6e-06	0.008206	35364	0.46335	APOM	ApoM
17	47659909	rs4264433	TAT	AAT	-0.0528	1.87e-10	0.008287	35352	0.42893	APOM	ApoM
19	8364439	rs116843064	A	G	0.1365	2.2e-07	0.026343	35363	0.02426	APOM	ApoM
19	32425545	rs71351162	TGTCTCAAAAAAAG	TGTCTCAAAAAAAA	0.1036	4.55e-06	0.022598	35357	0.03472	APOM	ApoM
19	44888997	rs6857	T	C	0.0563	5.85e-08	0.010381	35356	0.19663	APOM	ApoM
2	27519736	rs780093	C	T	-0.0578	2.31e-11	0.008647	35361	0.34157	APOM	ApoM
2	241864233	rs76768583	C	T	0.0704	1.35e-07	0.013354	35088	0.1084	APOM	ApoM
20	5595165	rs59599966	C	A	0.0764	3.52e-06	0.016473	35359	0.06696	APOM	ApoM
20	41309482	rs4812492	C	T	0.0389	2.28e-06	0.008229	35360	0.4693	APOM	ApoM
20	44413724	rs1800961	T	C	-0.2149	1.21e-27	0.019723	35359	0.04601	APOM	ApoM
3	165761011	rs1707652	T	C	0.0566	1.5e-10	0.008837	35327	0.3102	APOM	ApoM
4	11657968	rs111480252	C	T	0.29	2.41e-06	0.061499	35349	0.0047	APOM	ApoM
4	35567780	rs7698677	C	T	-0.046	4.73e-06	0.010051	35342	0.21265	APOM	ApoM
6	8717388	rs78585104	T	C	-0.1017	4.14e-06	0.022087	35364	0.03565	APOM	ApoM
6	24713913	rs139072234	C	G	-0.2218	1.1e-11	0.032655	35368	0.01675	APOM	ApoM
6	26683259	rs567270598	G	A	-0.4402	4.46e-22	0.045569	35365	0.00829	APOM	ApoM
6	29473392	rs1362076	T	G	-0.4253	4.27e-26	0.04025	35436	0.01046	APOM	ApoM
6	30531461	rs58423891	TG	TT	-0.207	2.78e-07	0.040287	35431	0.00995	APOM	ApoM
6	30829438	rs9262218	T	C	-0.1712	1.87e-06	0.035913	35427	0.01382	APOM	ApoM
6	31475961	rs12660700	A	G	-0.1947	4.19e-08	0.035513	35429	0.01429	APOM	ApoM
6	31707520	rs805295	T	C	-0.4845	5.36e-118	0.02098	35427	0.03958	APOM	ApoM
6	31932038	rs41285751	T	G	0.1434	8.51e-22	0.014948	35429	0.08277	APOM	ApoM
6	32633393	rs9272165	C	G	0.0689	6.67e-17	0.008249	35427	0.38253	APOM	ApoM
6	33008119	rs364950	G	A	-0.1873	3.93e-13	0.025807	35425	0.02682	APOM	ApoM
7	108429945	rs117850892	A	G	-0.1625	1.48e-06	0.033753	35353	0.0151	APOM	ApoM
1	80998564	rs185490651	A	T	0.169	1.16e-06	0.034752	35341	0.01441	PABPC3	PABP3
1	98162345	rs12734505	G	A	0.0447	3.05e-06	0.009577	35348	0.23417	PABPC3	PABP3
10	14959707	rs10752343	CATGTCTCTTCCGTGATTTTC	CATGTCTCTTCCGTGATTTTT	-0.0757	3.67e-06	0.016352	35353	0.06531	PABPC3	PABP3
10	63302248	rs10761739	C	G	0.0487	2.25e-09	0.008145	35339	0.43566	PABPC3	PABP3
11	198986	rs4980320	C	T	0.0578	9.97e-13	0.008105	35340	0.46986	PABPC3	PABP3
13	111330268	rs1886558	G	A	-0.0382	3.19e-06	0.0082	35334	0.43202	PABPC3	PABP3
17	5848332	rs185009887	A	G	-0.1235	2.45e-06	0.026207	35362	0.02519	PABPC3	PABP3
3	56815721	rs1354034	C	T	0.1006	8.99e-34	0.008305	35344	0.38119	PABPC3	PABP3
6	12251986	rs140131740	A	C	0.2922	3.39e-06	0.062901	35364	0.00369	PABPC3	PABP3
7	106676033	rs342200	A	G	-0.0408	5.6e-07	0.008153	35345	0.42559	PABPC3	PABP3
8	4398737	rs35567863	T	G	-0.0507	3.88e-06	0.01098	35348	0.1608	PABPC3	PABP3
8	105195178	rs1460580	G	C	0.0491	2.44e-06	0.010417	35349	0.1857	PABPC3	PABP3
8	105580311	rs66489920	C	T	-0.0445	1.88e-06	0.009337	35350	0.25071	PABPC3	PABP3
1	65604919	rs11208686	A	G	-0.0473	2.59e-06	0.010063	35335	0.20129	SHISA2	TMM46
1	150812144	rs10305748	T	C	-0.1127	2.45e-06	0.023915	35351	0.02964	SHISA2	TMM46
1	191871803	rs75311166	G	T	-0.0966	3.59e-06	0.020847	35329	0.03903	SHISA2	TMM46
1	196086204	rs4512628	C	T	-0.0891	1.82e-09	0.014817	35325	0.08	SHISA2	TMM46
1	196158413	rs114009540	A	G	-0.1148	1.5e-07	0.021855	35325	0.03606	SHISA2	TMM46
1	196695521	rs10922098	T	C	-0.2589	6.74e-221	0.00816	35326	0.40011	SHISA2	TMM46
1	197992799	rs35351085	T	C	0.1203	1.07e-10	0.018632	35331	0.04877	SHISA2	TMM46
1	201972496	rs10920286	CTTTTTTTTGTTTG	CTTTTGTTTGTTTG	-0.0409	3.49e-06	0.008815	35343	0.29888	SHISA2	TMM46
15	30124048	rs190330171	A	G	-0.1224	2.67e-06	0.026073	35382	0.02432	SHISA2	TMM46
15	60176779	rs61679841	T	C	0.0493	4.74e-07	0.009789	35357	0.21787	SHISA2	TMM46
17	12378457	rs11078072	C	G	-0.0415	8.66e-07	0.008435	35351	0.34894	SHISA2	TMM46
17	34662970	rs11080290	A	T	0.0468	2.84e-06	0.009995	35357	0.20554	SHISA2	TMM46
19	548722	rs111974403	A	C	-0.0873	4.98e-06	0.019121	35295	0.04827	SHISA2	TMM46
19	6713251	rs1047286	A	G	-0.0666	1.45e-12	0.009407	35360	0.24066	SHISA2	TMM46
2	27532958	rs4665987	A	G	0.0503	2.57e-07	0.009762	35361	0.21292	SHISA2	TMM46
2	207173813	rs10515946	C	A	0.0591	3.45e-06	0.012731	35353	0.11206	SHISA2	TMM46
2	216616793	rs72952553	A	G	-0.0455	1.65e-07	0.008692	35347	0.31481	SHISA2	TMM46
20	7570023	rs3966754	T	C	-0.085	3.84e-06	0.018398	35351	0.04964	SHISA2	TMM46
3	136206349	rs1154988	A	T	0.045	3.21e-06	0.009662	35349	0.22728	SHISA2	TMM46
3	165767231	rs2686395	C	T	-0.1198	2.24e-43	0.008675	35327	0.3101	SHISA2	TMM46
3	166025290	rs9683167	G	C	0.1345	2.63e-09	0.022593	35328	0.03454	SHISA2	TMM46
3	167083477	rs12629202	A	C	0.0446	2.88e-07	0.008692	35342	0.31116	SHISA2	TMM46
6	31910331	rs6457457	T	C	0.1917	5.16e-32	0.016278	35429	0.06527	SHISA2	TMM46
6	31976816	rs550671	T	C	0.1843	2.17e-57	0.011543	35428	0.14045	SHISA2	TMM46
6	32487054	rs538958533	A	T	0.099	4.96e-14	0.013142	35427	0.09889	SHISA2	TMM46
6	32630723	rs116334170	C	G	0.044	8.46e-08	0.008214	35426	0.39997	SHISA2	TMM46
1	109275908	rs646776	T	C	0.0837	9.74e-17	0.010075	35332	0.20804	NUCB1	NUCB1
1	161551141	rs56199187	T	C	0.0763	2.15e-10	0.012016	35339	0.13349	NUCB1	NUCB1
1	209669154	rs12750881	C	T	-0.1331	3.46e-06	0.028678	35350	0.02156	NUCB1	NUCB1
10	19853771	rs16919431	G	T	0.0477	7.15e-07	0.009622	35345	0.23714	NUCB1	NUCB1
12	102808001	rs117453529	A	G	0.3862	6.65e-21	0.041177	35353	0.00942	NUCB1	NUCB1
12	103502907	rs17034029	A	T	0.1274	7.86e-08	0.023723	35355	0.03065	NUCB1	NUCB1
12	103706537	rs78004438	T	C	0.1755	5.13e-10	0.028238	35348	0.02042	NUCB1	NUCB1
12	103756096	rs4981022	A	G	0.0543	4.91e-10	0.008727	35349	0.3206	NUCB1	NUCB1
12	104682338	rs188547348	G	A	0.1864	3.01e-13	0.025556	35341	0.02666	NUCB1	NUCB1
12	121076394	rs576213523	A	G	0.1549	3.65e-06	0.033452	35353	0.01455	NUCB1	NUCB1
14	48553597	rs56929569	G	C	0.0514	4.44e-06	0.011199	35348	0.15798	NUCB1	NUCB1
14	71751387	rs1204985	G	A	-0.1586	3.91e-07	0.03126	35353	0.0181	NUCB1	NUCB1
19	7766340	rs868876	T	A	-0.0418	3.47e-06	0.009007	35362	0.29149	NUCB1	NUCB1
19	48668049	rs12462111	T	C	-0.0458	2.2e-08	0.008185	35364	0.48639	NUCB1	NUCB1
19	48898187	rs3826817	T	C	-0.145	1.36e-56	0.009147	35367	0.26776	NUCB1	NUCB1
19	48948950	rs10853804	C	G	0.0423	2.64e-07	0.008217	35364	0.4293	NUCB1	NUCB1
2	27555693	rs10169065	G	A	0.0603	8.51e-10	0.009829	35361	0.21645	NUCB1	NUCB1
20	8650297	rs7264711	C	A	0.0415	4.47e-06	0.009045	35357	0.28752	NUCB1	NUCB1
20	51756925	rs78408675	TA	TT	0.1011	1.95e-06	0.021244	35372	0.03789	NUCB1	NUCB1
22	44356335	rs117472463	T	G	-0.1487	4.45e-06	0.032404	35361	0.01533	NUCB1	NUCB1
3	17943429	rs35071338	A	T	0.0713	4.09e-06	0.015478	35358	0.07449	NUCB1	NUCB1
3	53124819	rs182852557	G	A	-0.3168	2e-07	0.060925	35336	0.00449	NUCB1	NUCB1
3	186252384	rs16860640	C	T	-0.0653	6.12e-07	0.013093	35346	0.10753	NUCB1	NUCB1
4	171518853	rs114639691	C	T	0.1385	4.71e-06	0.030259	35360	0.01882	NUCB1	NUCB1
5	156972939	rs11134475	G	A	0.0447	1.42e-07	0.008493	35339	0.35718	NUCB1	NUCB1
6	32586668	rs9270094	AG	GG	0.0576	1.98e-10	0.009052	35416	0.37616	NUCB1	NUCB1
7	98323796	rs71563560	A	G	0.1144	3.26e-06	0.024582	35356	0.02892	NUCB1	NUCB1
7	152992048	rs145563166	G	C	0.1477	3.79e-06	0.031953	35366	0.01634	NUCB1	NUCB1
8	4584448	rs7004942	T	C	0.1003	1.14e-07	0.018915	35354	0.0489	NUCB1	NUCB1
8	117623742	rs77233730	T	C	-0.0731	4.89e-06	0.015998	35353	0.06885	NUCB1	NUCB1
8	125487789	rs28601761	G	C	-0.041	7.21e-07	0.008274	35357	0.42975	NUCB1	NUCB1
9	133523101	rs11534419	T	C	0.0391	3.6e-06	0.008439	35348	0.39288	NUCB1	NUCB1
1	196697958	rs28853072	T	A	-0.1323	2.97e-62	0.007945	35327	0.39738	CEACAM20	CEA20
12	84186170	rs7137059	G	A	0.0506	2.35e-06	0.010718	35351	0.15618	CEACAM20	CEA20
21	33136849	rs8132254	A	G	-0.0472	1.41e-06	0.009784	35367	0.19939	CEACAM20	CEA20
3	20753382	rs115695610	A	T	-0.1208	4.93e-06	0.026447	35346	0.02306	CEACAM20	CEA20
3	165787389	rs1355538	G	A	-0.0541	1.01e-11	0.00795	35326	0.39847	CEACAM20	CEA20
3	197373248	rs150803221	A	G	0.1108	4.82e-07	0.022013	35184	0.03132	CEACAM20	CEA20
6	31976816	rs550671	T	C	0.0984	1.34e-18	0.011179	35428	0.14045	CEACAM20	CEA20
6	32557458	rs28645249	C	T	0.0473	3.03e-08	0.008539	35426	0.26162	CEACAM20	CEA20
8	88420771	rs17669974	G	A	0.1603	1.53e-06	0.033342	35337	0.01343	CEACAM20	CEA20
9	73975421	rs7025799	C	G	0.0435	5.81e-07	0.008705	35348	0.27994	CEACAM20	CEA20
10	54216723	rs4935509	C	A	-0.0607	3.44e-08	0.011002	35344	0.14888	DNAJC16	DJC16
11	256976	rs741735	A	C	0.0461	2.14e-07	0.008888	35340	0.26384	DNAJC16	DJC16
11	65089626	rs7943007	G	C	-0.0421	2.16e-07	0.00812	35351	0.37789	DNAJC16	DJC16
11	114121090	rs537280	C	T	0.0378	2.59e-06	0.008041	35357	0.39806	DNAJC16	DJC16
13	27970782	rs4503658	G	T	-0.0735	1.68e-06	0.015348	35349	0.07097	DNAJC16	DJC16
15	91468480	rs4448913	CACACACACACACACACACAGAG	CACACACACACACACACACACAG	-0.1868	1.38e-06	0.038694	35342	0.0126	DNAJC16	DJC16
17	4597092	rs138959040	A	G	-0.1987	9.47e-08	0.037234	35361	0.01136	DNAJC16	DJC16
22	27867984	rs73166733	A	G	-0.1109	3.58e-06	0.02393	35366	0.0282	DNAJC16	DJC16
3	56815721	rs1354034	C	T	0.0571	1.64e-12	0.008085	35344	0.38119	DNAJC16	DJC16
3	154621930	rs9846742	C	G	0.0621	4.84e-07	0.012339	35331	0.11304	DNAJC16	DJC16
4	103387964	rs150317900	G	A	0.099	1.21e-06	0.020398	35333	0.03846	DNAJC16	DJC16
4	163792485	rs74926209	A	T	0.481	6.37e-07	0.096593	35341	0.00183	DNAJC16	DJC16
5	178741619	rs35867245	A	G	0.048	4.42e-06	0.010456	35333	0.1719	DNAJC16	DJC16
6	546847	rs2493047	G	A	-0.0663	7.43e-07	0.013395	35301	0.0944	DNAJC16	DJC16
1	196695521	rs10922098	T	C	-0.0396	7.23e-07	0.007992	35326	0.40011	IL31	IL_31
11	133074238	rs11223356	A	G	-0.0376	3.05e-06	0.008056	35196	0.38564	IL31	IL_31
12	122016426	rs79215614	C	A	-0.1191	3.98e-06	0.025823	35353	0.02319	IL31	IL_31
15	92525256	rs72749892	G	A	-0.1377	3.35e-07	0.026985	35363	0.02117	IL31	IL_31
16	83026487	rs112726701	TGAGGGT	CGAGGGT	0.0638	6.15e-07	0.012794	35365	0.10301	IL31	IL_31
17	1694521	rs117065059	CATTATTATTATTATCATTAC	TATTATTATTATTATCATTAC	-0.1217	3.54e-06	0.026248	35339	0.02259	IL31	IL_31
17	13710464	rs111474638	A	G	-0.0967	5.56e-07	0.019317	35350	0.04308	IL31	IL_31
17	17237532	rs78622866	T	C	0.1607	2.4e-08	0.028795	35347	0.01819	IL31	IL_31
17	26985312	rs190977232	G	A	-0.1293	5.49e-07	0.025817	35349	0.0252	IL31	IL_31
17	27762384	rs28944192	C	G	0.0733	2.02e-13	0.009976	35346	0.19301	IL31	IL_31
17	28367840	rs704	A	G	0.316	0	0.006998	35348	0.49189	IL31	IL_31
17	29148337	rs8079438	C	A	0.051	2.04e-10	0.008021	35349	0.40042	IL31	IL_31
17	32517576	rs11658204	G	A	0.037	2.49e-06	0.007857	35350	0.49725	IL31	IL_31
17	33038497	rs16967916	G	C	-0.0475	1.94e-09	0.007912	35360	0.43386	IL31	IL_31
18	8539455	rs17496939	C	T	0.0387	1.8e-06	0.008106	35353	0.37383	IL31	IL_31
19	5170996	rs182887054	T	C	-0.2403	1.55e-06	0.050012	35350	0.00654	IL31	IL_31
19	20019068	rs4480928	G	T	0.1211	3.27e-06	0.026026	35342	0.02292	IL31	IL_31
2	27156321	rs149443948	TGTCTA	CGTCTA	0.0871	2e-07	0.016751	35360	0.05852	IL31	IL_31
4	139902572	rs3888255	T	C	-0.0407	4.91e-07	0.008092	35345	0.37408	IL31	IL_31
4	186046087	rs111340885	A	G	0.0943	4.09e-06	0.02047	35377	0.03682	IL31	IL_31
6	18935483	rs16881504	T	C	-0.0625	1.95e-06	0.013135	35363	0.09636	IL31	IL_31
6	166010968	rs300145	T	C	0.039	1.39e-06	0.00808	35352	0.37252	IL31	IL_31
7	153958395	rs115841185	T	C	0.1099	8.32e-07	0.022303	35359	0.03152	IL31	IL_31
9	29783991	rs10969375	C	T	-0.0485	4.41e-06	0.010564	35346	0.16227	IL31	IL_31
9	98062470	rs942167	G	C	0.0372	1.95e-06	0.007818	35333	0.49993	IL31	IL_31
1	66804222	rs11809759	G	A	0.0574	1.37e-12	0.008099	35337	0.45118	INSL5	INSL5
1	152857557	rs75742937	G	A	-0.1104	3.69e-06	0.023854	35348	0.02996	INSL5	INSL5
1	196695521	rs10922098	T	C	-0.0714	4.55e-18	0.008241	35326	0.40011	INSL5	INSL5
12	98750579	rs139545567	A	G	0.1448	4.62e-06	0.031606	35351	0.01769	INSL5	INSL5
13	73367775	rs7328771	T	A	-0.0427	4.44e-06	0.009303	35345	0.24871	INSL5	INSL5
15	59638354	rs11635939	T	A	-0.0457	4.34e-06	0.009947	35358	0.20646	INSL5	INSL5
16	71344888	rs66501969	T	C	0.0669	2.57e-06	0.014226	35364	0.08996	INSL5	INSL5
18	1959031	rs76732700	T	C	0.0945	4.94e-06	0.02069	35319	0.03844	INSL5	INSL5
3	53087361	rs115063752	T	A	-0.0999	1.11e-06	0.020512	35338	0.04216	INSL5	INSL5
3	172596889	rs16845879	C	T	-0.0986	1.04e-06	0.02019	35341	0.0407	INSL5	INSL5
4	55375228	rs139848849	G	A	-0.1691	2.4e-06	0.035855	35348	0.01297	INSL5	INSL5
6	29928328	rs1655935	AGTAAGGCAGGAGATGAGTGGAGG	GGTAAGGCAGGAGATGAGTGGAGG	0.0655	2.47e-06	0.013904	35428	0.0866	INSL5	INSL5
9	107550434	rs150358678	T	C	0.1653	2.72e-06	0.035238	35352	0.01312	INSL5	INSL5
1	90626024	rs17131108	A	G	0.1236	1.32e-06	0.025553	35330	0.02827	ANTXR1	ANTR1
1	109279544	rs599839	A	G	0.0513	7.39e-07	0.010362	35332	0.20777	ANTXR1	ANTR1
1	196695521	rs10922098	T	C	-0.0547	1.67e-10	0.008562	35326	0.40011	ANTXR1	ANTR1
1	201975384	rs12045422	T	G	-0.0429	1.38e-06	0.008886	35343	0.33302	ANTXR1	ANTR1
1	230171476	rs4846923	G	T	0.0449	3.37e-06	0.009663	35344	0.2588	ANTXR1	ANTR1
10	63556677	rs74502455	G	C	0.0456	2.22e-07	0.008804	35337	0.4804	ANTXR1	ANTR1
11	45560918	rs901906	C	T	-0.0528	5.17e-08	0.009696	35363	0.24258	ANTXR1	ANTR1
11	61813163	rs174556	T	C	-0.0434	7.73e-07	0.008782	35355	0.34754	ANTXR1	ANTR1
11	101451257	rs185279458	G	A	-0.4291	4.48e-06	0.093532	35353	0.00235	ANTXR1	ANTR1
12	113809160	rs2059599	C	G	-0.0418	2.38e-06	0.00886	35359	0.34255	ANTXR1	ANTR1
14	89228987	rs4904518	T	C	0.0507	7.52e-07	0.010248	35352	0.21057	ANTXR1	ANTR1
15	58407738	rs13329672	T	C	0.0633	2.41e-11	0.009478	35352	0.26556	ANTXR1	ANTR1
15	58431476	rs1800588	T	C	0.0565	1.06e-07	0.010628	35353	0.19095	ANTXR1	ANTR1
16	56959412	rs3764261	A	C	0.1395	6.2e-55	0.008936	35357	0.32148	ANTXR1	ANTR1
16	86374156	rs9921936	A	T	0.0496	4.39e-06	0.010801	35369	0.18376	ANTXR1	ANTR1
18	49539774	rs80204526	A	C	0.2162	9.39e-08	0.040501	35353	0.01131	ANTXR1	ANTR1
18	49736344	rs142985311	T	G	0.1722	3.66e-06	0.037196	35354	0.0128	ANTXR1	ANTR1
2	27508073	rs1260326	C	T	0.0472	1.08e-07	0.008885	35361	0.34132	ANTXR1	ANTR1
2	69298791	rs7424376	G	A	0.0474	2.98e-08	0.008552	35350	0.40051	ANTXR1	ANTR1
2	216622986	rs111696008	A	G	-0.1294	3.35e-06	0.027838	35347	0.02443	ANTXR1	ANTR1
20	45961331	rs6073971	T	C	-0.0462	4.88e-06	0.010109	35358	0.21924	ANTXR1	ANTR1
20	60009844	rs111969867	C	G	0.166	4.71e-06	0.036267	35366	0.01412	ANTXR1	ANTR1
3	165767231	rs2686395	C	T	-0.098	2.13e-27	0.009037	35327	0.3101	ANTXR1	ANTR1
3	166025290	rs9683167	G	C	0.1122	1.8e-06	0.023497	35328	0.03454	ANTXR1	ANTR1
4	21769289	rs149318534	C	T	-0.1446	4.94e-07	0.028755	35348	0.02225	ANTXR1	ANTR1
4	141541301	rs17362021	T	C	-0.1055	9.92e-08	0.019801	35347	0.04795	ANTXR1	ANTR1
6	110957720	rs9487562	C	G	0.0707	2.09e-06	0.0149	35359	0.08714	ANTXR1	ANTR1
7	73557398	rs13234157	A	C	0.0796	7.35e-10	0.012926	35342	0.119	ANTXR1	ANTR1
7	150789561	rs150739835	G	T	0.2441	1.37e-06	0.050545	35363	0.00693	ANTXR1	ANTR1
8	19990569	rs17410962	A	G	0.0927	4.76e-11	0.014092	35356	0.09642	ANTXR1	ANTR1
8	141641609	rs11786084	A	G	-0.0399	4.94e-06	0.008736	35292	0.35593	ANTXR1	ANTR1
1	1162752	rs144950849	A	G	-0.0983	4.09e-06	0.021339	35260	0.03336	MAGEA4	MAGE_4
10	16302953	rs78060897	G	A	0.0624	5.79e-07	0.012485	35354	0.10357	MAGEA4	MAGE_4
11	122562359	rs592458	T	C	0.0894	3.1e-06	0.019168	35362	0.04198	MAGEA4	MAGE_4
12	43884959	rs118040428	T	A	-0.1325	3.36e-06	0.028509	35345	0.01866	MAGEA4	MAGE_4
13	75541630	rs17350771	C	G	-0.084	3.75e-06	0.018163	35350	0.04645	MAGEA4	MAGE_4
14	77724765	rs117921602	C	T	0.205	1.74e-06	0.042875	35342	0.00772	MAGEA4	MAGE_4
15	25800296	rs117027957	T	C	0.2692	2.88e-07	0.052463	35335	0.0058	MAGEA4	MAGE_4
15	66644680	rs58116171	A	T	0.1461	1.64e-06	0.030482	35354	0.01637	MAGEA4	MAGE_4
2	234439918	rs112991247	A	G	0.0966	3.23e-06	0.02075	35362	0.03599	MAGEA4	MAGE_4
22	18050569	rs455758	A	G	0.0434	1.35e-06	0.008982	35332	0.23853	MAGEA4	MAGE_4
4	73581700	rs1247669	G	C	0.0616	1.05e-07	0.011584	35341	0.12513	MAGEA4	MAGE_4
4	160243023	rs295233	A	G	-0.0391	7.32e-07	0.007895	35345	0.39087	MAGEA4	MAGE_4
6	29947051	rs2735099	T	G	0.0378	3.1e-06	0.008105	35433	0.36441	MAGEA4	MAGE_4
6	46080504	rs6909590	TGGATTTC	GGGATTTC	-0.0928	1.75e-06	0.019413	35348	0.04035	MAGEA4	MAGE_4
7	20437404	rs75332663	C	G	-0.0884	2.59e-06	0.018806	35366	0.044	MAGEA4	MAGE_4
8	22625286	rs876714	G	A	0.0376	1.77e-06	0.007869	35361	0.39011	MAGEA4	MAGE_4
10	90158808	rs11186044	A	G	-0.0448	6.84e-07	0.009021	35347	0.27	RPN1	RPN1
12	111427245	rs7310615	G	C	-0.0377	4.24e-06	0.008197	35358	0.37607	RPN1	RPN1
14	73584363	rs150716209	A	C	0.1169	4.34e-07	0.023132	35338	0.03017	RPN1	RPN1
15	79559313	rs60938192	G	A	0.0502	1.37e-06	0.010395	35344	0.17942	RPN1	RPN1
17	33038811	rs16559	C	T	-0.0465	9.46e-07	0.009485	35360	0.22433	RPN1	RPN1
2	19464226	rs66902103	C	T	0.0401	4.78e-06	0.008766	35359	0.29099	RPN1	RPN1
22	45184795	rs111542786	A	G	0.1122	2.1e-07	0.021619	35362	0.03369	RPN1	RPN1
3	56815721	rs1354034	C	T	0.0481	4.24e-09	0.008188	35344	0.38119	RPN1	RPN1
3	128653814	rs4481172	A	C	-0.1504	2.73e-78	0.008029	35351	0.41967	RPN1	RPN1
3	130155407	rs13314451	T	G	-0.3457	2.79e-06	0.073775	35347	0.0027	RPN1	RPN1
5	9199017	rs16882199	G	A	-0.0415	1.03e-06	0.008494	35365	0.32278	RPN1	RPN1
5	175280558	rs4868507	T	C	-0.2981	2.8e-07	0.058037	35352	0.00486	RPN1	RPN1
6	32614850	rs3129752	C	G	0.0403	3.57e-07	0.007917	35427	0.49693	RPN1	RPN1
7	126816077	rs36019525	A	G	0.0851	3.71e-06	0.018392	35348	0.04953	RPN1	RPN1
10	30459569	rs8177029	C	T	0.0579	4.54e-06	0.012628	35339	0.10585	CLCA1	CaCC
11	3487797	rs144784179	T	A	0.102	1.14e-06	0.020965	35343	0.03651	CLCA1	CaCC
14	94378610	rs28929474	T	C	0.2292	5.59e-08	0.042199	35360	0.00815	CLCA1	CaCC
14	94380925	rs17580	A	T	0.1037	2.2e-06	0.021906	35360	0.03316	CLCA1	CaCC
14	105820025	rs118062631	T	C	0.1152	3.56e-06	0.024852	34956	0.02642	CLCA1	CaCC
2	68407390	rs6730974	A	T	-0.0518	2.42e-09	0.008681	35349	0.2768	CLCA1	CaCC
2	107135046	rs189996164	C	A	0.2044	4.55e-06	0.044584	35338	0.00729	CLCA1	CaCC
20	62609973	rs73157866	A	G	0.1527	4.67e-06	0.033348	35321	0.0143	CLCA1	CaCC
3	165744047	rs1619994	G	A	0.0496	1.07e-08	0.008672	35327	0.2807	CLCA1	CaCC
6	32538265	rs112692477	A	G	0.0402	2.81e-07	0.007827	35421	0.32567	CLCA1	CaCC
7	82315269	rs75125538	G	A	-0.0959	4.16e-06	0.020833	35340	0.03595	CLCA1	CaCC
8	54905240	rs117720436	G	A	0.1361	1.51e-06	0.028295	35343	0.01921	CLCA1	CaCC
1	2305809	rs11580302	G	A	0.0445	2.72e-06	0.009487	35316	0.23067	TMEM106A	T106A
1	46972437	rs11211413	G	A	-0.0448	2.31e-06	0.009483	35356	0.2297	TMEM106A	T106A
1	196695521	rs10922098	T	C	-0.0485	2.49e-09	0.008135	35326	0.40011	TMEM106A	T106A
1	202156367	rs77118716	C	T	0.1175	4.7e-07	0.023322	35341	0.02918	TMEM106A	T106A
10	63311455	rs10822155	A	C	0.0635	2.37e-15	0.008018	35339	0.43479	TMEM106A	T106A
14	44164494	rs17114751	G	A	0.0624	1.87e-06	0.013089	35354	0.10272	TMEM106A	T106A
14	69158220	rs113848016	TATTTATTTATTTATTTA	AATTTATTTATTTATTTA	0.1862	9.3e-07	0.037955	35348	0.01107	TMEM106A	T106A
14	92565069	rs8018809	C	T	0.0557	7.08e-07	0.011232	35348	0.14836	TMEM106A	T106A
14	92735683	rs7157038	C	T	0.061	3.24e-12	0.008756	35349	0.29162	TMEM106A	T106A
14	92750678	rs72701845	A	G	-0.2481	5.26e-22	0.025728	35351	0.02439	TMEM106A	T106A
15	37150338	rs2701522	T	C	0.0467	2.98e-06	0.009995	35363	0.19918	TMEM106A	T106A
17	5774444	rs12943565	A	G	0.1023	4.22e-06	0.022238	35363	0.03199	TMEM106A	T106A
17	43320130	rs35382552	G	A	0.059	1.26e-11	0.008711	35362	0.30105	TMEM106A	T106A
2	27531011	rs4665985	C	A	0.0444	2.11e-06	0.009361	35361	0.23221	TMEM106A	T106A
3	52830844	rs2071040	G	A	-0.1001	7.39e-26	0.00952	35335	0.22348	TMEM106A	T106A
3	58329536	rs62258069	T	A	-0.0518	6.51e-10	0.008385	35345	0.3398	TMEM106A	T106A
3	186433383	rs7619982	C	T	0.0376	2.61e-06	0.008001	35354	0.46661	TMEM106A	T106A
6	99991003	rs11155193	C	G	-0.041	8.08e-07	0.008311	35334	0.35441	TMEM106A	T106A
8	11862718	rs1293303	C	G	-0.0556	5.23e-12	0.008059	35364	0.45245	TMEM106A	T106A
1	196695521	rs10922098	T	C	-0.0453	1.66e-08	0.008026	35326	0.40011	PGRMC2	PGRC2
10	79132982	rs7078520	T	A	0.0423	1.54e-06	0.008802	35353	0.28101	PGRMC2	PGRC2
16	82111202	rs77343306	C	G	0.3253	3.3e-06	0.069938	35365	0.00311	PGRMC2	PGRC2
17	5877080	rs4985642	T	C	0.0375	4.45e-06	0.008171	35362	0.3648	PGRMC2	PGRC2
3	129365738	rs9852014	G	A	0.0678	3.86e-06	0.014679	35346	0.07757	PGRMC2	PGRC2
3	165761011	rs1707652	T	C	0.0433	3.26e-07	0.008478	35327	0.3102	PGRMC2	PGRC2
4	8974163	rs138371632	C	T	0.0431	3.83e-06	0.009328	35328	0.23646	PGRMC2	PGRC2
5	119334673	rs71585211	T	C	0.2062	7.59e-07	0.041693	35350	0.00907	PGRMC2	PGRC2
6	3402829	rs6936313	G	A	-0.0471	2.13e-06	0.009935	35370	0.19435	PGRMC2	PGRC2
6	112545181	rs117941738	T	C	0.2049	1.66e-06	0.042763	35358	0.00884	PGRMC2	PGRC2
8	15671148	rs148470690	G	A	-0.1401	1.24e-06	0.02889	35354	0.01876	PGRMC2	PGRC2
8	131154190	rs13280353	A	T	-0.0989	4.11e-07	0.019531	35361	0.04284	PGRMC2	PGRC2
1	196695521	rs10922098	T	C	-0.0898	7.57e-29	0.008057	35326	0.40011	ACRV1	sperm_protein_10
10	76952565	rs3781148	T	C	0.0724	4.98e-06	0.015857	35355	0.06699	ACRV1	sperm_protein_10
14	48556315	rs4522336	T	C	0.0498	4.39e-06	0.010845	35348	0.15726	ACRV1	sperm_protein_10
14	105863243	rs2338626	C	A	-0.155	1.61e-54	0.009968	34955	0.20595	ACRV1	sperm_protein_10
14	105866369	rs2857383	G	C	-0.0674	1.19e-16	0.008136	34954	0.45762	ACRV1	sperm_protein_10
14	105875946	rs2753516	C	G	-0.0563	3.62e-11	0.008506	34955	0.34754	ACRV1	sperm_protein_10
16	11599387	rs112365622	C	G	-0.1165	1.13e-06	0.023932	35367	0.02795	ACRV1	sperm_protein_10
16	74965095	rs189731811	A	G	-0.1175	1.98e-06	0.024707	35351	0.02724	ACRV1	sperm_protein_10
2	71559378	rs79565365	CCATGTCCTTCCTCCTTCCTTCCTCTTCCACCC	CCATGTCCTTCCTCCTTCCTTCCTCTCCCACCC	-0.0878	3.78e-06	0.018991	35339	0.04566	ACRV1	sperm_protein_10
2	148773056	rs78199847	T	C	-0.2001	4.41e-06	0.043586	35338	0.00941	ACRV1	sperm_protein_10
2	240747219	rs116040950	A	G	0.1784	1.15e-06	0.036675	35254	0.01235	ACRV1	sperm_protein_10
20	10669113	rs6077868	T	C	-0.0447	2.16e-06	0.009434	35366	0.2268	ACRV1	sperm_protein_10
3	22686521	rs71620697	A	G	0.1189	4.86e-06	0.026014	35349	0.02348	ACRV1	sperm_protein_10
3	165787389	rs1355538	G	A	-0.0506	3.33e-10	0.008054	35326	0.39847	ACRV1	sperm_protein_10
6	31976816	rs550671	T	C	0.0705	5e-10	0.011336	35428	0.14045	ACRV1	sperm_protein_10
8	124032565	rs10113266	CCCCCCAAAAA	CCTCCCAAAAA	0.0383	3.98e-06	0.008303	35359	0.34532	ACRV1	sperm_protein_10
1	196695521	rs10922098	T	C	-0.0618	7.14e-15	0.007941	35326	0.40011	SCIMP	SCIMP
1	217177041	rs7555255	C	T	-0.0573	4.73e-06	0.012521	35343	0.11144	SCIMP	SCIMP
10	15089091	rs61842453	GACAGAGAGAGAGAGAGAGAGAGAAAAAATATATATATATAGAGAGAGAGAGAT	GACAGAGAGAGAGAGAGAGAGAGAAAAAATATATATATATATAGAGAGAGAGAT	-0.0947	1.99e-06	0.019916	35352	0.04072	SCIMP	SCIMP
14	48556315	rs4522336	T	C	0.0493	3.98e-06	0.010688	35348	0.15726	SCIMP	SCIMP
14	99232505	rs56377180	C	G	-0.0939	2.77e-06	0.020034	35367	0.03976	SCIMP	SCIMP
15	92525256	rs72749892	G	A	-0.1234	4.2e-06	0.026819	35363	0.02117	SCIMP	SCIMP
16	65033261	rs8053532	CACACACACACAC	CACACACACACAT	0.0509	1.38e-07	0.009663	35354	0.20442	SCIMP	SCIMP
17	66273143	rs117790450	T	C	-0.088	2.13e-06	0.018563	35357	0.04758	SCIMP	SCIMP
18	43539257	rs62090737	T	C	-0.1148	3.54e-06	0.024758	35337	0.0256	SCIMP	SCIMP
4	152995425	rs11931660	A	G	-0.0632	1.82e-06	0.013243	35364	0.09368	SCIMP	SCIMP
6	18935483	rs16881504	T	C	-0.0631	1.32e-06	0.013045	35363	0.09636	SCIMP	SCIMP
6	32634153	rs3129773	C	T	0.0365	1.73e-06	0.007632	35427	0.49195	SCIMP	SCIMP
6	32833094	rs13208583	T	C	0.0806	2.61e-10	0.012752	35423	0.10406	SCIMP	SCIMP
6	92953529	rs149519494	T	A	-0.1655	4.97e-06	0.036246	35323	0.01135	SCIMP	SCIMP
1	191092617	rs79579831	ACGTGT	ACGTGG	0.1881	1.51e-06	0.039102	35328	0.00907	COL6A3	Collagen_alpha_3_VI
1	196692375	rs10922094	CATTA	GATTA	-0.0713	1.96e-19	0.007909	35327	0.40155	COL6A3	Collagen_alpha_3_VI
11	1100853	rs41376152	A	C	0.0936	4.13e-06	0.020326	35343	0.03774	COL6A3	Collagen_alpha_3_VI
13	68196719	rs61961423	T	C	0.0887	2.6e-06	0.018872	35346	0.04443	COL6A3	Collagen_alpha_3_VI
14	20007029	rs72667647	C	T	-0.0358	4.36e-06	0.007794	35323	0.44752	COL6A3	Collagen_alpha_3_VI
15	82096364	rs12912522	A	G	-0.0358	4.33e-06	0.007791	35352	0.45918	COL6A3	Collagen_alpha_3_VI
16	65271391	rs117684150	A	G	-0.094	9.78e-07	0.019199	35353	0.04287	COL6A3	Collagen_alpha_3_VI
2	202770882	rs6435166	C	T	-0.04	3.5e-06	0.008622	35352	0.28688	COL6A3	Collagen_alpha_3_VI
2	237000173	rs139126374	A	G	-0.1696	8.58e-11	0.026132	35367	0.02237	COL6A3	Collagen_alpha_3_VI
2	237369152	rs2646260	G	A	-0.1301	1.87e-54	0.008372	35343	0.31548	COL6A3	Collagen_alpha_3_VI
2	238141287	rs112962843	A	G	-0.0955	1.87e-07	0.018324	35326	0.04652	COL6A3	Collagen_alpha_3_VI
22	48874829	rs28602673	C	G	0.0358	4.12e-06	0.007774	35335	0.48546	COL6A3	Collagen_alpha_3_VI
5	16946060	rs140912046	T	A	-0.2027	2.05e-06	0.042688	35359	0.00799	COL6A3	Collagen_alpha_3_VI
6	27074479	rs6916301	T	C	0.0765	2.8e-06	0.01633	35365	0.06094	COL6A3	Collagen_alpha_3_VI
8	58870724	rs149115174	G	T	-0.0937	1.94e-06	0.019685	35347	0.04036	COL6A3	Collagen_alpha_3_VI
1	196695521	rs10922098	T	C	-0.0613	4.33e-13	0.008461	35326	0.40011	CSF2RB	IL3RB
11	307025	rs75117940	A	G	-0.0965	1.74e-06	0.02018	35330	0.0449	CSF2RB	IL3RB
22	36263142	rs78469	T	G	0.0501	6.26e-09	0.008624	35356	0.43385	CSF2RB	IL3RB
22	36916259	rs77818863	G	A	0.2203	7.83e-19	0.024858	35355	0.03052	CSF2RB	IL3RB
22	36925038	rs2284031	C	T	-0.3277	0	0.007129	35356	0.40547	CSF2RB	IL3RB
22	36971924	rs2858236	C	A	-0.0958	4.71e-28	0.008724	35360	0.38867	CSF2RB	IL3RB
22	37124855	rs3218340	G	C	-0.0646	6.03e-14	0.008605	35359	0.45219	CSF2RB	IL3RB
22	37508521	rs145143750	A	C	-0.1731	3.45e-08	0.031375	35356	0.018	CSF2RB	IL3RB
22	38291687	rs113908050	C	T	0.1512	5.34e-11	0.023045	35348	0.03576	CSF2RB	IL3RB
22	38310332	rs76207320	G	T	0.1762	6e-07	0.035301	35350	0.01524	CSF2RB	IL3RB
22	42216291	rs5996130	A	G	0.0989	1.59e-07	0.018867	35365	0.05613	CSF2RB	IL3RB
4	4274154	rs149180288	C	T	-0.2189	6.74e-07	0.044056	35310	0.00984	CSF2RB	IL3RB
8	113978793	rs4147331	A	G	-0.0402	3.18e-06	0.008629	35336	0.35917	CSF2RB	IL3RB
9	5609243	rs10758693	T	C	-0.0414	4.26e-06	0.009004	35355	0.3051	CSF2RB	IL3RB
1	196694942	rs7546015	CATTCTGTAGGTTGCCT	CATTCTGTAGATTGCCT	-0.0729	2.44e-20	0.007889	35326	0.39734	KCNIP3	CSEN
10	130487791	rs79240085	A	G	-0.1547	1.55e-07	0.029483	35321	0.0183	KCNIP3	CSEN
14	42606737	rs182365152	AATGAGA	TATGAGA	-0.1326	5.74e-07	0.026521	35350	0.02201	KCNIP3	CSEN
14	106627121	rs11628176	A	T	0.055	3.5e-09	0.009312	34956	0.31155	KCNIP3	CSEN
15	66631699	rs71398274	G	A	0.0592	2.82e-06	0.012639	35354	0.1051	KCNIP3	CSEN
19	24425842	rs369638991	CTGATAGAGCAGTTTTGA	TTGATAGAGCAGTTTTGA	-0.1568	3.65e-07	0.030828	35347	0.01794	KCNIP3	CSEN
20	51405651	rs117461080	T	C	-0.1348	1.62e-06	0.028108	35368	0.01945	KCNIP3	CSEN
21	44732954	rs235387	C	T	0.0602	5.12e-07	0.011988	35246	0.11869	KCNIP3	CSEN
3	65750147	rs9830681	G	A	0.0577	4.75e-06	0.01261	35340	0.1071	KCNIP3	CSEN
3	165730789	rs9864801	TAGAGAG	TATAGAG	-0.0378	1.33e-06	0.007817	35327	0.41936	KCNIP3	CSEN
4	126789187	rs1604724	A	G	-0.0441	2.58e-06	0.00938	35350	0.21644	KCNIP3	CSEN
6	31962685	rs429608	A	G	0.0697	7.81e-11	0.010716	35429	0.15393	KCNIP3	CSEN
6	32557482	rs28455809	C	T	0.0667	2.33e-15	0.008419	35427	0.26647	KCNIP3	CSEN
6	136985468	rs6939483	G	A	-0.0389	1.01e-06	0.007955	35348	0.38554	KCNIP3	CSEN
6	170026682	rs117812932	T	C	0.1212	8.24e-07	0.024586	34942	0.02616	KCNIP3	CSEN
8	18711827	rs79557883	T	A	-0.2661	3.04e-06	0.057006	35363	0.00463	KCNIP3	CSEN
8	65444702	rs72662887	A	G	0.2027	3.21e-07	0.039664	35336	0.00985	KCNIP3	CSEN
9	105107564	rs3124018	G	A	0.0594	4.76e-06	0.012984	35355	0.10126	KCNIP3	CSEN
9	109228740	rs10816788	A	C	-0.0477	4.85e-06	0.010435	35345	0.16397	KCNIP3	CSEN
1	179504138	rs72704449	C	T	0.1066	4.53e-08	0.019492	35346	0.04582	PTGDS	PGD2_synthase
11	9595646	rs7107252	A	T	-0.0423	3.38e-06	0.009104	35362	0.28325	PTGDS	PGD2_synthase
11	107135089	rs17106469	C	T	-0.131	1.32e-06	0.027088	35345	0.02384	PTGDS	PGD2_synthase
11	118864767	rs10892301	A	G	-0.0504	1.07e-09	0.008263	35369	0.43417	PTGDS	PGD2_synthase
12	12814481	rs79416367	A	G	-0.2698	2.79e-06	0.057582	35360	0.00578	PTGDS	PGD2_synthase
15	67347201	rs68022462	TAGAAAAAAAAAAAAAG	TAGAAAAAAAAAAAAAA	-0.0405	1.34e-06	0.008379	35363	0.44867	PTGDS	PGD2_synthase
16	20381010	rs77924615	A	G	-0.0805	7.38e-15	0.01035	35343	0.19701	PTGDS	PGD2_synthase
16	89668423	rs2377058	G	A	-0.0433	5.56e-07	0.00865	35310	0.33789	PTGDS	PGD2_synthase
17	1520272	rs15362	G	A	0.0467	4.9e-06	0.010221	35344	0.20402	PTGDS	PGD2_synthase
17	2230277	rs28611065	C	T	0.0649	5.33e-09	0.011119	35353	0.16415	PTGDS	PGD2_synthase
19	46630417	rs76854665	C	A	0.0498	2.71e-06	0.010615	35358	0.17895	PTGDS	PGD2_synthase
19	47667178	rs140068336	T	C	0.1511	1.89e-07	0.029004	35359	0.0194	PTGDS	PGD2_synthase
2	101531135	rs62650655	T	G	0.0575	2.71e-07	0.011181	35356	0.16137	PTGDS	PGD2_synthase
3	74004617	rs41359256	G	A	-0.1026	3.23e-06	0.022038	35334	0.03652	PTGDS	PGD2_synthase
4	140802423	rs2171412	G	T	-0.0457	1.81e-06	0.009574	35346	0.24041	PTGDS	PGD2_synthase
5	697265	rs56139727	T	G	-0.0492	1.17e-07	0.009287	35268	0.29337	PTGDS	PGD2_synthase
5	177357447	rs4976689	G	C	0.0394	2.73e-06	0.008401	35353	0.39757	PTGDS	PGD2_synthase
6	32490431	rs72849265	T	C	0.045	7.06e-07	0.009073	35426	0.28675	PTGDS	PGD2_synthase
7	151718450	rs10254101	T	C	0.0426	3.7e-06	0.009205	35360	0.26853	PTGDS	PGD2_synthase
8	9385047	rs4240625	G	A	0.0387	2.18e-06	0.008171	35373	0.48446	PTGDS	PGD2_synthase
8	76692469	rs7011404	C	T	0.0759	4.24e-06	0.016503	35334	0.06671	PTGDS	PGD2_synthase
9	11443473	rs7874270	G	C	-0.043	1.32e-06	0.008889	35344	0.30015	PTGDS	PGD2_synthase
9	136493166	rs7856092	G	A	-0.0483	5.81e-07	0.009665	35259	0.23478	PTGDS	PGD2_synthase
9	136964561	rs7040970	C	T	0.141	7.43e-67	0.008163	35250	0.4943	PTGDS	PGD2_synthase
9	137181894	rs58384967	C	T	-0.0742	4.71e-06	0.01621	35245	0.06698	PTGDS	PGD2_synthase
1	1355705	rs181929025	T	C	-0.3449	2.39e-22	0.035471	35295	0.01519	MXRA8	MXRA8
1	1379087	rs2313135	TTTTGTTGTTG	TTTTTTTGTTG	-0.1317	5.98e-11	0.020124	35240	0.04868	MXRA8	MXRA8
1	82632935	rs184387	AGG	AAG	-0.0857	4.42e-06	0.018668	35340	0.05508	MXRA8	MXRA8
10	17774941	rs550182667	T	G	0.086	2.54e-12	0.012284	35341	0.13935	MXRA8	MXRA8
10	17821038	rs2477642	C	T	0.0783	7.39e-20	0.008584	35339	0.43852	MXRA8	MXRA8
10	17849727	rs71497224	T	C	-0.0665	3.68e-10	0.010611	35340	0.20124	MXRA8	MXRA8
10	17908190	rs530931965	C	T	0.0507	5.24e-08	0.009315	35341	0.29811	MXRA8	MXRA8
10	118413563	rs77850867	A	G	-0.1707	3.98e-06	0.03701	35367	0.01365	MXRA8	MXRA8
11	1950732	rs217202	T	C	-0.0724	2.82e-06	0.015459	35337	0.08248	MXRA8	MXRA8
11	61784455	rs174536	C	A	-0.0486	2.12e-08	0.008676	35355	0.39086	MXRA8	MXRA8
11	116821618	rs5104	T	C	-0.1004	1.71e-16	0.012184	35365	0.14054	MXRA8	MXRA8
14	47286880	rs9671878	G	A	-0.0621	3.6e-06	0.013403	35349	0.1144	MXRA8	MXRA8
14	97940170	rs77706562	A	G	0.144	2.33e-06	0.030494	35370	0.01933	MXRA8	MXRA8
15	43434427	rs150844304	C	A	-0.1296	5.28e-07	0.025839	35351	0.0276	MXRA8	MXRA8
15	58407738	rs13329672	T	C	0.0868	1.55e-19	0.0096	35352	0.26556	MXRA8	MXRA8
15	58431476	rs1800588	T	C	0.0966	2.78e-19	0.010761	35353	0.19095	MXRA8	MXRA8
16	56959412	rs3764261	A	C	0.0908	1.37e-23	0.00907	35357	0.32148	MXRA8	MXRA8
17	68904663	rs36059695	T	C	-0.1395	9.18e-08	0.026113	35359	0.02832	MXRA8	MXRA8
18	27369563	rs8091792	C	A	-0.0983	3.9e-06	0.021292	35358	0.04204	MXRA8	MXRA8
18	49638227	rs55698825	T	G	0.053	8.65e-07	0.010772	35354	0.19071	MXRA8	MXRA8
18	76651845	rs10871540	A	G	0.044	8.32e-07	0.008929	35340	0.34262	MXRA8	MXRA8
19	8437221	rs7408474	A	C	0.0456	2.28e-07	0.008811	35362	0.3593	MXRA8	MXRA8
19	44909969	rs1065853	GGGGGGGTGGT	GGGGGGGGGGT	0.1358	3.53e-14	0.017922	35354	0.05944	MXRA8	MXRA8
2	27508073	rs1260326	C	T	0.0577	1.43e-10	0.008998	35361	0.34132	MXRA8	MXRA8
2	55866062	rs1802575	TAGAATTC	TAGAATTG	-0.0531	8.75e-07	0.010798	35337	0.19272	MXRA8	MXRA8
2	171553211	rs2542941	T	C	-0.0679	1.72e-13	0.009214	35349	0.30705	MXRA8	MXRA8
2	204980707	rs78876419	C	T	0.0849	4.83e-06	0.018569	35342	0.05374	MXRA8	MXRA8
3	99711516	rs6805055	A	T	-0.0603	4.36e-08	0.011013	35320	0.18109	MXRA8	MXRA8
3	101421645	rs144353381	T	C	-0.1248	2.93e-06	0.026691	35320	0.02643	MXRA8	MXRA8
4	57074860	rs11934877	C	T	-0.0574	3.9e-06	0.012433	35346	0.136	MXRA8	MXRA8
4	141541301	rs17362021	T	C	-0.1066	1.06e-07	0.020051	35347	0.04795	MXRA8	MXRA8
5	80074424	rs13167730	T	G	0.0828	1.38e-07	0.015719	35331	0.08121	MXRA8	MXRA8
6	31468092	rs4713466	T	C	0.0636	4.81e-07	0.012634	35427	0.128	MXRA8	MXRA8
7	73588956	rs185081604	TATAATATAAATATAAACTACATTTATAATATAAATACATTTATAATATAAATATAAAATACATTTATAATA	TATAATATAAATATAAAATACATTTATAATATAAATACATTTATAATATAAATATAAAATACATTTATAATA	0.0725	4.13e-08	0.013217	35332	0.11612	MXRA8	MXRA8
8	19967156	rs15285	T	C	0.0441	2.23e-06	0.009321	35356	0.28752	MXRA8	MXRA8
8	125500955	rs6986368	T	A	-0.0439	1.03e-06	0.008983	35355	0.32877	MXRA8	MXRA8
9	92268862	rs12353096	C	T	-0.0526	9.62e-10	0.008601	35347	0.41825	MXRA8	MXRA8
1	22742008	rs72653643	T	A	-0.0827	2.79e-06	0.01765	35357	0.05333	DHX9	DHX9
1	110572216	rs143276319	C	T	0.2054	1.22e-06	0.042326	35329	0.00923	DHX9	DHX9
1	195176813	rs61815638	T	C	0.1209	4.79e-06	0.026433	35330	0.02353	DHX9	DHX9
1	196158413	rs114009540	A	G	-0.1046	1.31e-06	0.021619	35325	0.03606	DHX9	DHX9
1	196695521	rs10922098	T	C	-0.1735	3.67e-101	0.008125	35326	0.40011	DHX9	DHX9
10	15945439	rs10795325	A	G	0.0404	5.39e-07	0.008061	35347	0.47133	DHX9	DHX9
13	110440613	rs61963239	C	T	-0.082	1.09e-06	0.016822	35336	0.06042	DHX9	DHX9
14	100705890	rs7141110	C	G	-0.0484	4.8e-07	0.009614	35368	0.27079	DHX9	DHX9
15	60176779	rs61679841	T	C	0.0449	3.72e-06	0.009706	35357	0.21787	DHX9	DHX9
17	16939133	rs55701306	T	C	0.0923	9.91e-07	0.018862	35345	0.04783	DHX9	DHX9
19	6716268	rs11569415	A	G	-0.0586	2.56e-10	0.009267	35360	0.24276	DHX9	DHX9
2	27588855	rs12478841	G	A	0.0512	1.02e-07	0.009619	35361	0.21569	DHX9	DHX9
2	216622986	rs111696008	A	G	-0.1294	1.07e-06	0.026529	35347	0.02443	DHX9	DHX9
2	216625740	rs144202860	A	G	-0.1642	3.75e-06	0.035504	35347	0.01274	DHX9	DHX9
20	19837297	rs994773	G	A	-0.0732	6.18e-07	0.014683	35360	0.08352	DHX9	DHX9
3	165761011	rs1707652	T	C	0.1031	4.32e-33	0.008603	35327	0.3102	DHX9	DHX9
3	166025290	rs9683167	G	C	0.1169	1.79e-07	0.022396	35328	0.03454	DHX9	DHX9
3	167146012	rs62277526	C	G	0.0421	9.05e-07	0.008572	35342	0.31756	DHX9	DHX9
6	31910331	rs6457457	T	C	0.1556	5.83e-22	0.016154	35429	0.06527	DHX9	DHX9
6	31976816	rs550671	T	C	0.1483	2.51e-38	0.011456	35428	0.14045	DHX9	DHX9
6	32487054	rs538958533	A	T	0.0871	2.25e-11	0.013021	35427	0.09889	DHX9	DHX9
6	32630723	rs116334170	C	G	0.0419	2.77e-07	0.008154	35426	0.39997	DHX9	DHX9
7	86913139	rs35895874	T	C	0.0622	4.99e-06	0.013624	35339	0.095	DHX9	DHX9
1	66440711	rs12141790	T	C	-0.1011	4.13e-06	0.021956	35337	0.03417	PSMB6	PSB6
1	196695521	rs10922098	T	C	-0.105	8.56e-39	0.00806	35326	0.40011	PSMB6	PSB6
11	128878516	rs11221492	G	A	-0.0695	4.43e-06	0.015141	35348	0.07541	PSMB6	PSB6
13	81786626	rs143770771	A	G	-0.1255	9.04e-07	0.025553	35341	0.02415	PSMB6	PSB6
14	49522779	rs117265578	A	G	-0.0714	3.21e-07	0.013971	35350	0.08612	PSMB6	PSB6
14	100715544	rs72698722	T	C	-0.0446	2.19e-06	0.009418	35368	0.23106	PSMB6	PSB6
19	46493671	rs4803966	A	C	-0.0501	1.59e-06	0.010439	35357	0.17311	PSMB6	PSB6
2	124681109	rs55960516	C	A	-0.0377	4.43e-06	0.008213	35350	0.36736	PSMB6	PSB6
2	218470258	rs79400169	A	G	0.2041	1.67e-06	0.042609	35356	0.00875	PSMB6	PSB6
22	32497933	rs5754116	T	C	-0.0541	2.97e-10	0.008587	35359	0.30857	PSMB6	PSB6
3	165787389	rs1355538	G	A	-0.0449	2.62e-08	0.008068	35326	0.39847	PSMB6	PSB6
4	149548426	rs13150423	T	G	0.11	1.3e-07	0.020837	35364	0.0376	PSMB6	PSB6
6	31910331	rs6457457	T	C	0.0754	2.43e-06	0.015994	35429	0.06527	PSMB6	PSB6
6	32008772	rs28573154	A	G	0.0686	4.65e-10	0.01101	35428	0.145	PSMB6	PSB6
7	38547090	rs893414	T	C	0.0759	2.02e-06	0.015974	35349	0.06637	PSMB6	PSB6
8	2073005	rs10866931	A	G	0.047	7.78e-07	0.009513	35274	0.22292	PSMB6	PSB6
8	3514164	rs6997923	G	C	0.0497	9.69e-07	0.010148	35348	0.1898	PSMB6	PSB6
11	26289527	rs59806760	C	T	-0.1045	4.56e-06	0.022796	35350	0.03243	NRAS	RASN
12	68638771	rs113070231	T	C	-0.0814	1.99e-06	0.017119	35350	0.0587	NRAS	RASN
20	26172890	rs2752931	T	C	0.0398	3.3e-06	0.008557	35353	0.33033	NRAS	RASN
20	62322432	rs2274933	A	G	0.0536	7.75e-07	0.010847	35325	0.16911	NRAS	RASN
3	56815721	rs1354034	C	T	0.0452	4.71e-08	0.008275	35344	0.38119	NRAS	RASN
3	184331355	rs76779558	T	C	0.1815	1.66e-06	0.037883	35346	0.01185	NRAS	RASN
4	76749494	rs4859712	T	A	-0.0417	3.82e-07	0.008212	35346	0.42411	NRAS	RASN
6	32618599	rs11755689	G	A	0.0408	7.12e-07	0.008229	35424	0.33707	NRAS	RASN
6	65026895	rs62407164	T	C	0.1876	2.75e-06	0.040013	35323	0.01023	NRAS	RASN
7	42199521	rs7796149	T	C	-0.0455	2.89e-06	0.009725	35338	0.22177	NRAS	RASN
8	9512313	rs80080939	A	G	-0.1212	3.55e-08	0.021989	35372	0.03501	NRAS	RASN
8	105537253	rs16873346	C	G	0.0513	4.39e-07	0.010156	35353	0.19711	NRAS	RASN
1	196695521	rs10922098	T	C	-0.087	2.24e-27	0.008026	35326	0.40011	PARP1	PARP
1	226349821	rs878367	T	C	0.0536	9.59e-07	0.010939	35344	0.15323	PARP1	PARP
11	56999161	rs12786503	A	G	-0.1432	2.57e-06	0.030451	35352	0.01657	PARP1	PARP
12	111270643	rs1265564	GAAAAAAAAAAC	GAAAAAAAAAAA	0.0382	3.17e-06	0.008198	35357	0.3672	PARP1	PARP
13	27051156	rs71433212	A	T	0.0496	8.7e-08	0.009267	35345	0.24053	PARP1	PARP
14	44267777	rs62013167	A	G	0.1312	1.03e-06	0.026848	35354	0.02082	PARP1	PARP
2	240741404	rs150687841	C	T	0.1771	1.16e-06	0.036423	35255	0.0124	PARP1	PARP
21	23494745	rs2828198	G	A	-0.0766	1.16e-06	0.015751	35353	0.06657	PARP1	PARP
3	165744047	rs1619994	G	A	0.0404	3.92e-06	0.008753	35327	0.2807	PARP1	PARP
4	55681245	rs4864552	A	C	-0.0412	4.75e-06	0.009004	35346	0.25465	PARP1	PARP
5	111165105	rs17519206	T	C	-0.124	3.86e-06	0.026847	35338	0.02288	PARP1	PARP
6	32008772	rs28573154	A	G	0.0582	1.12e-07	0.010968	35428	0.145	PARP1	PARP
7	77083680	rs28587108	G	C	0.0396	2.19e-06	0.008363	35332	0.29034	PARP1	PARP
8	4669366	rs55926455	T	C	-0.1177	1.22e-06	0.024258	35365	0.0277	PARP1	PARP
8	122862157	rs7816416	C	T	-0.0388	1.61e-06	0.008089	35356	0.39745	PARP1	PARP
1	161605748	rs34754216	T	C	0.0381	1.61e-06	0.007942	35337	0.4284	COX6A2	CX6A2
1	196695521	rs10922098	T	C	-0.0885	1.37e-28	0.007979	35326	0.40011	COX6A2	CX6A2
1	203166247	rs41264025	T	C	-0.0827	3.08e-07	0.016156	35354	0.0619	COX6A2	CX6A2
11	72989734	rs10898894	T	C	0.0361	3.84e-06	0.007814	35358	0.48588	COX6A2	CX6A2
11	97587615	rs80222878	C	G	-0.0982	4.82e-06	0.021477	35352	0.03336	COX6A2	CX6A2
11	120698672	rs12574240	C	T	-0.04	5.92e-07	0.00801	35364	0.39741	COX6A2	CX6A2
14	105909014	rs3794468	T	C	0.0598	6.83e-10	0.009692	34955	0.20698	COX6A2	CX6A2
14	105921449	rs11845744	A	C	-0.102	2.5e-15	0.012889	34955	0.11007	COX6A2	CX6A2
18	8974010	rs1858127	G	T	0.0414	4.77e-06	0.00905	35355	0.25699	COX6A2	CX6A2
19	6724329	rs163494	T	C	-0.0422	2.93e-06	0.009025	35360	0.25006	COX6A2	CX6A2
2	18249568	rs145759079	C	T	-0.137	1.29e-06	0.028296	35363	0.01952	COX6A2	CX6A2
2	60820701	rs66473560	C	T	0.0537	4.07e-06	0.011654	35345	0.12812	COX6A2	CX6A2
2	88992753	rs140182196	C	T	-0.1455	3.06e-06	0.031178	35338	0.0156	COX6A2	CX6A2
2	220317284	rs17576531	G	C	-0.1422	1.56e-06	0.029606	35368	0.01788	COX6A2	CX6A2
20	38151186	rs45510896	G	A	-0.2338	9.82e-07	0.04776	35359	0.00751	COX6A2	CX6A2
6	32505239	rs542359429	T	G	0.0613	4.36e-16	0.007542	35408	0.41521	COX6A2	CX6A2
6	32625770	rs36229731	C	A	0.0591	1.01e-07	0.0111	35426	0.13484	COX6A2	CX6A2
6	32625850	rs9271732	A	G	0.0883	2.14e-27	0.008143	35427	0.35454	COX6A2	CX6A2
6	32638979	rs9272535	A	G	-0.0871	9.85e-07	0.017795	35427	0.05052	COX6A2	CX6A2
8	130382179	rs28545757	A	G	0.0405	2.34e-06	0.008577	35362	0.29005	COX6A2	CX6A2
9	26773308	rs10511778	T	C	-0.039	3.14e-06	0.008367	35351	0.32299	COX6A2	CX6A2
1	196058002	rs1451915	A	C	0.0551	1.63e-06	0.011492	35323	0.13641	CD99L2	C99L2
1	196695521	rs10922098	T	C	-0.1412	2.3e-68	0.008081	35326	0.40011	CD99L2	C99L2
11	16979300	rs11600432	A	T	-0.0482	3.01e-07	0.009409	35357	0.22508	CD99L2	C99L2
11	97823537	rs186458170	G	A	0.5033	1.82e-06	0.105464	35352	0.00145	CD99L2	C99L2
11	132131133	rs113351750	A	G	0.1052	2.88e-06	0.022484	35360	0.03403	CD99L2	C99L2
13	39113812	rs67298163	T	G	0.0507	2.08e-06	0.010683	35337	0.16633	CD99L2	C99L2
14	100710432	rs1555405	A	G	-0.0423	1.05e-06	0.008665	35368	0.30381	CD99L2	C99L2
15	91395273	rs12437903	A	G	0.0702	4.41e-06	0.015291	35363	0.07366	CD99L2	C99L2
16	70605211	rs1463436	G	A	0.0372	2.8e-06	0.00794	35364	0.46335	CD99L2	C99L2
17	28367840	rs704	A	G	0.0642	6.02e-16	0.007937	35348	0.49189	CD99L2	C99L2
17	33038811	rs16559	C	T	-0.0446	2.51e-06	0.009474	35360	0.22433	CD99L2	C99L2
19	6713251	rs1047286	A	G	-0.0438	2.25e-06	0.009261	35360	0.24066	CD99L2	C99L2
2	124681109	rs55960516	C	A	-0.0387	2.58e-06	0.008231	35350	0.36736	CD99L2	C99L2
20	39897264	rs12625145	A	G	-0.0375	4.59e-06	0.008183	35364	0.36625	CD99L2	C99L2
20	42085665	rs143180826	C	T	-0.0712	4.53e-06	0.015527	35364	0.06852	CD99L2	C99L2
21	46120928	rs55964853	C	G	-0.0469	3.06e-06	0.01005	34720	0.19813	CD99L2	C99L2
3	124931190	rs11718852	T	C	-0.0389	1.65e-06	0.008116	35356	0.40047	CD99L2	C99L2
3	165787389	rs1355538	G	A	-0.0605	7.57e-14	0.008091	35326	0.39847	CD99L2	C99L2
[truncated: 104,955 more rows]

## Sheet: Table .S2
Table S2: Exposure Data of Bell's palsy in Finnish database and Inflammatory proteins
id.exposure	chr.exposure	pos.exposure	effect_allele.exposure	other_allele.exposure	beta.exposure	se.exposure	eaf.exposure	pval.exposure	var_id	SNP	samplesize.exposure	exposure
GCST90274758	1	80975190	T	G	0.0588	0.0123	0.6475	1.75e-06	1_80975190_T_G	rs356283	14730	Eukaryotic translation initiation factor 4E-binding protein 1 levels
GCST90274758	1	240804510	A	G	-0.0884	0.0175	0.8334	4.39e-07	1_240804510_A_G	rs10926313	14288	Eukaryotic translation initiation factor 4E-binding protein 1 levels
GCST90274758	2	38198906	T	G	0.2607	0.0521	0.015	5.62e-07	2_38198906_T_G	rs76686678	14730	Eukaryotic translation initiation factor 4E-binding protein 1 levels
GCST90274758	3	186455546	T	C	0.0594	0.0119	0.5711	5.99e-07	3_186455546_T_C	rs5030072	14716	Eukaryotic translation initiation factor 4E-binding protein 1 levels
GCST90274758	4	187158034	A	G	-0.1305	0.0116	0.5102	2.32e-29	4_187158034_A_G	rs3733402	14736	Eukaryotic translation initiation factor 4E-binding protein 1 levels
GCST90274758	5	176842474	T	C	0.0926	0.0152	0.2679	1.11e-09	5_176842474_T_C	rs2731672	11783	Eukaryotic translation initiation factor 4E-binding protein 1 levels
GCST90274758	7	17594314	T	C	0.0754	0.0142	0.2938	1.1e-07	7_17594314_T_C	rs6963617	14288	Eukaryotic translation initiation factor 4E-binding protein 1 levels
GCST90274758	11	68921211	T	C	-0.0593	0.0124	0.3383	1.73e-06	11_68921211_T_C	rs10792025	14727	Eukaryotic translation initiation factor 4E-binding protein 1 levels
GCST90274758	12	23923166	T	C	-0.2226	0.0474	0.0227	2.65e-06	12_23923166_T_C	rs181095999	14736	Eukaryotic translation initiation factor 4E-binding protein 1 levels
GCST90274758	16	84586319	T	C	0.0791	0.0169	0.358	2.86e-06	16_84586319_T_C	rs114302245	10894	Eukaryotic translation initiation factor 4E-binding protein 1 levels
GCST90274758	17	15470414	T	C	-0.0995	0.0214	0.8975	3.33e-06	17_15470414_T_C	rs2856226	12404	Eukaryotic translation initiation factor 4E-binding protein 1 levels
GCST90274758	20	44566861	C	G	0.2235	0.0486	0.9827	4.25e-06	20_44566861_C_G	rs137887001	14288	Eukaryotic translation initiation factor 4E-binding protein 1 levels
GCST90274759	4	124581262	A	G	-0.1228	0.0257	0.055	1.77e-06	4_124581262_A_G	rs62319742	14730	Adenosine Deaminase levels
GCST90274759	7	22805608	A	G	-0.0592	0.0122	0.3435	1.22e-06	7_22805608_A_G	rs7793526	14732	Adenosine Deaminase levels
GCST90274759	20	43223930	T	C	0.9687	0.0448	0.0189	1.1e-103	20_43223930_T_C	rs80212763	14249	Adenosine Deaminase levels
GCST90274759	20	43250424	C	G	0.8874	0.0253	0.0514	1.62e-269	20_43250424_C_G	rs112351694	14729	Adenosine Deaminase levels
GCST90274759	20	43300800	A	G	-0.1313	0.0164	0.2474	1.18e-15	20_43300800_A_G	rs73617409	12404	Adenosine Deaminase levels
GCST90274760	1	921716	A	C	-0.0664	0.0144	0.5539	4.01e-06	1_921716_A_C	rs13303278	10265	Artemin levels
GCST90274760	1	17628383	T	G	0.0632	0.0137	0.6627	3.97e-06	1_17628383_T_G	rs3003450	11762	Artemin levels
GCST90274760	1	225057589	A	C	-0.3226	0.0682	0.9882	2.24e-06	1_225057589_A_C	rs76672219	11291	Artemin levels
GCST90274760	3	111720183	A	G	0.0833	0.0166	0.1972	5.22e-07	3_111720183_A_G	rs62277657	11777	Artemin levels
GCST90274760	4	4424044	A	G	-0.0811	0.0176	0.84	4.07e-06	4_4424044_A_G	rs138311590	11758	Artemin levels
GCST90274760	4	156930775	C	G	0.0692	0.014	0.626	7.7e-07	4_156930775_C_G	rs9684768	11330	Artemin levels
GCST90274760	5	103466564	A	G	-0.0873	0.0189	0.8494	3.86e-06	5_103466564_A_G	rs17340161	11330	Artemin levels
GCST90274760	6	143047898	T	C	0.0853	0.0181	0.1545	2.44e-06	6_143047898_T_C	rs9496445	11768	Artemin levels
GCST90274760	7	106961661	A	G	0.311	0.0639	0.0191	1.13e-06	7_106961661_A_G	rs142970662	9834	Artemin levels
GCST90274760	8	3686552	A	T	-0.079	0.0162	0.6759	1.08e-06	8_3686552_A_T	rs4993886	8371	Artemin levels
GCST90274760	8	19493177	A	G	-0.2047	0.044	0.0245	3.28e-06	8_19493177_A_G	rs55885546	11778	Artemin levels
GCST90274760	9	92208227	A	G	-0.0674	0.0136	0.5323	7.2e-07	9_92208227_A_G	rs1329733	11330	Artemin levels
GCST90274760	9	140239588	T	C	0.2119	0.0435	0.038	1.11e-06	9_140239588_T_C	rs142585779	10266	Artemin levels
GCST90274760	10	52447591	T	C	0.0874	0.0186	0.8262	2.62e-06	10_52447591_T_C	rs117212234	11330	Artemin levels
GCST90274760	11	112934470	T	G	-0.2687	0.0588	0.028	4.88e-06	11_112934470_T_G	rs569463048	7943	Artemin levels
GCST90274760	11	123394636	C	G	0.0679	0.0141	0.318	1.47e-06	11_123394636_C_G	rs77502336	11775	Artemin levels
GCST90274760	12	81724190	T	C	0.1703	0.0362	0.0344	2.55e-06	12_81724190_T_C	rs118115625	11778	Artemin levels
GCST90274760	12	130004146	A	G	0.2112	0.0451	0.9758	2.83e-06	12_130004146_A_G	rs148226005	11765	Artemin levels
GCST90274760	18	54688939	T	C	-0.07	0.0153	0.7417	4.76e-06	18_54688939_T_C	rs1370215	11330	Artemin levels
GCST90274760	19	55422034	C	G	-0.0881	0.0176	0.8122	5.57e-07	19_55422034_C_G	rs6509909	11330	Artemin levels
GCST90274760	22	25646493	T	C	0.0765	0.0167	0.7151	4.63e-06	22_25646493_T_C	rs9941952	11774	Artemin levels
GCST90274761	3	128431622	A	G	0.0626	0.0134	0.4935	2.99e-06	3_128431622_A_G	rs2712427	11345	Axin-1 levels
GCST90274761	5	78787853	A	G	0.1447	0.0305	0.9489	2.09e-06	5_78787853_A_G	rs115455827	11792	Axin-1 levels
GCST90274761	6	151334530	A	C	0.2444	0.0522	0.0197	2.84e-06	6_151334530_A_C	rs117097664	11345	Axin-1 levels
GCST90274761	7	77960243	T	C	-0.067	0.0133	0.5969	4.71e-07	7_77960243_T_C	rs2691530	11793	Axin-1 levels
GCST90274761	8	102489704	A	G	-0.1229	0.0242	0.9127	3.8e-07	8_102489704_A_G	rs2470622	11345	Axin-1 levels
GCST90274761	12	90111252	A	T	0.1657	0.0359	0.9437	3.92e-06	12_90111252_A_T	rs7136254	9827	Axin-1 levels
GCST90274761	15	81221771	T	C	0.1554	0.0329	0.9514	2.32e-06	15_81221771_T_C	rs7171268	11345	Axin-1 levels
GCST90274761	18	50513818	A	G	-0.212	0.042	0.0295	4.47e-07	18_50513818_A_G	rs148317708	10919	Axin-1 levels
GCST90274761	18	77253338	T	C	0.0692	0.0148	0.6047	2.93e-06	18_77253338_T_C	rs428324	10281	Axin-1 levels
GCST90274762	1	115829943	A	C	-0.0797	0.0122	0.3498	6.46e-11	1_115829943_A_C	rs6328	13224	beta-nerve growth factor levels
GCST90274762	4	96824143	A	G	0.0584	0.0126	0.3152	3.57e-06	4_96824143_A_G	rs72673086	12858	beta-nerve growth factor levels
GCST90274762	4	164064099	T	C	-0.1187	0.0258	0.9491	4.21e-06	4_164064099_T_C	rs4017	14742	beta-nerve growth factor levels
GCST90274762	4	166807640	A	G	0.2208	0.0462	0.0229	1.76e-06	4_166807640_A_G	rs17689534	13421	beta-nerve growth factor levels
GCST90274762	5	132971762	T	G	0.1213	0.0247	0.9435	9.06e-07	5_132971762_T_G	rs12188775	14737	beta-nerve growth factor levels
GCST90274762	6	838092	T	C	0.0853	0.0185	0.8904	4.01e-06	6_838092_T_C	rs77493302	14743	beta-nerve growth factor levels
GCST90274762	6	31457874	A	C	-0.0685	0.0143	0.3918	1.67e-06	6_31457874_A_C	rs2904780	11538	beta-nerve growth factor levels
GCST90274762	6	32192617	T	C	0.1203	0.0262	0.9514	4.4e-06	6_32192617_T_C	rs397081	14743	beta-nerve growth factor levels
GCST90274762	6	153400418	T	G	0.0629	0.0137	0.2135	4.41e-06	6_153400418_T_G	rs9479501	14729	beta-nerve growth factor levels
GCST90274762	7	30944899	A	G	0.1389	0.0276	0.0802	4.84e-07	7_30944899_A_G	rs12533747	14295	beta-nerve growth factor levels
GCST90274762	7	130302087	A	C	-0.1617	0.0352	0.9727	4.35e-06	7_130302087_A_C	rs17647697	14741	beta-nerve growth factor levels
GCST90274762	7	151019021	C	G	0.1867	0.0408	0.966	4.74e-06	7_151019021_C_G	rs12539643	11344	beta-nerve growth factor levels
GCST90274762	8	13332042	T	C	0.0578	0.0117	0.6636	7.81e-07	8_13332042_T_C	rs62494116	14729	beta-nerve growth factor levels
GCST90274762	8	122948812	A	G	0.0626	0.0126	0.719	6.76e-07	8_122948812_A_G	rs1878359	14740	beta-nerve growth factor levels
GCST90274762	9	90362040	T	C	-0.0775	0.0118	0.4965	5.11e-11	9_90362040_T_C	rs3128517	14295	beta-nerve growth factor levels
GCST90274762	10	89839430	A	G	-0.075	0.0148	0.1928	4.03e-07	10_89839430_A_G	rs12259196	13244	beta-nerve growth factor levels
GCST90274762	14	69285337	C	G	-0.055	0.0117	0.5283	2.59e-06	14_69285337_C_G	rs4899264	14295	beta-nerve growth factor levels
GCST90274762	14	83608081	A	T	-0.2055	0.0432	0.9685	1.97e-06	14_83608081_A_T	rs182658308	10894	beta-nerve growth factor levels
GCST90274762	16	3327943	A	G	0.2773	0.0602	0.0196	4.1e-06	16_3327943_A_G	rs140072192	11925	beta-nerve growth factor levels
GCST90274762	18	55441626	T	C	-0.1249	0.0259	0.1005	1.42e-06	18_55441626_T_C	rs62092633	11344	beta-nerve growth factor levels
GCST90274762	19	16434937	T	C	0.0607	0.0124	0.3088	9.82e-07	19_16434937_T_C	rs34559191	13675	beta-nerve growth factor levels
GCST90274762	19	43780396	T	C	-0.271	0.0565	0.014	1.61e-06	19_43780396_T_C	rs117164089	13421	beta-nerve growth factor levels
GCST90274762	21	43942626	T	C	0.2541	0.0556	0.0235	4.87e-06	21_43942626_T_C	rs148834134	13421	beta-nerve growth factor levels
GCST90274762	22	49775973	C	G	-0.2164	0.0467	0.0256	3.59e-06	22_49775973_C_G	rs13058191	14295	beta-nerve growth factor levels
GCST90274763	1	2338015	T	C	-0.2016	0.0422	0.9714	1.78e-06	1_2338015_T_C	rs34154371	13232	Caspase 8 levels
GCST90274763	1	157270515	A	C	-0.0812	0.0167	0.8466	1.16e-06	1_157270515_A_C	rs12073499	14295	Caspase 8 levels
GCST90274763	2	202164805	C	G	-0.1987	0.0173	0.8696	1.56e-30	2_202164805_C_G	rs56328050	14743	Caspase 8 levels
GCST90274763	2	231090015	A	T	-0.0806	0.0162	0.1582	6.51e-07	2_231090015_A_T	rs11695193	14743	Caspase 8 levels
GCST90274763	3	152332673	T	C	0.0781	0.0168	0.856	3.34e-06	3_152332673_T_C	rs11709039	14743	Caspase 8 levels
GCST90274763	5	180339648	A	G	0.3474	0.0683	0.0145	3.65e-07	5_180339648_A_G	rs148608719	12745	Caspase 8 levels
GCST90274763	6	158193698	A	G	0.0681	0.0145	0.6981	2.65e-06	6_158193698_A_G	rs1034059	14296	Caspase 8 levels
GCST90274763	7	61833768	T	C	0.4195	0.0912	0.9851	4.23e-06	7_61833768_T_C	rs187405204	6257	Caspase 8 levels
GCST90274763	8	5557775	C	G	0.1095	0.0238	0.9304	4.21e-06	8_5557775_C_G	rs111764025	14731	Caspase 8 levels
GCST90274763	9	22742536	A	G	-0.2001	0.0428	0.9804	2.94e-06	9_22742536_A_G	rs78449258	14744	Caspase 8 levels
GCST90274763	10	84027526	T	C	0.2044	0.0412	0.978	7.01e-07	10_84027526_T_C	rs73306603	14741	Caspase 8 levels
GCST90274763	11	63817395	C	G	-0.3615	0.0776	0.0099	3.19e-06	11_63817395_C_G	rs140844269	12330	Caspase 8 levels
GCST90274763	12	62645486	C	G	-0.0858	0.0165	0.1545	1.99e-07	12_62645486_C_G	rs1032417	14296	Caspase 8 levels
GCST90274763	20	44566861	C	G	0.2318	0.0486	0.9827	1.85e-06	20_44566861_C_G	rs137887001	14296	Caspase 8 levels
GCST90274764	1	159175354	A	G	0.0749	0.0114	0.5547	5.03e-11	1_159175354_A_G	rs12075	14731	Eotaxin levels
GCST90274764	3	42906116	T	C	-0.3316	0.0225	0.9289	3.69e-49	3_42906116_T_C	rs2228467	14733	Eotaxin levels
GCST90274764	3	43179320	T	C	0.1502	0.0303	0.0433	7.16e-07	3_43179320_T_C	rs79684468	14286	Eotaxin levels
GCST90274764	3	46258902	T	C	0.0785	0.0123	0.3561	1.75e-10	3_46258902_T_C	rs2201150	14286	Eotaxin levels
GCST90274764	4	104507060	A	C	-0.3374	0.0714	0.0128	2.3e-06	4_104507060_A_C	rs139597204	12303	Eotaxin levels
GCST90274764	5	118058126	A	C	-0.0656	0.0137	0.2333	1.68e-06	5_118058126_A_C	rs6894241	14715	Eotaxin levels
GCST90274764	7	75495667	A	G	0.2002	0.0205	0.09	1.58e-22	7_75495667_A_G	rs757973	14713	Eotaxin levels
GCST90274764	8	11700967	A	T	-0.0913	0.0189	0.1104	1.36e-06	8_11700967_A_T	rs73209015	14728	Eotaxin levels
GCST90274764	10	128183195	T	G	0.1929	0.0422	0.9754	4.85e-06	10_128183195_T_G	rs79432525	14247	Eotaxin levels
GCST90274764	11	24773107	A	G	-0.0609	0.0131	0.6155	3.34e-06	11_24773107_A_G	rs1564995	14286	Eotaxin levels
GCST90274764	11	95274487	T	G	0.1017	0.0208	0.9023	1.01e-06	11_95274487_T_G	rs34536806	14286	Eotaxin levels
GCST90274764	12	105757994	A	G	-0.1138	0.0244	0.9282	3.1e-06	12_105757994_A_G	rs35543857	14286	Eotaxin levels
GCST90274764	16	24006879	T	C	0.2107	0.0451	0.9774	2.99e-06	16_24006879_T_C	rs114744647	14730	Eotaxin levels
GCST90274764	16	80051931	T	C	-0.0818	0.0133	0.7358	7.73e-10	16_80051931_T_C	rs9940390	14286	Eotaxin levels
GCST90274764	17	12254722	A	G	0.1063	0.0226	0.8771	2.56e-06	17_12254722_A_G	rs554698477	10894	Eotaxin levels
GCST90274764	17	32619052	T	C	-0.1215	0.0156	0.167	6.78e-15	17_32619052_T_C	rs79722574	14720	Eotaxin levels
GCST90274764	18	1508223	C	G	0.0555	0.0121	0.5296	4.5e-06	18_1508223_C_G	rs55843637	14286	Eotaxin levels
GCST90274764	19	37955248	C	G	0.0817	0.016	0.8362	3.29e-07	19_37955248_C_G	rs2112920	14286	Eotaxin levels
GCST90274764	20	49033630	T	G	0.2826	0.0606	0.0125	3.11e-06	20_49033630_T_G	rs139476527	12933	Eotaxin levels
GCST90274764	21	39593226	A	G	-0.1678	0.0345	0.0333	1.15e-06	21_39593226_A_G	rs9976282	14722	Eotaxin levels
GCST90274764	22	45003109	A	G	-0.0861	0.0187	0.1199	4.14e-06	22_45003109_A_G	rs73171545	14286	Eotaxin levels
GCST90274765	2	7425475	C	G	0.0615	0.013	0.6941	2.24e-06	2_7425475_C_G	rs7595241	14288	C-C motif chemokine 19 levels
GCST90274765	2	66640363	C	G	0.1856	0.0384	0.9689	1.34e-06	2_66640363_C_G	rs10496135	14288	C-C motif chemokine 19 levels
GCST90274765	2	204776176	C	G	-0.0803	0.0123	0.4754	6.65e-11	2_204776176_C_G	rs13010492	13422	C-C motif chemokine 19 levels
GCST90274765	3	58516854	C	G	0.4485	0.0922	0.992	1.15e-06	3_58516854_C_G	rs113539352	11439	C-C motif chemokine 19 levels
GCST90274765	3	132200719	T	G	0.2346	0.0185	0.8822	7.53e-37	3_132200719_T_G	rs62292952	14728	C-C motif chemokine 19 levels
GCST90274765	4	123839263	T	C	-0.2096	0.045	0.0195	3.2e-06	4_123839263_T_C	rs79086127	14247	C-C motif chemokine 19 levels
GCST90274765	4	145124024	T	C	0.0596	0.0122	0.3904	1.03e-06	4_145124024_T_C	rs4554017	14288	C-C motif chemokine 19 levels
GCST90274765	5	150442171	A	C	0.0551	0.012	0.4736	4.4e-06	5_150442171_A_C	rs3792790	14288	C-C motif chemokine 19 levels
GCST90274765	5	174187919	T	C	0.0863	0.0169	0.8559	3.28e-07	5_174187919_T_C	rs6870560	14732	C-C motif chemokine 19 levels
GCST90274765	6	32444093	C	G	-0.4884	0.0277	0.9365	1.41e-69	6_32444093_C_G	rs9469127	14735	C-C motif chemokine 19 levels
GCST90274765	6	32519041	A	G	-0.1775	0.0206	0.8408	6.9e-18	6_32519041_A_G	rs28635588	9182	C-C motif chemokine 19 levels
GCST90274765	6	125027776	C	G	0.0757	0.0157	0.1687	1.42e-06	6_125027776_C_G	rs1415763	14731	C-C motif chemokine 19 levels
GCST90274765	7	3911280	A	G	0.0729	0.0154	0.8219	2.2e-06	7_3911280_A_G	rs10242459	14729	C-C motif chemokine 19 levels
GCST90274765	8	61418130	T	C	-0.3645	0.0756	0.989	1.43e-06	8_61418130_T_C	rs73257451	11337	C-C motif chemokine 19 levels
GCST90274765	9	34710084	A	C	-0.1464	0.017	0.8639	7.19e-18	9_34710084_A_C	rs11574915	14733	C-C motif chemokine 19 levels
GCST90274765	9	35612978	A	G	0.1238	0.0265	0.0534	2.99e-06	9_35612978_A_G	rs34791102	14735	C-C motif chemokine 19 levels
GCST90274765	12	19813981	A	T	-0.0697	0.0135	0.2452	2.43e-07	12_19813981_A_T	rs6486995	14735	C-C motif chemokine 19 levels
GCST90274765	12	111904371	A	T	-0.0801	0.0132	0.5095	1.29e-09	12_111904371_A_T	rs4766578	11785	C-C motif chemokine 19 levels
GCST90274765	13	113647321	A	G	-0.0671	0.0137	0.2653	9.69e-07	13_113647321_A_G	rs4907572	14722	C-C motif chemokine 19 levels
GCST90274765	14	76855291	A	G	-0.2939	0.0616	0.0119	1.83e-06	14_76855291_A_G	rs138108512	13422	C-C motif chemokine 19 levels
GCST90274765	16	57300587	A	T	0.1349	0.0294	0.9557	4.47e-06	16_57300587_A_T	rs74764632	14734	C-C motif chemokine 19 levels
GCST90274765	17	14918425	T	C	-0.2707	0.0574	0.0151	2.4e-06	17_14918425_T_C	rs147708384	13801	C-C motif chemokine 19 levels
GCST90274765	22	17731243	A	G	-0.1724	0.036	0.0585	1.68e-06	22_17731243_A_G	rs138440733	12404	C-C motif chemokine 19 levels
GCST90274766	1	32260562	T	C	0.2585	0.0548	0.9859	2.39e-06	1_32260562_T_C	rs11582772	14243	C-C motif chemokine 20 levels
GCST90274766	1	238606022	T	C	-0.0953	0.0208	0.0967	4.61e-06	1_238606022_T_C	rs111674022	14288	C-C motif chemokine 20 levels
GCST90274766	2	228661828	T	C	-0.0996	0.0128	0.326	7.18e-15	2_228661828_T_C	rs10207134	14287	C-C motif chemokine 20 levels
GCST90274766	6	1448190	T	C	0.0637	0.0135	0.3674	2.38e-06	6_1448190_T_C	rs11242693	12404	C-C motif chemokine 20 levels
GCST90274766	6	32635998	T	G	-0.076	0.0148	0.215	2.82e-07	6_32635998_T_G	rs9274623	14288	C-C motif chemokine 20 levels
GCST90274766	6	40998167	T	C	0.1459	0.0185	0.883	3.11e-15	6_40998167_T_C	rs742493	14735	C-C motif chemokine 20 levels
GCST90274766	8	22584718	T	C	0.0573	0.012	0.5396	1.8e-06	8_22584718_T_C	rs1129474	14288	C-C motif chemokine 20 levels
GCST90274766	9	115519904	T	C	0.0636	0.0127	0.3159	5.5e-07	9_115519904_T_C	rs2796032	14718	C-C motif chemokine 20 levels
GCST90274766	10	127693479	A	G	0.1939	0.0414	0.9774	2.82e-06	10_127693479_A_G	rs41302923	14726	C-C motif chemokine 20 levels
GCST90274766	11	42142787	T	C	0.1191	0.026	0.9413	4.63e-06	11_42142787_T_C	rs10837780	14288	C-C motif chemokine 20 levels
GCST90274766	12	19657540	A	G	0.2057	0.0422	0.9739	1.09e-06	12_19657540_A_G	rs73072893	13230	C-C motif chemokine 20 levels
GCST90274766	12	76655980	T	C	0.3494	0.0713	0.9856	9.56e-07	12_76655980_T_C	rs564398411	10407	C-C motif chemokine 20 levels
GCST90274766	12	104149874	A	G	0.0635	0.0128	0.6933	7.02e-07	12_104149874_A_G	rs4981022	14721	C-C motif chemokine 20 levels
GCST90274766	14	94625543	T	C	-0.1512	0.0328	0.0376	4.03e-06	14_94625543_T_C	rs151092565	14728	C-C motif chemokine 20 levels
GCST90274766	14	106782532	A	T	-0.1602	0.0344	0.0632	3.21e-06	14_106782532_A_T	rs2003431	9786	C-C motif chemokine 20 levels
GCST90274766	16	63795822	A	T	0.0616	0.0134	0.3426	4.29e-06	16_63795822_A_T	rs6498926	12844	C-C motif chemokine 20 levels
GCST90274766	17	67136325	C	G	-0.185	0.0359	0.9688	2.56e-07	17_67136325_C_G	rs117753190	14243	C-C motif chemokine 20 levels
GCST90274766	17	72761195	C	G	-0.2256	0.0429	0.9694	1.45e-07	17_72761195_C_G	rs117900576	13224	C-C motif chemokine 20 levels
GCST90274766	18	56487606	T	C	-0.0736	0.0158	0.1755	3.19e-06	18_56487606_T_C	rs6420556	14288	C-C motif chemokine 20 levels
GCST90274766	21	32961256	T	C	0.0804	0.0166	0.1452	1.28e-06	21_32961256_T_C	rs35833676	14732	C-C motif chemokine 20 levels
GCST90274766	21	44005002	A	G	-0.1315	0.0276	0.9476	1.89e-06	21_44005002_A_G	rs13049624	14288	C-C motif chemokine 20 levels
GCST90274766	22	49877754	T	G	-0.1184	0.0257	0.9406	4.09e-06	22_49877754_T_G	rs5769672	14732	C-C motif chemokine 20 levels
GCST90274767	1	161582200	C	G	0.0603	0.0132	0.608	4.92e-06	1_161582200_C_G	rs74127049	13422	C-C motif chemokine 23 levels
GCST90274767	1	203441260	A	G	-0.3061	0.0626	0.0116	1.01e-06	1_203441260_A_G	rs146074782	12935	C-C motif chemokine 23 levels
GCST90274767	2	241647342	T	C	0.0983	0.0215	0.9113	4.83e-06	2_241647342_T_C	rs1001495	13650	C-C motif chemokine 23 levels
GCST90274767	3	6127208	T	C	0.2157	0.0449	0.0255	1.56e-06	3_6127208_T_C	rs143910182	14730	C-C motif chemokine 23 levels
GCST90274767	3	14445911	A	G	-0.21	0.0426	0.0278	8.24e-07	3_14445911_A_G	rs116683909	14724	C-C motif chemokine 23 levels
GCST90274767	3	40054358	A	G	0.1273	0.0278	0.048	4.67e-06	3_40054358_A_G	rs74491711	14735	C-C motif chemokine 23 levels
GCST90274767	3	46462144	T	C	0.0585	0.0127	0.6736	4.1e-06	3_46462144_T_C	rs4317138	14288	C-C motif chemokine 23 levels
GCST90274767	4	77373079	T	C	0.0574	0.0114	0.4869	4.78e-07	4_77373079_T_C	rs2870238	14736	C-C motif chemokine 23 levels
GCST90274767	6	86144743	C	G	0.1164	0.0237	0.9291	9.04e-07	6_86144743_C_G	rs12204524	14727	C-C motif chemokine 23 levels
GCST90274767	7	3238978	T	C	-0.0548	0.0118	0.5907	3.42e-06	7_3238978_T_C	rs4719850	14726	C-C motif chemokine 23 levels
GCST90274767	7	17545964	A	G	-0.1497	0.0319	0.0393	2.7e-06	7_17545964_A_G	rs73071153	14728	C-C motif chemokine 23 levels
GCST90274767	10	18295482	A	G	0.0574	0.0125	0.3093	4.39e-06	10_18295482_A_G	rs1926742	14725	C-C motif chemokine 23 levels
GCST90274767	10	34433796	A	G	-0.2064	0.0437	0.9788	2.32e-06	10_34433796_A_G	rs77354000	14735	C-C motif chemokine 23 levels
GCST90274767	10	132905425	A	G	0.0971	0.0186	0.1154	1.79e-07	10_132905425_A_G	rs11017721	14288	C-C motif chemokine 23 levels
GCST90274767	11	1989274	A	G	-0.0692	0.014	0.7293	7.7e-07	11_1989274_A_G	rs112492	13224	C-C motif chemokine 23 levels
GCST90274767	11	84372512	A	T	0.0927	0.0202	0.0922	4.45e-06	11_84372512_A_T	rs17735284	14725	C-C motif chemokine 23 levels
GCST90274767	11	115081786	C	G	0.224	0.0416	0.0223	7.26e-08	11_115081786_C_G	rs77083410	14734	C-C motif chemokine 23 levels
GCST90274767	12	57405049	A	G	0.0948	0.0207	0.0846	4.66e-06	12_57405049_A_G	rs73114426	14731	C-C motif chemokine 23 levels
GCST90274767	17	21386459	A	G	-0.0643	0.0137	0.7287	2.69e-06	17_21386459_A_G	rs12949647	14288	C-C motif chemokine 23 levels
GCST90274767	17	34140999	T	G	-0.2256	0.0291	0.0643	9e-15	17_34140999_T_G	rs7225405	11538	C-C motif chemokine 23 levels
GCST90274767	17	34195180	A	C	-0.3246	0.0413	0.9561	3.85e-15	17_34195180_A_C	rs117639761	14736	C-C motif chemokine 23 levels
GCST90274767	17	34326215	A	C	-0.5147	0.0158	0.1497	8.99e-233	17_34326215_A_C	rs712048	14723	C-C motif chemokine 23 levels
GCST90274767	17	34445397	T	C	-0.1285	0.025	0.0956	2.75e-07	17_34445397_T_C	rs16971993	14288	C-C motif chemokine 23 levels
GCST90274767	17	34816052	T	C	-0.2538	0.0465	0.0298	4.81e-08	17_34816052_T_C	rs77527696	13829	C-C motif chemokine 23 levels
GCST90274767	19	45416741	T	C	0.0669	0.0138	0.2405	1.25e-06	19_45416741_T_C	rs438811	14720	C-C motif chemokine 23 levels
GCST90274767	22	51076281	T	C	-0.1397	0.0285	0.0559	9.5e-07	22_51076281_T_C	rs113959305	13224	C-C motif chemokine 23 levels
GCST90274768	1	23748852	C	G	0.0566	0.0119	0.4781	1.97e-06	1_23748852_C_G	rs11589432	14287	C-C motif chemokine 25 levels
GCST90274768	1	160762078	A	C	-0.1934	0.0406	0.0225	1.9e-06	1_160762078_A_C	rs143132666	14734	C-C motif chemokine 25 levels
GCST90274768	6	67085077	A	G	-0.0777	0.0163	0.846	1.87e-06	6_67085077_A_G	rs851850	14288	C-C motif chemokine 25 levels
GCST90274768	8	10694001	T	C	0.1437	0.0297	0.0428	1.31e-06	8_10694001_T_C	rs111437511	14733	C-C motif chemokine 25 levels
GCST90274768	8	42081422	T	C	-0.1198	0.0226	0.0745	1.15e-07	8_42081422_T_C	rs17683663	14730	C-C motif chemokine 25 levels
GCST90274768	9	125200862	T	C	0.3717	0.0777	0.9916	1.72e-06	9_125200862_T_C	rs116534774	11139	C-C motif chemokine 25 levels
GCST90274768	9	136155000	T	C	-0.2482	0.0166	0.1875	1.52e-50	9_136155000_T_C	rs635634	11785	C-C motif chemokine 25 levels
GCST90274768	11	64434151	T	C	-0.0865	0.0181	0.8838	1.76e-06	11_64434151_T_C	rs10792444	14732	C-C motif chemokine 25 levels
GCST90274768	12	578100	A	G	-0.1159	0.0116	0.4365	1.66e-23	12_578100_A_G	rs7296588	14725	C-C motif chemokine 25 levels
GCST90274768	12	81177765	A	G	-0.0637	0.0133	0.6502	1.67e-06	12_81177765_A_G	rs7137942	12404	C-C motif chemokine 25 levels
GCST90274768	18	2519969	A	C	0.0662	0.0136	0.7599	1.13e-06	18_2519969_A_C	rs2078037	14712	C-C motif chemokine 25 levels
GCST90274768	19	8123295	T	C	-0.4672	0.028	0.9355	1.67e-62	19_8123295_T_C	rs549735081	11327	C-C motif chemokine 25 levels
GCST90274768	19	8127331	A	G	0.7276	0.0191	0.1067	0	19_8127331_A_G	rs2287936	14288	C-C motif chemokine 25 levels
GCST90274768	19	8158245	T	C	-0.7068	0.0379	0.9728	1.28e-77	19_8158245_T_C	rs113348389	14721	C-C motif chemokine 25 levels
GCST90274768	19	8260355	A	T	0.2394	0.042	0.0243	1.2e-08	19_8260355_A_T	rs72995492	14716	C-C motif chemokine 25 levels
GCST90274768	19	8276989	A	C	0.2448	0.0466	0.9809	1.49e-07	19_8276989_A_C	rs184092631	14736	C-C motif chemokine 25 levels
GCST90274768	19	49207255	A	G	0.3098	0.0113	0.5286	1.77e-165	19_49207255_A_G	rs485073	14735	C-C motif chemokine 25 levels
GCST90274769	1	64836646	T	C	-0.1263	0.0264	0.9486	1.72e-06	1_64836646_T_C	rs1514964	14734	C-C motif chemokine 28 levels
GCST90274769	1	154994265	T	C	0.0534	0.0116	0.5411	4.16e-06	1_154994265_T_C	rs6671688	14286	C-C motif chemokine 28 levels
GCST90274769	1	207095623	C	G	0.0638	0.0111	0.5279	9.04e-09	1_207095623_C_G	rs291084	14726	C-C motif chemokine 28 levels
GCST90274769	2	111889358	A	G	0.2696	0.0542	0.9859	6.55e-07	2_111889358_A_G	rs76291845	14244	C-C motif chemokine 28 levels
GCST90274769	2	207076122	T	C	-0.1056	0.0198	0.0895	9.64e-08	2_207076122_T_C	rs112641086	14731	C-C motif chemokine 28 levels
GCST90274769	4	102569209	C	G	-0.0597	0.0121	0.6079	8.06e-07	4_102569209_C_G	rs2866626	14285	C-C motif chemokine 28 levels
GCST90274769	4	157065076	T	C	0.0531	0.0116	0.6323	4.7e-06	4_157065076_T_C	rs7661151	14730	C-C motif chemokine 28 levels
GCST90274769	5	43405459	T	C	0.0702	0.0122	0.4126	8.71e-09	5_43405459_T_C	rs4866742	12829	C-C motif chemokine 28 levels
GCST90274769	5	84924989	A	C	0.2298	0.0488	0.9815	2.49e-06	5_84924989_A_C	rs116782490	12633	C-C motif chemokine 28 levels
GCST90274769	5	102824347	A	G	-0.1684	0.0323	0.0376	1.85e-07	5_102824347_A_G	rs78843608	14725	C-C motif chemokine 28 levels
GCST90274769	5	131707429	A	G	0.0597	0.0128	0.5481	3.1e-06	5_131707429_A_G	rs2631360	11780	C-C motif chemokine 28 levels
GCST90274769	7	115560778	T	C	0.1812	0.0392	0.0244	3.79e-06	7_115560778_T_C	rs143400203	14722	C-C motif chemokine 28 levels
GCST90274769	9	90419900	A	C	-0.2853	0.0513	0.0176	2.68e-08	9_90419900_A_C	rs76669782	12933	C-C motif chemokine 28 levels
GCST90274769	9	136145414	A	C	-0.115	0.0231	0.1851	6.41e-07	9_136145414_A_C	rs587611953	7943	C-C motif chemokine 28 levels
GCST90274769	10	90264140	T	C	-0.058	0.012	0.6211	1.34e-06	10_90264140_T_C	rs2477954	14286	C-C motif chemokine 28 levels
GCST90274769	10	105492625	T	C	-0.1844	0.0395	0.0271	3.04e-06	10_105492625_T_C	rs78552613	14734	C-C motif chemokine 28 levels
GCST90274769	11	25452442	A	G	-0.0959	0.0208	0.8571	4.02e-06	11_25452442_A_G	rs371663005	10894	C-C motif chemokine 28 levels
GCST90274769	11	113953622	A	G	-0.1935	0.0355	0.0347	5.02e-08	11_113953622_A_G	rs73000929	14734	C-C motif chemokine 28 levels
GCST90274769	12	54692061	A	G	-0.0688	0.0118	0.4015	5.53e-09	12_54692061_A_G	rs6580980	14285	C-C motif chemokine 28 levels
GCST90274769	12	55558442	A	G	0.3427	0.0672	0.0122	3.4e-07	12_55558442_A_G	rs546951873	11273	C-C motif chemokine 28 levels
GCST90274769	13	106647340	T	G	0.129	0.0282	0.9561	4.77e-06	13_106647340_T_G	rs77569365	14734	C-C motif chemokine 28 levels
GCST90274769	17	7459299	T	G	-0.0855	0.017	0.7824	4.92e-07	17_7459299_T_G	rs11078696	10894	C-C motif chemokine 28 levels
GCST90274769	18	1508223	C	G	0.0549	0.0119	0.5287	3.96e-06	18_1508223_C_G	rs55843637	14286	C-C motif chemokine 28 levels
GCST90274769	18	74179338	C	G	0.2181	0.0466	0.9802	2.87e-06	18_74179338_C_G	rs71363004	11982	C-C motif chemokine 28 levels
GCST90274769	19	55238516	T	G	0.242	0.0523	0.0489	3.71e-06	19_55238516_T_G	rs113582651	8911	C-C motif chemokine 28 levels
GCST90274769	22	38406782	A	C	0.0684	0.0121	0.3659	1.58e-08	22_38406782_A_C	rs139902	14285	C-C motif chemokine 28 levels
GCST90274770	2	236974412	A	T	0.2915	0.0617	0.0134	2.31e-06	2_236974412_A_T	rs116193969	14296	C-C motif chemokine 4 levels
GCST90274770	3	756117	C	G	0.1956	0.0405	0.0299	1.37e-06	3_756117_C_G	rs116309267	14723	C-C motif chemokine 4 levels
GCST90274770	3	46457412	T	C	-0.5767	0.0184	0.8759	1.24e-215	3_46457412_T_C	rs113010081	14296	C-C motif chemokine 4 levels
GCST90274770	3	46459749	T	C	-0.2294	0.0415	0.0248	3.24e-08	3_46459749_T_C	rs140505982	13865	C-C motif chemokine 4 levels
GCST90274770	4	38798935	T	C	0.0728	0.0143	0.2565	3.56e-07	4_38798935_T_C	rs5743614	12859	C-C motif chemokine 4 levels
GCST90274770	4	53951496	A	G	0.0869	0.019	0.1344	4.79e-06	4_53951496_A_G	rs111476793	12800	C-C motif chemokine 4 levels
GCST90274770	4	157055604	A	G	-0.2607	0.0552	0.0138	2.33e-06	4_157055604_A_G	rs78044056	13809	C-C motif chemokine 4 levels
GCST90274770	5	11317698	T	C	0.0743	0.0162	0.1598	4.51e-06	5_11317698_T_C	rs42279	14738	C-C motif chemokine 4 levels
GCST90274770	5	33775793	T	G	0.2123	0.0455	0.0284	3.07e-06	5_33775793_T_G	rs112315344	14255	C-C motif chemokine 4 levels
GCST90274770	9	105528047	A	T	0.085	0.0186	0.8839	4.88e-06	9_105528047_A_T	rs10990301	14296	C-C motif chemokine 4 levels
GCST90274770	10	132716137	A	G	0.0833	0.0178	0.1323	2.87e-06	10_132716137_A_G	rs56131468	14296	C-C motif chemokine 4 levels
GCST90274770	12	52285090	A	G	0.1953	0.0416	0.0228	2.67e-06	12_52285090_A_G	rs143960014	14257	C-C motif chemokine 4 levels
GCST90274770	12	67722012	A	G	-0.0635	0.0125	0.6742	3.77e-07	12_67722012_A_G	rs1161092	14296	C-C motif chemokine 4 levels
GCST90274770	16	79338459	T	G	-0.1765	0.0374	0.9693	2.37e-06	16_79338459_T_G	rs72800563	14741	C-C motif chemokine 4 levels
GCST90274770	17	34421139	A	G	-0.0745	0.0138	0.2416	6.72e-08	17_34421139_A_G	rs1634503	14295	C-C motif chemokine 4 levels
GCST90274770	17	34819750	A	G	-0.4104	0.0173	0.1459	2.11e-124	17_34819750_A_G	rs8064426	14295	C-C motif chemokine 4 levels
GCST90274770	17	34945214	T	C	0.2321	0.0283	0.9406	2.38e-16	17_34945214_T_C	rs17692864	13662	C-C motif chemokine 4 levels
GCST90274770	19	18917908	T	C	0.2797	0.0551	0.0186	3.85e-07	19_18917908_T_C	rs137896358	12745	C-C motif chemokine 4 levels
GCST90274770	21	26966560	A	T	-0.0899	0.0196	0.8283	4.5e-06	21_26966560_A_T	rs4817032	10894	C-C motif chemokine 4 levels
GCST90274771	1	25261696	A	G	-0.0559	0.0122	0.4429	4.61e-06	1_25261696_A_G	rs10903115	14286	Natural killer cell receptor 2B4 levels
GCST90274771	1	44253015	T	C	0.0744	0.0119	0.4677	4.05e-10	1_44253015_T_C	rs3828139	14286	Natural killer cell receptor 2B4 levels
GCST90274771	1	88677329	A	G	0.2053	0.0411	0.0249	5.88e-07	1_88677329_A_G	rs147033439	14731	Natural killer cell receptor 2B4 levels
GCST90274771	1	160773957	A	G	-0.0624	0.0118	0.4675	1.24e-07	1_160773957_A_G	rs11265488	14287	Natural killer cell receptor 2B4 levels
GCST90274771	1	160803802	A	G	0.2122	0.0119	0.4066	3.99e-71	1_160803802_A_G	rs11265493	14287	Natural killer cell receptor 2B4 levels
GCST90274771	2	62495209	A	G	0.0661	0.0117	0.4329	1.61e-08	2_62495209_A_G	rs4672486	14720	Natural killer cell receptor 2B4 levels
GCST90274771	2	79554556	T	C	-0.0589	0.0123	0.4388	1.68e-06	2_79554556_T_C	rs1434219	14287	Natural killer cell receptor 2B4 levels
GCST90274771	2	111846068	T	C	0.0704	0.0126	0.6994	2.31e-08	2_111846068_T_C	rs56272634	14729	Natural killer cell receptor 2B4 levels
GCST90274771	4	27611759	C	G	-0.0637	0.0139	0.2366	4.59e-06	4_27611759_C_G	rs1574847	14287	Natural killer cell receptor 2B4 levels
GCST90274771	4	174530615	A	G	-0.1804	0.0337	0.0393	8.65e-08	4_174530615_A_G	rs114758826	14728	Natural killer cell receptor 2B4 levels
GCST90274771	5	96078542	T	C	0.2288	0.0497	0.0184	4.15e-06	5_96078542_T_C	rs78142752	14734	Natural killer cell receptor 2B4 levels
GCST90274771	6	614064	A	G	-0.1074	0.0215	0.0794	5.87e-07	6_614064_A_G	rs6928352	14731	Natural killer cell receptor 2B4 levels
GCST90274771	8	3921805	A	G	0.0627	0.0134	0.6347	2.88e-06	8_3921805_A_G	rs2554697	11782	Natural killer cell receptor 2B4 levels
GCST90274771	8	106570964	T	G	0.063	0.0138	0.248	4.99e-06	8_106570964_T_G	rs34826779	14287	Natural killer cell receptor 2B4 levels
GCST90274771	9	92856642	T	C	-0.3705	0.0763	0.9873	1.2e-06	9_92856642_T_C	rs10992054	12304	Natural killer cell receptor 2B4 levels
GCST90274771	11	94575608	A	G	0.0768	0.0161	0.8167	1.84e-06	11_94575608_A_G	rs11020961	14287	Natural killer cell receptor 2B4 levels
GCST90274771	11	126335329	A	G	-0.0702	0.0147	0.1876	1.79e-06	11_126335329_A_G	rs11220506	14729	Natural killer cell receptor 2B4 levels
GCST90274771	12	111884608	T	C	0.116	0.0128	0.4764	1.27e-19	12_111884608_T_C	rs3184504	11784	Natural killer cell receptor 2B4 levels
GCST90274771	16	48902293	A	C	-0.2146	0.047	0.0182	4.97e-06	16_48902293_A_C	rs149458216	14725	Natural killer cell receptor 2B4 levels
GCST90274771	17	7088423	T	C	-0.0776	0.0125	0.6405	5.37e-10	17_7088423_T_C	rs72837690	14287	Natural killer cell receptor 2B4 levels
GCST90274771	22	17214005	A	G	0.1618	0.0348	0.9666	3.33e-06	22_17214005_A_G	rs139924614	14725	Natural killer cell receptor 2B4 levels
GCST90274772	1	211450157	C	G	0.1978	0.0413	0.0203	1.67e-06	1_211450157_C_G	rs4278412	14725	CD40L receptor levels
GCST90274772	2	122731427	A	G	0.109	0.0216	0.914	4.5e-07	2_122731427_A_G	rs138897138	14288	CD40L receptor levels
GCST90274772	2	161368905	T	C	0.0541	0.0118	0.5003	4.55e-06	2_161368905_T_C	rs4664334	14288	CD40L receptor levels
GCST90274772	3	3773438	A	G	0.0789	0.017	0.1353	3.46e-06	3_3773438_A_G	rs3967170	14721	CD40L receptor levels
GCST90274772	4	7304426	T	G	0.3143	0.0687	0.9875	4.76e-06	4_7304426_T_G	rs12500563	10795	CD40L receptor levels
GCST90274772	4	55046724	A	G	-0.0582	0.0125	0.4883	3.22e-06	4_55046724_A_G	rs9993874	12403	CD40L receptor levels
GCST90274772	5	22137911	C	G	-0.0662	0.0129	0.4415	2.87e-07	5_22137911_C_G	rs141401004	12404	CD40L receptor levels
GCST90274772	6	141740384	T	C	-0.3275	0.0705	0.9887	3.39e-06	6_141740384_T_C	rs551896428	12778	CD40L receptor levels
GCST90274772	7	29807677	T	G	0.1568	0.0335	0.0642	2.86e-06	7_29807677_T_G	rs200824954	10894	CD40L receptor levels
GCST90274772	9	29426599	C	G	0.1458	0.0316	0.9638	3.95e-06	9_29426599_C_G	rs75626299	14728	CD40L receptor levels
GCST90274772	13	45595067	A	C	0.064	0.012	0.4882	9.64e-08	13_45595067_A_C	rs9526031	14288	CD40L receptor levels
GCST90274772	15	26829521	A	G	-0.0562	0.0121	0.3092	3.41e-06	15_26829521_A_G	rs8024256	14736	CD40L receptor levels
GCST90274772	16	84304113	A	G	-0.0599	0.0123	0.6433	1.12e-06	16_84304113_A_G	rs404842	14287	CD40L receptor levels
GCST90274772	19	57861085	T	C	0.0686	0.0116	0.3648	3.34e-09	19_57861085_T_C	rs7250371	14722	CD40L receptor levels
GCST90274772	20	44464356	T	C	0.3553	0.0437	0.0208	4.28e-16	20_44464356_T_C	rs117191103	14736	CD40L receptor levels
GCST90274772	20	44606446	A	T	-0.1788	0.0268	0.9406	2.53e-11	20_44606446_A_T	rs73128569	14288	CD40L receptor levels
GCST90274772	20	44746982	T	C	-0.4519	0.0126	0.2575	1.07e-281	20_44746982_T_C	rs1883832	14736	CD40L receptor levels
GCST90274772	21	18103398	T	G	0.1632	0.0351	0.9648	3.33e-06	21_18103398_T_G	rs138739860	11979	CD40L receptor levels
GCST90274772	22	45002809	A	G	0.1085	0.0205	0.8849	1.21e-07	22_45002809_A_G	rs12152184	12402	CD40L receptor levels
GCST90274773	1	1103150	A	G	0.0695	0.0147	0.2776	2.27e-06	1_1103150_A_G	rs61768480	13670	T-cell surface glycoprotein CD5 levels
GCST90274773	1	179526214	T	C	0.1841	0.0313	0.0399	4.06e-09	1_179526214_T_C	rs61747728	14287	T-cell surface glycoprotein CD5 levels
GCST90274773	2	204776176	C	G	-0.0589	0.0122	0.4754	1.38e-06	2_204776176_C_G	rs13010492	13421	T-cell surface glycoprotein CD5 levels
GCST90274773	3	47239457	A	G	0.1833	0.0391	0.9694	2.76e-06	3_47239457_A_G	rs563284470	11720	T-cell surface glycoprotein CD5 levels
GCST90274773	4	77211819	A	C	-0.0803	0.0151	0.2321	1.05e-07	4_77211819_A_C	rs138861398	11967	T-cell surface glycoprotein CD5 levels
GCST90274773	4	164762615	A	G	0.141	0.0292	0.1033	1.37e-06	4_164762615_A_G	rs74874989	9398	T-cell surface glycoprotein CD5 levels
GCST90274773	5	176733341	A	G	-0.0683	0.0131	0.7003	1.85e-07	5_176733341_A_G	rs4073745	14287	T-cell surface glycoprotein CD5 levels
GCST90274773	6	4714797	T	C	-0.1014	0.0217	0.0833	2.97e-06	6_4714797_T_C	rs72821405	14727	T-cell surface glycoprotein CD5 levels
GCST90274773	6	32020238	A	G	0.0832	0.016	0.8464	1.99e-07	6_32020238_A_G	rs527506034	14730	T-cell surface glycoprotein CD5 levels
GCST90274773	6	32600375	T	C	0.0973	0.0165	0.1469	3.7e-09	6_32600375_T_C	rs3104373	14735	T-cell surface glycoprotein CD5 levels
GCST90274773	7	50716017	T	C	0.0623	0.0124	0.6389	5.06e-07	7_50716017_T_C	rs2237450	14287	T-cell surface glycoprotein CD5 levels
GCST90274773	7	97499410	A	C	-0.1134	0.0245	0.9301	3.68e-06	7_97499410_A_C	rs17345759	14287	T-cell surface glycoprotein CD5 levels
GCST90274773	9	27496604	T	C	0.1638	0.0334	0.9589	9.38e-07	9_27496604_T_C	rs17769062	14287	T-cell surface glycoprotein CD5 levels
GCST90274773	9	105614669	A	T	-0.4169	0.0806	0.9916	2.31e-07	9_105614669_A_T	rs192582121	11438	T-cell surface glycoprotein CD5 levels
GCST90274773	10	6251691	A	G	-0.1261	0.0256	0.0751	8.4e-07	10_6251691_A_G	rs117276991	14287	T-cell surface glycoprotein CD5 levels
GCST90274773	10	71211945	A	G	-0.0629	0.0132	0.7492	1.89e-06	10_71211945_A_G	rs12416520	14709	T-cell surface glycoprotein CD5 levels
GCST90274773	10	114454187	A	T	-0.1681	0.0352	0.0327	1.79e-06	10_114454187_A_T	rs60562286	14726	T-cell surface glycoprotein CD5 levels
GCST90274773	11	4281522	A	C	0.1465	0.0312	0.9341	2.66e-06	11_4281522_A_C	rs4910962	11760	T-cell surface glycoprotein CD5 levels
GCST90274773	11	60793651	C	G	0.1083	0.012	0.6328	1.8e-19	11_60793651_C_G	rs4939490	14735	T-cell surface glycoprotein CD5 levels
GCST90274773	11	60922561	C	G	0.1193	0.0126	0.6395	2.85e-21	11_60922561_C_G	rs674379	12835	T-cell surface glycoprotein CD5 levels
GCST90274773	12	31688535	A	G	0.0569	0.0119	0.4361	1.74e-06	12_31688535_A_G	rs1259355	14287	T-cell surface glycoprotein CD5 levels
GCST90274773	12	111884608	T	C	0.1427	0.0128	0.4764	7.29e-29	12_111884608_T_C	rs3184504	11784	T-cell surface glycoprotein CD5 levels
GCST90274773	13	39003323	A	G	0.2374	0.0476	0.9826	6.12e-07	13_39003323_A_G	rs117516652	14248	T-cell surface glycoprotein CD5 levels
GCST90274773	14	93329692	T	C	-0.0588	0.0128	0.3206	4.35e-06	14_93329692_T_C	rs11622090	13236	T-cell surface glycoprotein CD5 levels
GCST90274773	18	45545720	A	G	-0.1199	0.0187	0.8853	1.44e-10	18_45545720_A_G	rs7242462	14287	T-cell surface glycoprotein CD5 levels
GCST90274773	19	48833608	A	G	0.1471	0.0313	0.9627	2.61e-06	19_48833608_A_G	rs4893	14735	T-cell surface glycoprotein CD5 levels
GCST90274774	2	227938476	A	T	-0.1796	0.0376	0.97	1.78e-06	2_227938476_A_T	rs72969761	14710	T-cell surface glycoprotein CD6 isoform levels
GCST90274774	4	83102052	T	C	-0.0685	0.0129	0.3846	1.1e-07	4_83102052_T_C	rs13109330	12404	T-cell surface glycoprotein CD6 isoform levels
GCST90274774	7	153635380	A	C	0.0646	0.0134	0.2505	1.43e-06	7_153635380_A_C	rs9691968	14735	T-cell surface glycoprotein CD6 isoform levels
GCST90274774	8	79635243	A	C	0.0602	0.0124	0.3374	1.2e-06	8_79635243_A_C	rs1483572	14287	T-cell surface glycoprotein CD6 isoform levels
GCST90274774	11	60626627	A	C	0.1149	0.012	0.6353	1.02e-21	11_60626627_A_C	rs494417	14731	T-cell surface glycoprotein CD6 isoform levels
GCST90274774	11	60813632	C	G	-0.5114	0.0138	0.2252	1.34e-300	11_60813632_C_G	rs4938993	14287	T-cell surface glycoprotein CD6 isoform levels
GCST90274774	11	61779047	A	G	0.0647	0.0133	0.7396	1.15e-06	11_61779047_A_G	rs11230863	14731	T-cell surface glycoprotein CD6 isoform levels
GCST90274774	12	112007756	T	C	-0.1085	0.0131	0.5224	1.21e-16	12_112007756_T_C	rs653178	11784	T-cell surface glycoprotein CD6 isoform levels
GCST90274775	1	101804329	T	C	-0.2176	0.0471	0.9829	3.84e-06	1_101804329_T_C	rs61782461	14286	CUB domain-containing protein 1 levels
GCST90274775	1	155197602	C	G	-0.0566	0.012	0.4028	2.4e-06	1_155197602_C_G	rs2990246	14286	CUB domain-containing protein 1 levels
GCST90274775	2	148430383	A	G	-0.1093	0.0232	0.0652	2.46e-06	2_148430383_A_G	rs59872649	14734	CUB domain-containing protein 1 levels
GCST90274775	3	43423959	T	C	0.0757	0.0143	0.2607	1.2e-07	3_43423959_T_C	rs34027772	12403	CUB domain-containing protein 1 levels
GCST90274775	3	45130725	T	C	-0.1738	0.0151	0.1811	1.18e-30	3_45130725_T_C	rs7618923	14286	CUB domain-containing protein 1 levels
GCST90274775	3	45187785	C	G	0.303	0.0146	0.8212	1.14e-95	3_45187785_C_G	rs2276862	14730	CUB domain-containing protein 1 levels
GCST90274775	3	58453757	T	C	-0.148	0.0312	0.0367	2.1e-06	3_58453757_T_C	rs35478654	14725	CUB domain-containing protein 1 levels
GCST90274775	4	53951496	A	G	0.0895	0.0182	0.1339	8.76e-07	4_53951496_A_G	rs111476793	12790	CUB domain-containing protein 1 levels
GCST90274775	5	2103391	C	G	-0.0781	0.0156	0.8283	5.55e-07	5_2103391_C_G	rs10044847	14719	CUB domain-containing protein 1 levels
GCST90274775	5	72411335	A	G	-0.0738	0.0159	0.8367	3.46e-06	5_72411335_A_G	rs6452820	14286	CUB domain-containing protein 1 levels
GCST90274775	6	32602396	T	C	-0.0933	0.0118	0.6505	2.64e-15	6_32602396_T_C	rs9272226	14733	CUB domain-containing protein 1 levels
GCST90274775	6	162326838	A	T	0.0957	0.0197	0.0969	1.19e-06	6_162326838_A_T	rs118116993	14286	CUB domain-containing protein 1 levels
GCST90274775	7	89774204	A	G	-0.2998	0.0599	0.0121	5.59e-07	7_89774204_A_G	rs573808300	11718	CUB domain-containing protein 1 levels
GCST90274775	8	61937553	T	C	-0.0579	0.0119	0.6455	1.14e-06	8_61937553_T_C	rs6991332	14286	CUB domain-containing protein 1 levels
GCST90274775	9	21413803	C	G	-0.0616	0.0114	0.5862	6.53e-08	9_21413803_C_G	rs10964983	14724	CUB domain-containing protein 1 levels
GCST90274775	11	126188405	A	G	0.0816	0.0116	0.4097	2e-12	11_126188405_A_G	rs672806	14286	CUB domain-containing protein 1 levels
GCST90274775	11	126261564	A	G	0.1221	0.0122	0.3187	1.4e-23	11_126261564_A_G	rs12290068	14726	CUB domain-containing protein 1 levels
GCST90274775	13	84915900	A	G	0.0609	0.0128	0.7179	1.96e-06	13_84915900_A_G	rs17078000	14286	CUB domain-containing protein 1 levels
GCST90274775	14	59010649	T	C	-0.0541	0.0118	0.6294	4.55e-06	14_59010649_T_C	rs28535751	14733	CUB domain-containing protein 1 levels
GCST90274775	16	46462357	C	G	0.3879	0.084	0.9894	3.88e-06	16_46462357_C_G	rs544425471	8827	CUB domain-containing protein 1 levels
GCST90274775	16	79183747	A	T	-0.0658	0.0134	0.2312	9.09e-07	16_79183747_A_T	rs12928188	14715	CUB domain-containing protein 1 levels
GCST90274775	17	38720826	T	C	-0.1323	0.0277	0.0513	1.79e-06	17_38720826_T_C	rs74811341	14734	CUB domain-containing protein 1 levels
GCST90274775	18	19991319	A	C	0.0737	0.0144	0.7965	3.09e-07	18_19991319_A_C	rs7506429	14286	CUB domain-containing protein 1 levels
GCST90274775	19	11270867	T	C	-0.0619	0.0125	0.7187	7.35e-07	19_11270867_T_C	rs4804148	14734	CUB domain-containing protein 1 levels
GCST90274775	20	18761853	A	G	0.4557	0.0968	0.0265	2.51e-06	20_18761853_A_G	rs146583535	8372	CUB domain-containing protein 1 levels
GCST90274775	22	31852311	A	G	-0.1938	0.0409	0.9581	2.15e-06	22_31852311_A_G	rs191929998	9844	CUB domain-containing protein 1 levels
GCST90274776	1	110474695	A	C	0.0775	0.0165	0.2211	2.64e-06	1_110474695_A_C	rs7538029	11335	Macrophage colony-stimulating factor 1 levels
GCST90274776	1	110503296	T	C	0.1684	0.0118	0.4821	3.31e-46	1_110503296_T_C	rs17610659	14286	Macrophage colony-stimulating factor 1 levels
GCST90274776	1	179682087	A	G	0.1439	0.031	0.044	3.45e-06	1_179682087_A_G	rs142421172	12840	Macrophage colony-stimulating factor 1 levels
GCST90274776	2	8775320	T	C	0.0944	0.0196	0.1197	1.46e-06	2_8775320_T_C	rs11685487	14286	Macrophage colony-stimulating factor 1 levels
GCST90274776	2	27764122	T	C	0.0827	0.0173	0.1595	1.75e-06	2_27764122_T_C	rs116443177	12403	Macrophage colony-stimulating factor 1 levels
GCST90274776	2	140484970	A	G	-0.2277	0.0496	0.9815	4.42e-06	2_140484970_A_G	rs115370595	13799	Macrophage colony-stimulating factor 1 levels
GCST90274776	3	1448327	T	G	0.1366	0.0284	0.0881	1.51e-06	3_1448327_T_G	rs534521503	9398	Macrophage colony-stimulating factor 1 levels
GCST90274776	3	47239457	A	G	0.2087	0.0385	0.9696	5.93e-08	3_47239457_A_G	rs563284470	11720	Macrophage colony-stimulating factor 1 levels
GCST90274776	3	115295680	A	G	0.0778	0.0168	0.853	3.64e-06	3_115295680_A_G	rs76421506	14286	Macrophage colony-stimulating factor 1 levels
GCST90274776	3	171430935	T	G	-0.0914	0.02	0.8992	4.88e-06	3_171430935_T_G	rs74849049	14286	Macrophage colony-stimulating factor 1 levels
GCST90274776	4	13713646	C	G	-0.1189	0.026	0.0697	4.81e-06	4_13713646_C_G	rs78652121	12838	Macrophage colony-stimulating factor 1 levels
GCST90274776	5	78775099	C	G	0.0583	0.0122	0.3043	1.76e-06	5_78775099_C_G	rs10042665	14727	Macrophage colony-stimulating factor 1 levels
GCST90274776	6	30075103	T	G	-0.075	0.0152	0.8323	8.05e-07	6_30075103_T_G	rs2523992	14734	Macrophage colony-stimulating factor 1 levels
GCST90274776	12	58388232	C	G	-0.0601	0.0124	0.6484	1.25e-06	12_58388232_C_G	rs1605333	13237	Macrophage colony-stimulating factor 1 levels
GCST90274776	14	58461604	T	C	-0.1225	0.0265	0.9466	3.79e-06	14_58461604_T_C	rs17734417	14723	Macrophage colony-stimulating factor 1 levels
GCST90274776	14	78693608	A	G	0.1151	0.0239	0.936	1.47e-06	14_78693608_A_G	rs75869070	14715	Macrophage colony-stimulating factor 1 levels
GCST90274776	16	60437963	T	C	-0.199	0.0414	0.0231	1.53e-06	16_60437963_T_C	rs72783071	14247	Macrophage colony-stimulating factor 1 levels
GCST90274776	18	45546185	A	G	-0.0872	0.0185	0.8823	2.43e-06	18_45546185_A_G	rs7227917	14286	Macrophage colony-stimulating factor 1 levels
GCST90274776	19	58875573	C	G	-0.1989	0.0435	0.0348	4.82e-06	19_58875573_C_G	rs117591817	14286	Macrophage colony-stimulating factor 1 levels
GCST90274777	1	202192624	A	G	0.0585	0.012	0.6022	1.09e-06	1_202192624_A_G	rs4950836	14288	Cystatin D levels
GCST90274777	2	233853187	A	G	0.0607	0.0126	0.2813	1.45e-06	2_233853187_A_G	rs72980022	14721	Cystatin D levels
GCST90274777	5	134508559	A	G	-0.0565	0.0116	0.587	1.11e-06	5_134508559_A_G	rs10479093	14712	Cystatin D levels
GCST90274777	11	34460472	A	T	-0.0639	0.012	0.345	1.01e-07	11_34460472_A_T	rs7943316	14731	Cystatin D levels
GCST90274777	11	34865133	A	G	-0.0671	0.0118	0.6342	1.3e-08	11_34865133_A_G	rs1509659	14732	Cystatin D levels
GCST90274777	12	11116082	T	G	0.1707	0.0133	0.7422	1.05e-37	12_11116082_T_G	rs11054089	14288	Cystatin D levels
GCST90274777	12	31381343	T	C	0.1016	0.0213	0.0812	1.84e-06	12_31381343_T_C	rs141192864	14728	Cystatin D levels
GCST90274777	15	63639416	T	C	0.0772	0.0114	0.4618	1.27e-11	15_63639416_T_C	rs72748935	14722	Cystatin D levels
GCST90274777	18	3479423	T	C	-0.0654	0.0134	0.3077	1.06e-06	18_3479423_T_C	rs60586299	14288	Cystatin D levels
GCST90274777	18	24286681	T	C	0.0568	0.0119	0.6369	1.81e-06	18_24286681_T_C	rs470841	14736	Cystatin D levels
GCST90274777	19	49203829	T	C	0.0831	0.0123	0.4156	1.42e-11	19_49203829_T_C	rs35106244	14288	Cystatin D levels
GCST90274777	20	23770266	C	G	-0.3784	0.0118	0.6593	1.24e-225	20_23770266_C_G	rs6106715	14726	Cystatin D levels
GCST90274777	20	23929099	T	C	0.5656	0.0476	0.0233	1.46e-32	20_23929099_T_C	rs112961631	12148	Cystatin D levels
GCST90274777	20	24084648	A	G	-0.2494	0.0438	0.9789	1.24e-08	20_24084648_A_G	rs77415137	14736	Cystatin D levels
GCST90274777	20	24176153	T	C	0.1632	0.0311	0.961	1.54e-07	20_24176153_T_C	rs117068418	14716	Cystatin D levels
GCST90274777	21	18049996	T	C	-0.0572	0.0119	0.6243	1.53e-06	21_18049996_T_C	rs7275493	14727	Cystatin D levels
GCST90274778	1	6532317	A	G	-0.1881	0.0405	0.9747	3.41e-06	1_6532317_A_G	rs114359340	13651	Fractalkine levels
GCST90274778	1	172099857	A	G	-0.1436	0.0304	0.0402	2.32e-06	1_172099857_A_G	rs77915710	14742	Fractalkine levels
GCST90274778	2	44117788	C	G	-0.1191	0.0248	0.9355	1.57e-06	2_44117788_C_G	rs111472651	14728	Fractalkine levels
GCST90274778	2	113835522	A	G	-0.0675	0.0126	0.5568	8.45e-08	2_113835522_A_G	rs11682107	12412	Fractalkine levels
GCST90274778	3	1260482	C	G	-0.0569	0.012	0.3525	2.12e-06	3_1260482_C_G	rs1976172	14732	Fractalkine levels
GCST90274778	3	39307162	A	G	0.0941	0.0154	0.1671	9.94e-10	3_39307162_A_G	rs3732378	14740	Fractalkine levels
GCST90274778	3	70136592	T	G	0.0633	0.0122	0.3327	2.12e-07	3_70136592_T_G	rs35026817	14740	Fractalkine levels
GCST90274778	4	179539497	A	G	0.1479	0.0301	0.9343	8.94e-07	4_179539497_A_G	rs980364	9902	Fractalkine levels
GCST90274778	4	187139939	A	G	-0.0582	0.0114	0.4914	3.3e-07	4_187139939_A_G	rs12331618	14729	Fractalkine levels
GCST90274778	5	120396066	T	C	-0.0903	0.0193	0.89	2.89e-06	5_120396066_T_C	rs13167439	14295	Fractalkine levels
GCST90274778	5	176839890	T	G	-0.0681	0.0128	0.274	1.04e-07	5_176839890_T_G	rs2731674	14740	Fractalkine levels
GCST90274778	6	31351764	T	C	-0.0589	0.0117	0.6177	4.8e-07	6_31351764_T_C	rs2442752	14743	Fractalkine levels
GCST90274778	6	32418018	T	C	-0.0811	0.012	0.651	1.4e-11	6_32418018_T_C	rs6937696	14742	Fractalkine levels
GCST90274778	7	30524015	A	T	0.0597	0.012	0.4243	6.52e-07	7_30524015_A_T	rs2736723	14295	Fractalkine levels
GCST90274778	8	26741279	A	G	0.1968	0.0424	0.9744	3.46e-06	8_26741279_A_G	rs56397903	14743	Fractalkine levels
GCST90274778	9	88885541	A	C	-0.2404	0.0512	0.981	2.66e-06	9_88885541_A_C	rs571946532	11768	Fractalkine levels
GCST90274778	9	136155000	T	C	-0.1145	0.0166	0.1884	5.29e-12	9_136155000_T_C	rs635634	11792	Fractalkine levels
GCST90274778	12	41381284	A	C	0.0563	0.012	0.6601	2.71e-06	12_41381284_A_C	rs712137	14737	Fractalkine levels
GCST90274778	12	79905558	A	C	0.0792	0.0158	0.1687	5.37e-07	12_79905558_A_C	rs10778675	14295	Fractalkine levels
GCST90274778	14	85801666	T	G	-0.2257	0.0491	0.979	4.29e-06	14_85801666_T_G	rs530057572	12127	Fractalkine levels
GCST90274778	15	85657494	A	G	-0.1996	0.0432	0.0224	3.83e-06	15_85657494_A_G	rs117698194	13859	Fractalkine levels
GCST90274778	16	57167230	A	G	-0.1511	0.027	0.9463	2.19e-08	16_57167230_A_G	rs8052631	14295	Fractalkine levels
GCST90274778	16	57412802	C	G	0.2041	0.0118	0.424	4.99e-67	16_57412802_C_G	rs671623	14295	Fractalkine levels
GCST90274778	16	57508595	T	C	0.1129	0.0244	0.9372	3.71e-06	16_57508595_T_C	rs55896747	14734	Fractalkine levels
GCST90274778	20	52569781	C	G	0.2442	0.0529	0.9812	3.91e-06	20_52569781_C_G	rs73137770	13808	Fractalkine levels
GCST90274779	1	159176831	T	C	0.0661	0.0119	0.3809	2.78e-08	1_159176831_T_C	rs863004	14722	C-X-C motif chemokine 1 levels
GCST90274779	4	59689961	A	G	-0.0538	0.0117	0.5637	4.26e-06	4_59689961_A_G	rs2122155	14717	C-X-C motif chemokine 1 levels
GCST90274779	4	74717663	T	C	0.5003	0.0824	0.0138	1.27e-09	4_74717663_T_C	rs565208061	8911	C-X-C motif chemokine 1 levels
GCST90274779	4	74738469	T	C	-0.3134	0.0134	0.7638	5.65e-121	4_74738469_T_C	rs1366946	14730	C-X-C motif chemokine 1 levels
GCST90274779	4	84005961	T	C	-0.186	0.0407	0.9588	4.88e-06	4_84005961_T_C	rs62311721	14288	C-X-C motif chemokine 1 levels
GCST90274779	6	54641812	A	G	-0.1047	0.0206	0.8675	3.72e-07	6_54641812_A_G	rs77914035	10893	C-X-C motif chemokine 1 levels
GCST90274779	9	4396102	C	G	0.0822	0.0179	0.1691	4.39e-06	9_4396102_C_G	rs67797811	14288	C-X-C motif chemokine 1 levels
GCST90274779	10	65297720	A	C	0.0648	0.0126	0.321	2.71e-07	10_65297720_A_C	rs12770839	14724	C-X-C motif chemokine 1 levels
GCST90274779	11	20486401	A	G	0.123	0.0267	0.067	4.09e-06	11_20486401_A_G	rs10734292	11776	C-X-C motif chemokine 1 levels
GCST90274779	13	37854253	T	C	-0.365	0.0779	0.0146	2.79e-06	13_37854253_T_C	rs4474574	9555	C-X-C motif chemokine 1 levels
GCST90274779	15	81240669	A	G	-0.1443	0.0312	0.0405	3.75e-06	15_81240669_A_G	rs2280441	14735	C-X-C motif chemokine 1 levels
GCST90274779	19	14808453	A	G	0.0583	0.0127	0.3161	4.42e-06	19_14808453_A_G	rs11880837	14288	C-X-C motif chemokine 1 levels
GCST90274779	21	39102421	C	G	-0.0564	0.012	0.3876	2.6e-06	21_39102421_C_G	rs2835916	14735	C-X-C motif chemokine 1 levels
GCST90274779	22	16564036	A	G	0.0976	0.0208	0.3429	2.7e-06	22_16564036_A_G	rs188111670	7743	C-X-C motif chemokine 1 levels
GCST90274780	1	44566391	A	G	-0.1609	0.0336	0.9671	1.68e-06	1_44566391_A_G	rs112202639	14744	C-X-C motif chemokine 10 levels
GCST90274780	2	3891773	A	G	0.0592	0.0127	0.7042	3.14e-06	2_3891773_A_G	rs1563171	14740	C-X-C motif chemokine 10 levels
GCST90274780	2	14400474	T	C	0.0536	0.0115	0.4864	3.15e-06	2_14400474_T_C	rs12476448	14737	C-X-C motif chemokine 10 levels
GCST90274780	3	54104178	T	G	-0.0879	0.0182	0.1209	1.37e-06	3_54104178_T_G	rs12629593	14744	C-X-C motif chemokine 10 levels
GCST90274780	4	76808216	T	C	-0.6096	0.0619	0.9892	6.98e-23	4_76808216_T_C	rs72651343	14257	C-X-C motif chemokine 10 levels
GCST90274780	4	76910673	T	C	-0.5186	0.042	0.9732	5.02e-35	4_76910673_T_C	rs115140093	14744	C-X-C motif chemokine 10 levels
GCST90274780	4	77175245	T	C	0.0977	0.0136	0.246	6.78e-13	4_77175245_T_C	rs12646113	14743	C-X-C motif chemokine 10 levels
GCST90274780	4	112904535	A	G	0.1089	0.0209	0.0979	1.88e-07	4_112904535_A_G	rs72682331	14731	C-X-C motif chemokine 10 levels
GCST90274780	6	31377978	T	C	0.1095	0.0196	0.1048	2.31e-08	6_31377978_T_C	rs2523495	14743	C-X-C motif chemokine 10 levels
GCST90274780	6	32516855	T	C	-0.2991	0.0606	0.9813	7.99e-07	6_32516855_T_C	rs71534595	11719	C-X-C motif chemokine 10 levels
GCST90274780	6	88557407	A	G	-0.0582	0.0121	0.6254	1.51e-06	6_88557407_A_G	rs12174864	14295	C-X-C motif chemokine 10 levels
GCST90274780	7	3425301	T	C	-0.1765	0.0375	0.0284	2.52e-06	7_3425301_T_C	rs12155428	14733	C-X-C motif chemokine 10 levels
GCST90274780	8	62003730	A	G	-0.0789	0.0164	0.2555	1.5e-06	8_62003730_A_G	rs2349689	14296	C-X-C motif chemokine 10 levels
GCST90274780	9	4150061	C	G	-0.2858	0.062	0.012	4.03e-06	9_4150061_C_G	rs143796249	14296	C-X-C motif chemokine 10 levels
GCST90274780	9	84196490	T	C	-0.0548	0.0119	0.4567	4.12e-06	9_84196490_T_C	rs10481754	14296	C-X-C motif chemokine 10 levels
GCST90274780	10	1845059	T	C	-0.0567	0.0119	0.5587	1.89e-06	10_1845059_T_C	rs4367871	14296	C-X-C motif chemokine 10 levels
GCST90274780	10	78705575	A	C	-0.0698	0.015	0.2969	3.27e-06	10_78705575_A_C	rs12779465	11768	C-X-C motif chemokine 10 levels
GCST90274780	11	73731422	A	G	0.1175	0.025	0.929	2.6e-06	11_73731422_A_G	rs55732300	14730	C-X-C motif chemokine 10 levels
GCST90274780	12	68597086	A	G	-0.06	0.013	0.7036	3.92e-06	12_68597086_A_G	rs741344	14296	C-X-C motif chemokine 10 levels
GCST90274780	12	111884608	T	C	0.1138	0.0131	0.4756	3.72e-18	12_111884608_T_C	rs3184504	11793	C-X-C motif chemokine 10 levels
GCST90274780	15	80065337	A	G	-0.0546	0.0118	0.5648	3.71e-06	15_80065337_A_G	rs1077965	14731	C-X-C motif chemokine 10 levels
GCST90274780	19	10427721	A	T	-0.1358	0.0294	0.0495	3.86e-06	19_10427721_A_T	rs74956615	13671	C-X-C motif chemokine 10 levels
GCST90274780	19	11270867	T	C	-0.0629	0.013	0.7227	1.31e-06	19_11270867_T_C	rs4804148	14744	C-X-C motif chemokine 10 levels
GCST90274780	22	50774821	T	C	-0.1841	0.0376	0.9688	9.77e-07	22_50774821_T_C	rs150519056	13661	C-X-C motif chemokine 10 levels
GCST90274781	1	26395741	A	G	-0.0777	0.0165	0.1703	2.49e-06	1_26395741_A_G	rs60141220	13221	C-X-C motif chemokine 11 levels
GCST90274781	3	188015332	C	G	0.2674	0.0518	0.9763	2.44e-07	3_188015332_C_G	rs62291421	12305	C-X-C motif chemokine 11 levels
GCST90274781	4	76916146	A	G	-0.1724	0.0118	0.6041	2.42e-48	4_76916146_A_G	rs6827617	14718	C-X-C motif chemokine 11 levels
GCST90274781	4	77130802	A	G	0.1821	0.0378	0.0278	1.45e-06	4_77130802_A_G	rs59148364	14721	C-X-C motif chemokine 11 levels
GCST90274781	4	77374393	T	C	-0.1975	0.0427	0.0216	3.74e-06	4_77374393_T_C	rs116470923	14736	C-X-C motif chemokine 11 levels
GCST90274781	4	134362360	T	C	-0.0976	0.0209	0.0892	3.01e-06	4_134362360_T_C	rs112884138	14728	C-X-C motif chemokine 11 levels
GCST90274781	5	18009856	A	G	0.1535	0.0326	0.9608	2.49e-06	5_18009856_A_G	rs72747175	14730	C-X-C motif chemokine 11 levels
GCST90274781	6	32011678	A	G	-0.2236	0.047	0.9724	1.96e-06	6_32011678_A_G	rs2894233	11917	C-X-C motif chemokine 11 levels
GCST90274781	6	89498971	A	G	-0.0973	0.0185	0.1651	1.44e-07	6_89498971_A_G	rs72925566	11337	C-X-C motif chemokine 11 levels
GCST90274781	6	154177484	T	C	-0.0773	0.0164	0.165	2.44e-06	6_154177484_T_C	rs7750544	13644	C-X-C motif chemokine 11 levels
GCST90274781	7	101594247	T	C	0.5352	0.0705	0.0084	3.16e-14	7_101594247_T_C	rs75612655	12935	C-X-C motif chemokine 11 levels
GCST90274781	7	157911633	A	C	-0.1445	0.0314	0.951	4.19e-06	7_157911633_A_C	rs111787182	13224	C-X-C motif chemokine 11 levels
GCST90274781	8	70982905	T	C	0.1082	0.0214	0.9152	4.28e-07	8_70982905_T_C	rs78632565	14722	C-X-C motif chemokine 11 levels
GCST90274781	8	96176796	T	C	0.1175	0.025	0.9321	2.6e-06	8_96176796_T_C	rs7009937	14288	C-X-C motif chemokine 11 levels
GCST90274781	10	17590681	T	C	0.0901	0.019	0.1188	2.12e-06	10_17590681_T_C	rs4748380	14732	C-X-C motif chemokine 11 levels
GCST90274781	10	64948684	T	C	-0.0815	0.0127	0.6875	1.39e-10	10_64948684_T_C	rs10733789	14287	C-X-C motif chemokine 11 levels
GCST90274781	10	104343428	A	C	-0.0646	0.0124	0.3172	1.89e-07	10_104343428_A_C	rs7475335	14735	C-X-C motif chemokine 11 levels
GCST90274781	11	22351553	A	G	-0.1162	0.025	0.9044	3.35e-06	11_22351553_A_G	rs111848253	11538	C-X-C motif chemokine 11 levels
GCST90274781	11	83554112	A	G	0.0609	0.0121	0.6028	4.83e-07	11_83554112_A_G	rs10898158	14288	C-X-C motif chemokine 11 levels
GCST90274781	12	111884608	T	C	0.1236	0.0132	0.4764	7.7e-21	12_111884608_T_C	rs3184504	11785	C-X-C motif chemokine 11 levels
GCST90274781	14	30090297	A	C	0.1254	0.0274	0.1092	4.72e-06	14_30090297_A_C	rs529862022	10894	C-X-C motif chemokine 11 levels
GCST90274781	14	50775476	A	G	0.0571	0.012	0.4282	1.95e-06	14_50775476_A_G	rs12433317	14288	C-X-C motif chemokine 11 levels
GCST90274781	17	34335694	T	C	-0.0882	0.0182	0.1205	1.26e-06	17_34335694_T_C	rs7222922	14726	C-X-C motif chemokine 11 levels
GCST90274781	20	4795382	A	G	-0.0599	0.0131	0.6525	4.82e-06	20_4795382_A_G	rs2245786	14721	C-X-C motif chemokine 11 levels
GCST90274781	20	17839484	A	G	-0.3323	0.0684	0.0117	1.18e-06	20_17839484_A_G	rs191536201	11194	C-X-C motif chemokine 11 levels
GCST90274782	1	211477063	T	C	0.2082	0.042	0.0209	7.15e-07	1_211477063_T_C	rs4279906	14717	C-X-C motif chemokine 5 levels
GCST90274782	3	56874033	A	G	-0.0768	0.0137	0.7593	2.07e-08	3_56874033_A_G	rs7636889	14733	C-X-C motif chemokine 5 levels
GCST90274782	3	183850210	A	G	0.1844	0.0377	0.0265	1e-06	3_183850210_A_G	rs146553494	14733	C-X-C motif chemokine 5 levels
GCST90274782	4	6891435	A	G	0.0769	0.0153	0.1845	5e-07	4_6891435_A_G	rs11734099	14731	C-X-C motif chemokine 5 levels
GCST90274782	4	74863997	T	C	0.5063	0.0181	0.1127	3.52e-172	4_74863997_T_C	rs425535	14731	C-X-C motif chemokine 5 levels
GCST90274782	4	74880852	T	G	-0.1721	0.0276	0.0605	4.5e-10	4_74880852_T_G	rs79649467	14288	C-X-C motif chemokine 5 levels
GCST90274782	6	54641812	A	G	-0.1174	0.0206	0.8675	1.2e-08	6_54641812_A_G	rs77914035	10893	C-X-C motif chemokine 5 levels
GCST90274782	6	76351999	C	G	0.0631	0.013	0.2784	1.21e-06	6_76351999_C_G	rs2647400	14734	C-X-C motif chemokine 5 levels
GCST90274782	8	106581528	A	T	-0.1058	0.0135	0.7312	4.61e-15	8_106581528_A_T	rs6993770	14288	C-X-C motif chemokine 5 levels
GCST90274782	8	144554731	T	C	0.0675	0.0147	0.2492	4.39e-06	8_144554731_T_C	rs2004100	13224	C-X-C motif chemokine 5 levels
GCST90274782	9	100684757	A	G	-0.0619	0.0121	0.6436	3.13e-07	9_100684757_A_G	rs3183927	14725	C-X-C motif chemokine 5 levels
GCST90274782	9	136939992	A	C	-0.1132	0.0156	0.3353	3.97e-13	9_136939992_A_C	rs10821552	9841	C-X-C motif chemokine 5 levels
GCST90274782	10	65077994	C	G	-0.1734	0.0117	0.5834	1.08e-49	10_65077994_C_G	rs7090111	14735	C-X-C motif chemokine 5 levels
GCST90274782	13	53109423	A	G	-0.1474	0.0322	0.9544	4.7e-06	13_53109423_A_G	rs140828666	12401	C-X-C motif chemokine 5 levels
GCST90274782	16	88582345	A	G	-0.19	0.0385	0.0309	8.01e-07	16_88582345_A_G	rs59312158	13672	C-X-C motif chemokine 5 levels
GCST90274782	19	14764810	A	G	-0.0601	0.0127	0.2925	2.22e-06	19_14764810_A_G	rs10403201	14730	C-X-C motif chemokine 5 levels
GCST90274783	1	159175354	A	G	0.0816	0.0115	0.5554	1.29e-12	1_159175354_A_G	rs12075	14741	C-X-C motif chemokine 6 levels
GCST90274783	4	74667328	T	C	-0.2873	0.027	0.0558	1.93e-26	4_74667328_T_C	rs74361503	14739	C-X-C motif chemokine 6 levels
GCST90274783	4	74711126	T	C	-0.4178	0.0118	0.5539	1.34e-274	4_74711126_T_C	rs13148728	14296	C-X-C motif chemokine 6 levels
GCST90274783	6	154000019	T	C	-0.0919	0.0193	0.1328	1.92e-06	6_154000019_T_C	rs9371716	12412	C-X-C motif chemokine 6 levels
GCST90274783	8	93838957	A	G	-0.3831	0.0799	0.0074	1.63e-06	8_93838957_A_G	rs182381042	12935	C-X-C motif chemokine 6 levels
GCST90274783	12	111973358	A	G	0.0655	0.0135	0.4781	1.22e-06	12_111973358_A_G	rs597808	11344	C-X-C motif chemokine 6 levels
GCST90274783	22	35739167	A	C	-0.3485	0.0719	0.9837	1.25e-06	22_35739167_A_C	rs377588320	10271	C-X-C motif chemokine 6 levels
GCST90274784	1	3823464	T	G	0.6177	0.1287	0.0057	1.59e-06	1_3823464_T_G	rs192119373	8829	C-X-C motif chemokine 9 levels
GCST90274784	1	161608256	T	C	-0.0645	0.0137	0.4962	2.5e-06	1_161608256_T_C	rs4047522	11760	C-X-C motif chemokine 9 levels
GCST90274784	2	86977227	T	G	-0.2245	0.0488	0.981	4.22e-06	2_86977227_T_G	rs114033894	14287	C-X-C motif chemokine 9 levels
GCST90274784	2	204754353	T	C	0.057	0.0118	0.5214	1.36e-06	2_204754353_T_C	rs7600322	13849	C-X-C motif chemokine 9 levels
GCST90274784	2	242665455	A	G	0.0915	0.02	0.1125	4.76e-06	2_242665455_A_G	rs35435997	12791	C-X-C motif chemokine 9 levels
GCST90274784	3	151541803	A	G	-0.0834	0.0176	0.1182	2.15e-06	3_151541803_A_G	rs62272916	14710	C-X-C motif chemokine 9 levels
GCST90274784	4	76930776	A	C	-0.1419	0.0128	0.2629	1.47e-28	4_76930776_A_C	rs4241577	14724	C-X-C motif chemokine 9 levels
GCST90274784	4	160574480	T	C	0.1546	0.0332	0.0336	3.21e-06	4_160574480_T_C	rs80348644	14734	C-X-C motif chemokine 9 levels
GCST90274784	5	19287867	T	C	0.0728	0.0154	0.1625	2.28e-06	5_19287867_T_C	rs145607633	14287	C-X-C motif chemokine 9 levels
GCST90274784	6	31269173	A	G	-0.0605	0.0115	0.4075	1.43e-07	6_31269173_A_G	rs9366778	14735	C-X-C motif chemokine 9 levels
GCST90274784	6	31423412	A	G	-0.1603	0.0342	0.0378	2.77e-06	6_31423412_A_G	rs181816009	11985	C-X-C motif chemokine 9 levels
GCST90274784	6	161088918	A	C	-0.0805	0.0144	0.1958	2.27e-08	6_161088918_A_C	rs783149	14287	C-X-C motif chemokine 9 levels
GCST90274784	6	161256529	A	G	-0.1452	0.0197	0.098	1.7e-13	6_161256529_A_G	rs12191307	14287	C-X-C motif chemokine 9 levels
GCST90274784	7	29049949	A	G	0.0562	0.0119	0.6566	2.33e-06	7_29049949_A_G	rs656739	14735	C-X-C motif chemokine 9 levels
GCST90274784	7	48859798	T	C	0.2705	0.0551	0.9851	9.14e-07	7_48859798_T_C	rs142119726	13800	C-X-C motif chemokine 9 levels
GCST90274784	10	107966626	A	G	-0.0758	0.0158	0.1611	1.61e-06	10_107966626_A_G	rs61875680	14287	C-X-C motif chemokine 9 levels
GCST90274784	12	111884608	T	C	0.1008	0.013	0.4744	8.92e-15	12_111884608_T_C	rs3184504	11784	C-X-C motif chemokine 9 levels
GCST90274784	12	129186447	T	C	-0.0675	0.0146	0.5684	3.78e-06	12_129186447_T_C	rs10744384	10893	C-X-C motif chemokine 9 levels
GCST90274784	14	74739091	A	T	-0.0574	0.0115	0.5236	6e-07	14_74739091_A_T	rs7149776	14286	C-X-C motif chemokine 9 levels
GCST90274784	16	1803589	T	C	0.1861	0.0385	0.028	1.34e-06	16_1803589_T_C	rs182152471	13667	C-X-C motif chemokine 9 levels
GCST90274784	16	79431853	C	G	-0.157	0.0343	0.9683	4.71e-06	16_79431853_C_G	rs4888966	14287	C-X-C motif chemokine 9 levels
GCST90274784	19	10427721	A	T	-0.1309	0.0286	0.049	4.72e-06	19_10427721_A_T	rs74956615	13662	C-X-C motif chemokine 9 levels
GCST90274784	20	2538467	A	C	0.2792	0.059	0.0133	2.22e-06	20_2538467_A_C	rs73606147	13379	C-X-C motif chemokine 9 levels
GCST90274784	20	20119931	A	C	-0.115	0.0244	0.9336	2.44e-06	20_20119931_A_C	rs62200304	14287	C-X-C motif chemokine 9 levels
GCST90274784	21	18734554	A	G	0.1821	0.0391	0.9758	3.2e-06	21_18734554_A_G	rs73194812	14730	C-X-C motif chemokine 9 levels
GCST90274784	21	45024252	T	C	-0.0588	0.0126	0.5804	3.06e-06	21_45024252_T_C	rs73367822	11760	C-X-C motif chemokine 9 levels
GCST90274785	2	41864408	T	C	-0.0591	0.0125	0.4361	2.27e-06	2_41864408_T_C	rs10191831	12403	Delta and Notch-like epidermal growth factor-related receptor levels
GCST90274785	2	230256586	A	G	0.1016	0.0117	0.5359	3.83e-18	2_230256586_A_G	rs207671	14287	Delta and Notch-like epidermal growth factor-related receptor levels
GCST90274785	2	230309360	T	G	0.132	0.0132	0.7027	1.52e-23	2_230309360_T_G	rs35032874	14287	Delta and Notch-like epidermal growth factor-related receptor levels
GCST90274785	2	230596917	A	T	0.213	0.0123	0.6507	3.5e-67	2_230596917_A_T	rs62193248	14287	Delta and Notch-like epidermal growth factor-related receptor levels
GCST90274785	3	139639117	T	C	-0.0652	0.0142	0.7033	4.4e-06	3_139639117_T_C	rs9289590	12404	Delta and Notch-like epidermal growth factor-related receptor levels
GCST90274785	4	103188709	T	C	0.1066	0.0233	0.0697	4.76e-06	4_103188709_T_C	rs13107325	14732	Delta and Notch-like epidermal growth factor-related receptor levels
GCST90274785	7	152385669	C	G	-0.1281	0.0274	0.942	2.94e-06	7_152385669_C_G	rs117343254	14287	Delta and Notch-like epidermal growth factor-related receptor levels
GCST90274785	11	119661317	C	G	0.0808	0.0175	0.1236	3.89e-06	11_119661317_C_G	rs10892466	14732	Delta and Notch-like epidermal growth factor-related receptor levels
GCST90274785	12	31458615	T	C	-0.2481	0.0537	0.0138	3.84e-06	12_31458615_T_C	rs116179073	13800	Delta and Notch-like epidermal growth factor-related receptor levels
GCST90274785	14	69282887	T	C	0.0528	0.0112	0.4849	2.43e-06	14_69282887_T_C	rs194746	14723	Delta and Notch-like epidermal growth factor-related receptor levels
GCST90274785	14	95752666	T	C	0.0879	0.0186	0.1139	2.29e-06	14_95752666_T_C	rs75685422	14287	Delta and Notch-like epidermal growth factor-related receptor levels
GCST90274785	17	47247257	T	C	0.0918	0.0184	0.1074	6.07e-07	17_47247257_T_C	rs28689968	14733	Delta and Notch-like epidermal growth factor-related receptor levels
GCST90274785	18	3722038	A	G	-0.0664	0.0142	0.2533	2.92e-06	18_3722038_A_G	rs1133851	14286	Delta and Notch-like epidermal growth factor-related receptor levels
GCST90274785	21	28101979	T	G	0.0718	0.0152	0.1718	2.32e-06	21_28101979_T_G	rs9967959	14731	Delta and Notch-like epidermal growth factor-related receptor levels
GCST90274785	21	42536246	C	G	0.0757	0.0129	0.289	4.41e-09	21_42536246_C_G	rs6517655	14287	Delta and Notch-like epidermal growth factor-related receptor levels
GCST90274785	21	42619544	A	C	0.0576	0.0118	0.3578	1.05e-06	21_42619544_A_C	rs2837988	14733	Delta and Notch-like epidermal growth factor-related receptor levels
GCST90274786	1	153337943	A	G	-0.1726	0.0137	0.2623	2.15e-36	1_153337943_A_G	rs3014874	14294	Protein S100-A12 levels
GCST90274786	1	153390202	T	G	0.1501	0.0194	0.1069	1.02e-14	1_153390202_T_G	rs61803119	14295	Protein S100-A12 levels
GCST90274786	1	245480237	C	G	-0.1188	0.0258	0.0622	4.13e-06	1_245480237_C_G	rs59538998	14295	Protein S100-A12 levels
GCST90274786	2	125135589	T	C	-0.0622	0.0133	0.7266	2.92e-06	2_125135589_T_C	rs13384799	14295	Protein S100-A12 levels
GCST90274786	3	152573197	T	C	-0.0936	0.0203	0.0955	4.01e-06	3_152573197_T_C	rs56268787	14737	Protein S100-A12 levels
GCST90274786	3	174824333	A	C	0.194	0.0423	0.0217	4.51e-06	3_174824333_A_C	rs150015576	14740	Protein S100-A12 levels
GCST90274786	4	12920594	T	C	-0.0604	0.0119	0.613	3.86e-07	4_12920594_T_C	rs2056031	14739	Protein S100-A12 levels
GCST90274786	7	75133433	A	C	0.3059	0.0665	0.983	4.22e-06	7_75133433_A_C	rs191808657	12412	Protein S100-A12 levels
GCST90274786	8	123985708	A	G	0.0555	0.0118	0.5633	2.56e-06	8_123985708_A_G	rs3802266	14740	Protein S100-A12 levels
GCST90274786	11	31879143	A	G	-0.2529	0.0534	0.0156	2.18e-06	11_31879143_A_G	rs78800546	14295	Protein S100-A12 levels
GCST90274786	12	96571503	T	C	0.1884	0.0407	0.0246	3.67e-06	12_96571503_T_C	rs112956934	14737	Protein S100-A12 levels
GCST90274786	14	59990514	T	C	-0.1396	0.0293	0.9492	1.89e-06	14_59990514_T_C	rs112988802	12851	Protein S100-A12 levels
GCST90274786	16	4602209	A	G	0.1806	0.0345	0.0379	1.65e-07	16_4602209_A_G	rs147302029	13649	Protein S100-A12 levels
GCST90274786	19	4247567	C	G	0.0865	0.0183	0.191	2.28e-06	19_4247567_C_G	rs138439507	11537	Protein S100-A12 levels
GCST90274786	20	43028037	A	G	-0.0583	0.0123	0.3511	2.14e-06	20_43028037_A_G	rs2425640	14741	Protein S100-A12 levels
GCST90274786	22	17406250	T	C	0.2064	0.0425	0.0239	1.19e-06	22_17406250_T_C	rs55783131	14728	Protein S100-A12 levels
GCST90274786	22	18032226	A	G	0.0617	0.0125	0.6296	7.97e-07	22_18032226_A_G	rs174344	14295	Protein S100-A12 levels
GCST90274787	1	85295202	A	G	-0.1614	0.0352	0.9664	4.53e-06	1_85295202_A_G	rs12407505	14735	Fibroblast growth factor 19 levels
GCST90274787	1	100098055	A	G	-0.0614	0.0128	0.3002	1.61e-06	1_100098055_A_G	rs834971	14728	Fibroblast growth factor 19 levels
GCST90274787	3	74674996	A	G	0.2371	0.0482	0.9755	8.69e-07	3_74674996_A_G	rs574352299	10894	Fibroblast growth factor 19 levels
GCST90274787	3	132162249	A	G	-0.0927	0.0199	0.1012	3.19e-06	3_132162249_A_G	rs112126444	14735	Fibroblast growth factor 19 levels
GCST90274787	4	39457617	A	G	0.0837	0.0124	0.3415	1.48e-11	4_39457617_A_G	rs13103023	14296	Fibroblast growth factor 19 levels
GCST90274787	5	54847098	T	C	-0.1014	0.0221	0.9175	4.47e-06	5_54847098_T_C	rs12520287	14296	Fibroblast growth factor 19 levels
GCST90274787	6	168606201	T	C	-0.136	0.0297	0.0418	4.67e-06	6_168606201_T_C	rs12110436	14743	Fibroblast growth factor 19 levels
GCST90274787	7	17445553	T	C	0.1992	0.0421	0.9777	2.23e-06	7_17445553_T_C	rs145274424	14735	Fibroblast growth factor 19 levels
GCST90274787	7	101569302	T	C	-0.0623	0.0135	0.2503	3.93e-06	7_101569302_T_C	rs2906655	14743	Fibroblast growth factor 19 levels
GCST90274787	8	59382715	A	G	-0.1055	0.0123	0.3458	9.72e-18	8_59382715_A_G	rs7005978	14744	Fibroblast growth factor 19 levels
GCST90274787	9	18148302	A	G	0.073	0.0156	0.1762	2.88e-06	9_18148302_A_G	rs79110990	14295	Fibroblast growth factor 19 levels
GCST90274787	9	84435749	A	G	0.2151	0.0456	0.0203	2.39e-06	9_84435749_A_G	rs35836706	14734	Fibroblast growth factor 19 levels
GCST90274787	9	136095770	C	G	0.1199	0.0247	0.0898	1.21e-06	9_136095770_C_G	rs11244038	11786	Fibroblast growth factor 19 levels
GCST90274787	11	5610048	T	C	0.2325	0.0488	0.9812	1.89e-06	11_5610048_T_C	rs191522330	14738	Fibroblast growth factor 19 levels
GCST90274787	11	114495920	T	C	0.0621	0.0132	0.6316	2.54e-06	11_114495920_T_C	rs1671812	12412	Fibroblast growth factor 19 levels
GCST90274787	12	76644195	A	G	-0.2295	0.0492	0.0198	3.09e-06	12_76644195_A_G	rs142067135	13809	Fibroblast growth factor 19 levels
GCST90274787	12	91080475	A	G	-0.0767	0.0166	0.1923	3.83e-06	12_91080475_A_G	rs10777251	12411	Fibroblast growth factor 19 levels
GCST90274787	12	108147245	T	C	0.1024	0.0222	0.9158	3.98e-06	12_108147245_T_C	rs76708593	14296	Fibroblast growth factor 19 levels
GCST90274787	13	85357827	T	C	0.2161	0.0471	0.0209	4.47e-06	13_85357827_T_C	rs17326790	14741	Fibroblast growth factor 19 levels
GCST90274787	15	59188192	T	C	0.2583	0.0564	0.0178	4.65e-06	15_59188192_T_C	rs117398067	14744	Fibroblast growth factor 19 levels
GCST90274787	19	5851801	A	G	0.0674	0.0141	0.2338	1.75e-06	19_5851801_A_G	rs2306969	14739	Fibroblast growth factor 19 levels
GCST90274787	19	49206172	T	C	-0.1661	0.0118	0.445	5.31e-45	19_49206172_T_C	rs516246	14744	Fibroblast growth factor 19 levels
GCST90274788	1	203746507	A	G	-0.1747	0.036	0.037	1.22e-06	1_203746507_A_G	rs145127946	14295	Fibroblast growth factor 21 levels
GCST90274788	1	216837226	T	G	-0.1557	0.0318	0.0383	9.77e-07	1_216837226_T_G	rs10495032	14720	Fibroblast growth factor 21 levels
GCST90274788	2	27730940	T	C	0.1323	0.0119	0.3977	1.03e-28	2_27730940_T_C	rs1260326	14730	Fibroblast growth factor 21 levels
GCST90274788	3	11689679	T	C	-0.0568	0.012	0.4644	2.21e-06	3_11689679_T_C	rs7610704	14295	Fibroblast growth factor 21 levels
GCST90274788	5	55882435	T	C	-0.063	0.0136	0.2698	3.62e-06	5_55882435_T_C	rs4700382	14295	Fibroblast growth factor 21 levels
GCST90274788	5	84356011	T	C	-0.0881	0.019	0.8922	3.54e-06	5_84356011_T_C	rs60277384	14742	Fibroblast growth factor 21 levels
GCST90274788	7	73030175	A	G	-0.1609	0.0176	0.1297	6.13e-20	7_73030175_A_G	rs13229619	14743	Fibroblast growth factor 21 levels
GCST90274788	8	9173209	A	G	-0.0605	0.012	0.4812	4.61e-07	8_9173209_A_G	rs7012637	14295	Fibroblast growth factor 21 levels
GCST90274788	10	127847758	A	G	-0.3801	0.0749	0.0104	3.88e-07	10_127847758_A_G	rs188758663	11668	Fibroblast growth factor 21 levels
GCST90274788	11	76480255	T	C	-0.0689	0.0145	0.2168	2.02e-06	11_76480255_T_C	rs12290350	14295	Fibroblast growth factor 21 levels
GCST90274788	12	47198899	A	C	-0.0812	0.0147	0.795	3.32e-08	12_47198899_A_C	rs2429473	14295	Fibroblast growth factor 21 levels
GCST90274788	18	72826607	A	G	-0.2215	0.0444	0.031	6.08e-07	18_72826607_A_G	rs72965996	13808	Fibroblast growth factor 21 levels
GCST90274788	19	49260677	A	C	0.1627	0.013	0.501	6.15e-36	19_49260677_A_C	rs838131	14294	Fibroblast growth factor 21 levels
GCST90274788	21	33860969	T	C	-0.2352	0.0455	0.0232	2.35e-07	21_33860969_T_C	rs142603673	14252	Fibroblast growth factor 21 levels
GCST90274789	1	146522722	T	C	0.0708	0.0136	0.7502	1.93e-07	1_146522722_T_C	rs671205	14287	Fibroblast growth factor 23 levels
GCST90274789	2	121962947	T	G	0.0941	0.0185	0.8733	3.65e-07	2_121962947_T_G	rs6753743	14287	Fibroblast growth factor 23 levels
GCST90274789	2	190446541	C	G	0.1163	0.0131	0.2897	6.82e-19	2_190446541_C_G	rs3811621	14286	Fibroblast growth factor 23 levels
GCST90274789	4	40142535	T	C	0.0685	0.0144	0.2406	1.97e-06	4_40142535_T_C	rs794007	12844	Fibroblast growth factor 23 levels
GCST90274789	4	124325226	A	T	-0.1845	0.0389	0.9748	2.11e-06	4_124325226_A_T	rs11930290	12848	Fibroblast growth factor 23 levels
GCST90274789	5	146629145	A	G	0.1704	0.0348	0.0295	9.75e-07	5_146629145_A_G	rs34551523	14730	Fibroblast growth factor 23 levels
GCST90274789	5	176814656	A	G	-0.0653	0.0135	0.2766	1.32e-06	5_176814656_A_G	rs33921462	14287	Fibroblast growth factor 23 levels
GCST90274789	6	31175118	A	C	-0.2224	0.0479	0.0191	3.43e-06	6_31175118_A_C	rs181409232	12846	Fibroblast growth factor 23 levels
GCST90274789	6	81343345	A	G	-0.0768	0.0166	0.8634	3.72e-06	6_81343345_A_G	rs12195292	14710	Fibroblast growth factor 23 levels
GCST90274789	7	12540548	C	G	0.1059	0.0222	0.1002	1.84e-06	7_12540548_C_G	rs370203222	11759	Fibroblast growth factor 23 levels
GCST90274789	11	106531034	A	G	0.2362	0.0507	0.0187	3.18e-06	11_106531034_A_G	rs118177380	14287	Fibroblast growth factor 23 levels
GCST90274789	12	4479549	A	G	-0.0959	0.0178	0.1141	7.14e-08	12_4479549_A_G	rs7955866	14719	Fibroblast growth factor 23 levels
GCST90274789	14	22607677	A	G	-0.1085	0.0235	0.8871	3.89e-06	14_22607677_A_G	rs75338333	10893	Fibroblast growth factor 23 levels
GCST90274789	16	83137317	T	C	-0.056	0.0119	0.4938	2.53e-06	16_83137317_T_C	rs11150539	14287	Fibroblast growth factor 23 levels
GCST90274789	20	52731402	A	T	0.0907	0.0134	0.706	1.3e-11	20_52731402_A_T	rs6127099	14287	Fibroblast growth factor 23 levels
GCST90274789	22	18002038	A	G	0.1228	0.0257	0.0941	1.77e-06	22_18002038_A_G	rs368215473	9397	Fibroblast growth factor 23 levels
GCST90274789	22	22238107	T	C	0.0803	0.0166	0.1851	1.32e-06	22_22238107_T_C	rs35590112	12386	Fibroblast growth factor 23 levels
GCST90274790	4	70058335	A	C	-0.0728	0.015	0.2193	1.21e-06	4_70058335_A_C	rs4326078	11789	Fibroblast growth factor 5 levels
GCST90274790	4	81202048	T	G	0.497	0.0143	0.273	1.15e-264	4_81202048_T_G	rs36034102	11341	Fibroblast growth factor 5 levels
GCST90274790	4	81544248	A	G	-0.3522	0.0524	0.0174	1.8e-11	4_81544248_A_G	rs75936934	11302	Fibroblast growth factor 5 levels
GCST90274790	6	39710570	T	C	0.1185	0.0249	0.0828	1.95e-06	6_39710570_T_C	rs305897	11341	Fibroblast growth factor 5 levels
GCST90274790	12	48680454	A	G	0.509	0.1062	0.006	1.64e-06	12_48680454_A_G	rs112790107	9845	Fibroblast growth factor 5 levels
GCST90274790	13	62081113	A	G	0.0826	0.0169	0.8353	1.02e-06	13_62081113_A_G	rs73212350	11787	Fibroblast growth factor 5 levels
GCST90274790	16	62005709	A	G	-0.1197	0.0249	0.0816	1.53e-06	16_62005709_A_G	rs56391958	11341	Fibroblast growth factor 5 levels
GCST90274791	1	159890969	A	G	0.0725	0.0129	0.4738	1.91e-08	1_159890969_A_G	rs55633025	12404	Fms-related tyrosine kinase 3 ligand levels
GCST90274791	2	8442736	C	G	0.0554	0.0119	0.382	3.23e-06	2_8442736_C_G	rs186975	14703	Fms-related tyrosine kinase 3 ligand levels
GCST90274791	2	65602149	T	C	-0.0746	0.0115	0.4771	8.76e-11	2_65602149_T_C	rs1866051	14732	Fms-related tyrosine kinase 3 ligand levels
GCST90274791	3	128381886	T	G	-0.1061	0.0119	0.6093	4.84e-19	3_128381886_T_G	rs7624160	14719	Fms-related tyrosine kinase 3 ligand levels
GCST90274791	3	141150026	A	G	0.0611	0.0129	0.5605	2.18e-06	3_141150026_A_G	rs7625643	12404	Fms-related tyrosine kinase 3 ligand levels
GCST90274791	3	170851052	A	G	-0.1569	0.0338	0.9624	3.45e-06	3_170851052_A_G	rs61792394	14286	Fms-related tyrosine kinase 3 ligand levels
GCST90274791	4	20519864	A	G	-0.0904	0.0192	0.8501	2.5e-06	4_20519864_A_G	rs575588389	12129	Fms-related tyrosine kinase 3 ligand levels
GCST90274791	4	55408999	T	C	0.0833	0.016	0.8361	1.93e-07	4_55408999_T_C	rs218265	14731	Fms-related tyrosine kinase 3 ligand levels
GCST90274791	4	57902945	A	T	0.0539	0.0117	0.4587	4.09e-06	4_57902945_A_T	rs1277312	14719	Fms-related tyrosine kinase 3 ligand levels
GCST90274791	4	105806108	A	T	0.2206	0.0324	0.9647	9.85e-12	4_105806108_A_T	rs144317085	14722	Fms-related tyrosine kinase 3 ligand levels
GCST90274791	5	1282319	A	C	-0.1191	0.0128	0.3326	1.34e-20	5_1282319_A_C	rs7726159	14733	Fms-related tyrosine kinase 3 ligand levels
GCST90274791	5	6289394	T	C	0.0603	0.0127	0.3741	2.05e-06	5_6289394_T_C	rs1379304	14286	Fms-related tyrosine kinase 3 ligand levels
GCST90274791	6	18758144	T	C	0.0959	0.0202	0.9089	2.06e-06	6_18758144_T_C	rs139721800	14715	Fms-related tyrosine kinase 3 ligand levels
GCST90274791	6	41985436	T	C	0.0643	0.0136	0.2577	2.27e-06	6_41985436_T_C	rs9381118	14285	Fms-related tyrosine kinase 3 ligand levels
GCST90274791	6	77907355	T	C	-0.0559	0.0117	0.4699	1.77e-06	6_77907355_T_C	rs6453962	14732	Fms-related tyrosine kinase 3 ligand levels
GCST90274791	6	91008027	A	C	0.0676	0.0128	0.326	1.28e-07	6_91008027_A_C	rs6925032	14286	Fms-related tyrosine kinase 3 ligand levels
GCST90274791	7	3914756	A	G	-0.0749	0.0147	0.1924	3.48e-07	7_3914756_A_G	rs28533776	14731	Fms-related tyrosine kinase 3 ligand levels
GCST90274791	9	243950	T	C	0.1812	0.0386	0.026	2.68e-06	9_243950_T_C	rs192857133	14727	Fms-related tyrosine kinase 3 ligand levels
GCST90274791	9	10640144	A	G	-0.1429	0.0299	0.9571	1.76e-06	9_10640144_A_G	rs57191857	14734	Fms-related tyrosine kinase 3 ligand levels
GCST90274791	9	94348687	T	C	-0.0851	0.0186	0.1096	4.76e-06	9_94348687_T_C	rs12338549	14719	Fms-related tyrosine kinase 3 ligand levels
GCST90274791	10	101403323	T	C	0.1483	0.0306	0.9513	1.26e-06	10_101403323_T_C	rs185979634	12847	Fms-related tyrosine kinase 3 ligand levels
GCST90274791	10	105351013	T	C	0.3529	0.076	0.9914	3.43e-06	10_105351013_T_C	rs74722523	11437	Fms-related tyrosine kinase 3 ligand levels
GCST90274791	11	62294309	T	C	-0.1519	0.0331	0.0364	4.45e-06	11_62294309_T_C	rs141117375	14286	Fms-related tyrosine kinase 3 ligand levels
GCST90274791	11	108311965	A	G	-0.0772	0.0117	0.4171	4.16e-11	11_108311965_A_G	rs11212636	14723	Fms-related tyrosine kinase 3 ligand levels
GCST90274791	11	113982321	A	T	0.0588	0.0125	0.3111	2.55e-06	11_113982321_A_T	rs73000965	14731	Fms-related tyrosine kinase 3 ligand levels
GCST90274791	13	28455266	A	T	0.0821	0.0128	0.3602	1.42e-10	13_28455266_A_T	rs9554186	14286	Fms-related tyrosine kinase 3 ligand levels
GCST90274791	13	28604007	T	C	-1.1019	0.0524	0.9832	3.59e-98	13_28604007_T_C	rs76428106	13799	Fms-related tyrosine kinase 3 ligand levels
GCST90274791	14	51156734	A	G	0.1302	0.0266	0.9447	9.84e-07	14_51156734_A_G	rs72681653	14734	Fms-related tyrosine kinase 3 ligand levels
GCST90274791	18	70532840	T	G	0.0556	0.0121	0.408	4.33e-06	18_70532840_T_G	rs10164255	14729	Fms-related tyrosine kinase 3 ligand levels
GCST90274791	19	49979398	A	G	0.1179	0.022	0.0907	8.36e-08	19_49979398_A_G	rs17272847	13222	Fms-related tyrosine kinase 3 ligand levels
GCST90274791	20	4261712	T	C	-0.4307	0.0883	0.0075	1.07e-06	20_4261712_T_C	rs142870956	11952	Fms-related tyrosine kinase 3 ligand levels
GCST90274791	20	30439298	T	G	0.0884	0.016	0.1818	3.29e-08	20_30439298_T_G	rs78429945	14286	Fms-related tyrosine kinase 3 ligand levels
GCST90274792	1	199872965	A	T	0.1128	0.0219	0.8739	2.6e-07	1_199872965_A_T	rs199503547	10894	Glial cell line-derived neurotrophic factor levels
GCST90274792	2	208746333	A	T	0.3366	0.0697	0.9898	1.37e-06	2_208746333_A_T	rs144181640	13988	Glial cell line-derived neurotrophic factor levels
GCST90274792	3	36072052	T	C	-0.0981	0.0196	0.0997	5.58e-07	3_36072052_T_C	rs62243355	14731	Glial cell line-derived neurotrophic factor levels
GCST90274792	5	37868088	A	G	-0.3888	0.0198	0.0906	7.56e-86	5_37868088_A_G	rs11740708	14710	Glial cell line-derived neurotrophic factor levels
GCST90274792	5	37918839	A	T	-0.1683	0.0179	0.1296	5.34e-21	5_37918839_A_T	rs2194229	14288	Glial cell line-derived neurotrophic factor levels
GCST90274792	5	38094871	A	T	0.0829	0.0124	0.352	2.3e-11	5_38094871_A_T	rs2453338	14734	Glial cell line-derived neurotrophic factor levels
GCST90274792	6	134688249	T	C	0.1531	0.0333	0.0371	4.27e-06	6_134688249_T_C	rs112594435	14721	Glial cell line-derived neurotrophic factor levels
GCST90274792	8	107706686	T	G	-0.2941	0.0616	0.0124	1.8e-06	8_107706686_T_G	rs540456481	10894	Glial cell line-derived neurotrophic factor levels
GCST90274792	9	5230371	C	G	0.0606	0.0129	0.3	2.63e-06	9_5230371_C_G	rs2093446	14288	Glial cell line-derived neurotrophic factor levels
GCST90274792	10	87694408	A	C	-0.1194	0.0208	0.0859	9.45e-09	10_87694408_A_C	rs77671113	14725	Glial cell line-derived neurotrophic factor levels
GCST90274792	12	98629454	A	G	0.2584	0.0539	0.0148	1.63e-06	12_98629454_A_G	rs138691533	14731	Glial cell line-derived neurotrophic factor levels
GCST90274792	13	28147359	A	G	0.0915	0.0196	0.903	3.04e-06	13_28147359_A_G	rs57104839	14736	Glial cell line-derived neurotrophic factor levels
GCST90274792	13	67293674	T	C	0.1918	0.042	0.0254	4.96e-06	13_67293674_T_C	rs79953230	14719	Glial cell line-derived neurotrophic factor levels
GCST90274792	17	1490782	A	G	-0.0718	0.0154	0.7373	3.13e-06	17_1490782_A_G	rs35740453	13224	Glial cell line-derived neurotrophic factor levels
GCST90274792	17	14221290	T	G	0.2096	0.0453	0.0231	3.71e-06	17_14221290_T_G	rs9303102	12935	Glial cell line-derived neurotrophic factor levels
GCST90274792	19	14805280	T	C	0.0816	0.014	0.3119	5.59e-09	19_14805280_T_C	rs55850217	11755	Glial cell line-derived neurotrophic factor levels
GCST90274792	21	20242381	A	T	-0.3321	0.0721	0.02	4.1e-06	21_20242381_A_T	rs570043519	8911	Glial cell line-derived neurotrophic factor levels
GCST90274793	1	38949303	T	C	0.0992	0.0217	0.8959	4.84e-06	1_38949303_T_C	rs34219417	14286	Hepatocyte growth factor levels
GCST90274793	1	83864840	T	C	-0.405	0.0832	0.9907	1.13e-06	1_83864840_T_C	rs138848271	10793	Hepatocyte growth factor levels
GCST90274793	2	108946178	A	G	0.0564	0.0114	0.4434	7.52e-07	2_108946178_A_G	rs6709159	14734	Hepatocyte growth factor levels
GCST90274793	3	128064791	A	G	0.2047	0.0391	0.0276	1.65e-07	3_128064791_A_G	rs2737756	14718	Hepatocyte growth factor levels
GCST90274793	3	171934440	A	G	-0.0856	0.0179	0.1397	1.73e-06	3_171934440_A_G	rs7620568	12846	Hepatocyte growth factor levels
GCST90274793	4	3452345	A	G	0.1219	0.0131	0.328	1.34e-20	4_3452345_A_G	rs59950280	13222	Hepatocyte growth factor levels
GCST90274793	4	31819358	A	G	-0.0699	0.0152	0.6438	4.25e-06	4_31819358_A_G	rs183596950	11538	Hepatocyte growth factor levels
GCST90274793	6	622484	A	G	0.4297	0.0934	0.0078	4.21e-06	6_622484_A_G	rs115009171	10300	Hepatocyte growth factor levels
GCST90274793	6	32487091	T	G	0.0993	0.0215	0.7957	3.86e-06	6_32487091_T_G	rs201840950	10216	Hepatocyte growth factor levels
GCST90274793	7	81358266	C	G	-0.1545	0.0332	0.964	3.26e-06	7_81358266_C_G	rs5745692	14716	Hepatocyte growth factor levels
GCST90274793	7	81359051	T	C	-0.1943	0.0242	0.0608	9.83e-16	7_81359051_T_C	rs5745687	14733	Hepatocyte growth factor levels
GCST90274793	8	72362254	A	G	0.3666	0.0747	0.014	9.22e-07	8_72362254_A_G	rs113903858	11137	Hepatocyte growth factor levels
GCST90274793	9	107570130	T	C	0.0769	0.0164	0.7969	2.75e-06	9_107570130_T_C	rs5007364	11760	Hepatocyte growth factor levels
GCST90274793	10	30042437	T	C	-0.2429	0.0489	0.9809	6.79e-07	10_30042437_T_C	rs74130123	14734	Hepatocyte growth factor levels
GCST90274793	14	65654346	T	C	0.1572	0.0311	0.9611	4.31e-07	14_65654346_T_C	rs57193877	14725	Hepatocyte growth factor levels
GCST90274793	15	101649383	A	T	-0.0638	0.012	0.6021	1.06e-07	15_101649383_A_T	rs11631440	14709	Hepatocyte growth factor levels
GCST90274793	17	7014969	T	C	-0.0992	0.0217	0.0942	4.84e-06	17_7014969_T_C	rs4290523	12846	Hepatocyte growth factor levels
GCST90274793	17	45959996	T	C	-0.1954	0.039	0.9572	5.44e-07	17_45959996_T_C	rs1986719	14718	Hepatocyte growth factor levels
GCST90274793	18	76506666	A	T	0.1566	0.0327	0.9642	1.68e-06	18_76506666_A_T	rs150498795	14732	Hepatocyte growth factor levels
GCST90274793	19	42769693	A	G	-0.1182	0.0257	0.9405	4.24e-06	19_42769693_A_G	rs851612	14286	Hepatocyte growth factor levels
GCST90274793	19	58888317	A	G	0.0592	0.0127	0.5179	3.14e-06	19_58888317_A_G	rs8106345	12404	Hepatocyte growth factor levels
GCST90274793	20	6103587	T	C	-0.0698	0.0151	0.7983	3.79e-06	20_6103587_T_C	rs2281532	14286	Hepatocyte growth factor levels
GCST90274794	2	19234534	T	G	0.1461	0.0307	0.9482	1.95e-06	2_19234534_T_G	rs67101138	11793	Interferon gamma levels
GCST90274794	3	2921515	A	C	0.0648	0.014	0.4253	3.68e-06	3_2921515_A_C	rs6442763	11345	Interferon gamma levels
GCST90274794	10	130545142	A	G	0.136	0.0283	0.9427	1.54e-06	10_130545142_A_G	rs61863416	11774	Interferon gamma levels
GCST90274794	11	110972327	T	C	0.4666	0.0897	0.0122	1.97e-07	11_110972327_T_C	rs140562194	7396	Interferon gamma levels
GCST90274794	13	27473585	T	C	0.3485	0.0708	0.9882	8.55e-07	13_27473585_T_C	rs74903999	10558	Interferon gamma levels
GCST90274794	13	90334795	C	G	0.1935	0.0384	0.9683	4.68e-07	13_90334795_C_G	rs146527076	11781	Interferon gamma levels
GCST90274794	16	33979312	T	G	0.2684	0.0573	0.0324	2.81e-06	16_33979312_T_G	rs531747046	6257	Interferon gamma levels
GCST90274794	17	26694861	A	G	-0.0635	0.0127	0.4705	5.73e-07	17_26694861_A_G	rs704	11793	Interferon gamma levels
GCST90274794	20	46408844	T	C	0.0671	0.0137	0.5585	9.69e-07	20_46408844_T_C	rs4810686	11344	Interferon gamma levels
GCST90274794	21	37335521	A	G	0.2184	0.0403	0.0412	5.98e-08	21_37335521_A_G	rs62230781	11345	Interferon gamma levels
GCST90274795	1	87832695	A	G	0.0565	0.0121	0.3683	3.02e-06	1_87832695_A_G	rs4655953	14722	Interleukin-10 levels
GCST90274795	1	206954566	A	G	-0.0996	0.0151	0.2042	4.22e-11	1_206954566_A_G	rs12123181	14296	Interleukin-10 levels
GCST90274795	2	87296860	A	C	0.1647	0.0338	0.0539	1.1e-06	2_87296860_A_C	rs549056348	11768	Interleukin-10 levels
GCST90274795	2	125939274	T	G	0.1937	0.0418	0.0455	3.59e-06	2_125939274_T_G	rs138203589	14730	Interleukin-10 levels
GCST90274795	2	173757986	A	G	0.0771	0.0162	0.8403	1.94e-06	2_173757986_A_G	rs3769274	14742	Interleukin-10 levels
GCST90274795	2	201728383	T	C	-0.2351	0.0486	0.0174	1.32e-06	2_201728383_T_C	rs188535859	14741	Interleukin-10 levels
GCST90274795	3	8954959	A	G	-0.1293	0.0218	0.9146	3.01e-09	3_8954959_A_G	rs398518	14296	Interleukin-10 levels
GCST90274795	4	185304872	A	G	0.0981	0.0211	0.0999	3.33e-06	4_185304872_A_G	rs72701782	14296	Interleukin-10 levels
GCST90274795	5	19244332	T	C	-0.0753	0.0149	0.8011	4.33e-07	5_19244332_T_C	rs10067443	14296	Interleukin-10 levels
GCST90274795	6	7880027	T	C	0.0555	0.0119	0.6126	3.1e-06	6_7880027_T_C	rs385697	14727	Interleukin-10 levels
GCST90274795	6	18825879	T	C	0.2951	0.0626	0.014	2.43e-06	6_18825879_T_C	rs17654493	12313	Interleukin-10 levels
GCST90274795	6	31325886	C	G	-0.065	0.0129	0.6959	4.69e-07	6_31325886_C_G	rs9266257	14728	Interleukin-10 levels
GCST90274795	6	32453163	T	C	-0.1528	0.0196	0.8893	6.39e-15	6_32453163_T_C	rs67037615	14296	Interleukin-10 levels
GCST90274795	6	122709508	A	G	0.3666	0.0761	0.9898	1.45e-06	6_122709508_A_G	rs150408090	12313	Interleukin-10 levels
GCST90274795	6	169465075	A	G	-0.0574	0.0125	0.6162	4.39e-06	6_169465075_A_G	rs389239	14296	Interleukin-10 levels
GCST90274795	7	590757	C	G	0.1112	0.0239	0.1005	3.28e-06	7_590757_C_G	rs148332061	13232	Interleukin-10 levels
GCST90274795	8	61861039	T	C	0.0681	0.0143	0.2791	1.91e-06	8_61861039_T_C	rs66624860	12799	Interleukin-10 levels
GCST90274795	9	18625666	A	T	-0.2845	0.0618	0.0122	4.15e-06	9_18625666_A_T	rs79438518	13809	Interleukin-10 levels
GCST90274795	11	117864063	A	G	-0.1597	0.0154	0.823	3.39e-25	11_117864063_A_G	rs3135932	14744	Interleukin-10 levels
GCST90274795	14	20318041	T	C	0.1401	0.0291	0.1028	1.48e-06	14_20318041_T_C	rs76932862	12412	Interleukin-10 levels
GCST90274796	1	56566352	A	G	-0.1247	0.0252	0.0839	7.48e-07	1_56566352_A_G	rs6670799	11345	Interleukin-10 receptor subunit alpha levels
GCST90274796	3	158540291	T	G	0.082	0.0179	0.1526	4.63e-06	3_158540291_T_G	rs41272625	11784	Interleukin-10 receptor subunit alpha levels
GCST90274796	5	154443639	T	G	0.0623	0.0131	0.5891	1.98e-06	5_154443639_T_G	rs286605	11793	Interleukin-10 receptor subunit alpha levels
GCST90274796	6	78703747	A	C	0.4057	0.0865	0.9896	2.73e-06	6_78703747_A_C	rs180893431	9340	Interleukin-10 receptor subunit alpha levels
GCST90274796	8	9104264	T	G	0.064	0.0135	0.4945	2.13e-06	8_9104264_T_G	rs10091841	11345	Interleukin-10 receptor subunit alpha levels
GCST90274796	10	18335103	T	C	0.2347	0.0511	0.9822	4.37e-06	10_18335103_T_C	rs80137559	11791	Interleukin-10 receptor subunit alpha levels
GCST90274796	11	117864063	A	G	-0.0844	0.0168	0.8171	5.07e-07	11_117864063_A_G	rs3135932	11793	Interleukin-10 receptor subunit alpha levels
GCST90274796	14	55005535	A	G	0.1676	0.0343	0.0481	1.03e-06	14_55005535_A_G	rs17832137	10289	Interleukin-10 receptor subunit alpha levels
GCST90274796	14	66407688	A	G	0.3915	0.0823	0.9853	1.97e-06	14_66407688_A_G	rs74719858	10858	Interleukin-10 receptor subunit alpha levels
GCST90274796	15	93461371	C	G	0.0623	0.0131	0.4267	1.98e-06	15_93461371_C_G	rs1406714	11783	Interleukin-10 receptor subunit alpha levels
GCST90274796	16	5247086	T	C	-0.3868	0.0841	0.0107	4.24e-06	16_5247086_T_C	rs143313574	9956	Interleukin-10 receptor subunit alpha levels
GCST90274797	1	179682087	A	G	0.208	0.031	0.0438	1.95e-11	1_179682087_A_G	rs142421172	12840	Interleukin-10 receptor subunit beta levels
GCST90274797	1	212796908	T	C	0.1449	0.0311	0.0363	3.17e-06	1_212796908_T_C	rs114288486	14730	Interleukin-10 receptor subunit beta levels
GCST90274797	1	228433772	T	C	0.1926	0.0411	0.026	2.78e-06	1_228433772_T_C	rs112798338	14286	Interleukin-10 receptor subunit beta levels
GCST90274797	2	43150924	A	G	0.0637	0.0135	0.2684	2.38e-06	2_43150924_A_G	rs7574167	12832	Interleukin-10 receptor subunit beta levels
GCST90274797	2	176630651	T	C	0.1988	0.0402	0.0212	7.6e-07	2_176630651_T_C	rs116315732	14734	Interleukin-10 receptor subunit beta levels
GCST90274797	3	4275803	T	C	-0.0548	0.0119	0.5866	4.12e-06	3_4275803_T_C	rs1153572	14286	Interleukin-10 receptor subunit beta levels
GCST90274797	4	119751261	A	G	-0.0618	0.0134	0.2721	3.99e-06	4_119751261_A_G	rs9685374	14286	Interleukin-10 receptor subunit beta levels
GCST90274797	6	41174158	A	G	0.0532	0.0113	0.5488	2.5e-06	6_41174158_A_G	rs34361138	14732	Interleukin-10 receptor subunit beta levels
GCST90274797	6	55775469	T	G	0.0652	0.0142	0.3356	4.4e-06	6_55775469_T_G	rs566450266	11759	Interleukin-10 receptor subunit beta levels
GCST90274797	7	25740142	A	G	-0.0843	0.0181	0.1348	3.2e-06	7_25740142_A_G	rs111850948	14286	Interleukin-10 receptor subunit beta levels
GCST90274797	9	136121303	T	C	0.0861	0.0169	0.1723	3.49e-07	9_136121303_T_C	rs7855466	11783	Interleukin-10 receptor subunit beta levels
GCST90274797	10	71477178	A	G	-0.2327	0.0505	0.9827	4.07e-06	10_71477178_A_G	rs192325200	13867	Interleukin-10 receptor subunit beta levels
GCST90274797	10	103937244	T	C	0.0743	0.0161	0.8362	3.93e-06	10_103937244_T_C	rs6584485	14286	Interleukin-10 receptor subunit beta levels
GCST90274797	12	58388232	C	G	-0.0601	0.0124	0.6484	1.25e-06	12_58388232_C_G	rs1605333	13237	Interleukin-10 receptor subunit beta levels
GCST90274797	16	13209083	T	C	0.1783	0.0348	0.9674	3e-07	16_13209083_T_C	rs55780441	14734	Interleukin-10 receptor subunit beta levels
GCST90274797	19	49553051	C	G	-0.4295	0.0907	0.9904	2.19e-06	19_49553051_C_G	rs117883662	8938	Interleukin-10 receptor subunit beta levels
GCST90274797	20	39437913	A	G	0.2066	0.0444	0.0323	3.27e-06	20_39437913_A_G	rs149156511	14286	Interleukin-10 receptor subunit beta levels
GCST90274797	21	34510084	A	G	0.1586	0.0341	0.9665	3.3e-06	21_34510084_A_G	rs75710908	14708	Interleukin-10 receptor subunit beta levels
GCST90274797	21	34634808	T	C	0.1509	0.0251	0.9258	1.83e-09	21_34634808_T_C	rs6517157	14286	Interleukin-10 receptor subunit beta levels
GCST90274797	21	34659396	A	G	-0.4105	0.0108	0.5426	0	21_34659396_A_G	rs2266590	14714	Interleukin-10 receptor subunit beta levels
GCST90274798	3	5019936	A	G	0.0843	0.0148	0.2045	1.23e-08	3_5019936_A_G	rs1110261	14287	Interleukin-12 subunit beta levels
GCST90274798	3	171348710	T	C	0.1088	0.0228	0.0889	1.82e-06	3_171348710_T_C	rs148549227	12403	Interleukin-12 subunit beta levels
GCST90274798	3	188121263	A	G	-0.2517	0.0117	0.5635	1.18e-102	3_188121263_A_G	rs12639588	14287	Interleukin-12 subunit beta levels
GCST90274798	5	158767333	A	G	-0.4981	0.0132	0.3025	0	5_158767333_A_G	rs10043720	12402	Interleukin-12 subunit beta levels
GCST90274798	5	158847071	T	C	0.0725	0.0119	0.5786	1.11e-09	5_158847071_T_C	rs6870256	14716	Interleukin-12 subunit beta levels
GCST90274798	6	31154493	A	G	0.1155	0.014	0.2275	1.58e-16	6_31154493_A_G	rs3130510	14735	Interleukin-12 subunit beta levels
GCST90274798	7	6408796	T	G	-0.0622	0.0119	0.5425	1.72e-07	7_6408796_T_G	rs6968201	14287	Interleukin-12 subunit beta levels
GCST90274798	10	73105421	C	G	-0.0669	0.0138	0.2514	1.25e-06	10_73105421_C_G	rs2249989	14286	Interleukin-12 subunit beta levels
GCST90274798	10	94525783	C	G	0.0709	0.0149	0.8109	1.95e-06	10_94525783_C_G	rs12766137	14726	Interleukin-12 subunit beta levels
GCST90274798	11	47378396	T	C	0.0585	0.0123	0.4	1.97e-06	11_47378396_T_C	rs10769256	14091	Interleukin-12 subunit beta levels
GCST90274798	11	96026074	T	C	-0.0672	0.0129	0.2822	1.9e-07	11_96026074_T_C	rs539598	14731	Interleukin-12 subunit beta levels
GCST90274798	12	17251217	A	G	-0.1893	0.0363	0.03	1.84e-07	12_17251217_A_G	rs142057772	14728	Interleukin-12 subunit beta levels
GCST90274798	12	56446766	T	C	0.0713	0.0125	0.3226	1.17e-08	12_56446766_T_C	rs61938962	14732	Interleukin-12 subunit beta levels
GCST90274798	12	111910219	A	G	0.131	0.0131	0.49	1.52e-23	12_111910219_A_G	rs10774625	11784	Interleukin-12 subunit beta levels
GCST90274798	12	121221763	T	C	-0.0699	0.0122	0.6522	1.01e-08	12_121221763_T_C	rs568297	14725	Interleukin-12 subunit beta levels
GCST90274798	13	28604007	T	C	-0.3406	0.0535	0.9832	1.94e-10	13_28604007_T_C	rs76428106	13800	Interleukin-12 subunit beta levels
GCST90274798	14	68753593	T	C	0.0781	0.0128	0.7185	1.05e-09	14_68753593_T_C	rs911263	14735	Interleukin-12 subunit beta levels
GCST90274798	14	103230758	C	G	-0.1297	0.0127	0.6875	1.74e-24	14_103230758_C_G	rs12588969	14287	Interleukin-12 subunit beta levels
GCST90274798	15	80260554	A	G	-0.0743	0.0132	0.2595	1.81e-08	15_80260554_A_G	rs8026767	14734	Interleukin-12 subunit beta levels
GCST90274798	22	37881211	A	G	-0.1477	0.0246	0.0654	1.92e-09	22_37881211_A_G	rs73416208	14729	Interleukin-12 subunit beta levels
GCST90274799	1	162878651	A	G	0.0692	0.0136	0.3447	3.61e-07	1_162878651_A_G	rs10917637	11772	Interleukin-13 levels
GCST90274799	1	193545592	T	C	0.193	0.039	0.9443	7.47e-07	1_193545592_T_C	rs538021311	7943	Interleukin-13 levels
GCST90274799	3	123702960	A	G	-0.0656	0.0141	0.3094	3.28e-06	3_123702960_A_G	rs9881117	11791	Interleukin-13 levels
GCST90274799	3	143068250	A	G	0.064	0.0132	0.3961	1.24e-06	3_143068250_A_G	rs10446322	11777	Interleukin-13 levels
GCST90274799	4	40938582	A	G	0.0739	0.0132	0.4958	2.16e-08	4_40938582_A_G	rs13119159	11344	Interleukin-13 levels
GCST90274799	5	9974643	C	G	-0.2968	0.0628	0.9858	2.29e-06	5_9974643_C_G	rs183684201	11782	Interleukin-13 levels
GCST90274799	7	61999529	A	G	0.1832	0.039	0.9229	2.63e-06	7_61999529_A_G	rs149979178	6901	Interleukin-13 levels
GCST90274799	7	154418309	A	G	0.169	0.0357	0.0397	2.2e-06	7_154418309_A_G	rs76219628	11344	Interleukin-13 levels
GCST90274799	10	3623961	A	G	-0.1845	0.0397	0.0751	3.36e-06	10_3623961_A_G	rs11251952	11344	Interleukin-13 levels
GCST90274799	10	53942324	T	G	0.0734	0.0155	0.3902	2.19e-06	10_53942324_T_G	rs12146346	8388	Interleukin-13 levels
GCST90274799	11	123332970	C	G	-0.0702	0.015	0.6744	2.87e-06	11_123332970_C_G	rs10893042	11344	Interleukin-13 levels
GCST90274799	13	41810092	T	C	0.2093	0.0446	0.9682	2.69e-06	13_41810092_T_C	rs141726773	11344	Interleukin-13 levels
GCST90274799	15	57830694	T	C	-0.0934	0.0183	0.8535	3.33e-07	15_57830694_T_C	rs55924857	11792	Interleukin-13 levels
GCST90274799	16	79977921	A	G	0.2122	0.0439	0.0274	1.34e-06	16_79977921_A_G	rs59235092	11784	Interleukin-13 levels
GCST90274800	4	20169693	A	T	0.0919	0.0193	0.8082	1.92e-06	4_20169693_A_T	rs56240706	8861	Interleukin-15 receptor subunit alpha levels
GCST90274800	4	140657353	C	G	0.0778	0.0162	0.8203	1.57e-06	4_140657353_C_G	rs6845172	11772	Interleukin-15 receptor subunit alpha levels
GCST90274800	6	32560501	A	G	0.0749	0.0153	0.7077	9.81e-07	6_32560501_A_G	rs9270551	11344	Interleukin-15 receptor subunit alpha levels
GCST90274800	8	27696981	A	C	-0.3132	0.0684	0.0119	4.67e-06	8_27696981_A_C	rs117428573	10857	Interleukin-15 receptor subunit alpha levels
GCST90274800	9	136154304	T	C	-0.0726	0.0158	0.2166	4.33e-06	9_136154304_T_C	rs649129	10918	Interleukin-15 receptor subunit alpha levels
GCST90274800	10	5815194	A	T	-0.0867	0.0174	0.8028	6.27e-07	10_5815194_A_T	rs12570881	11344	Interleukin-15 receptor subunit alpha levels
GCST90274800	10	6002368	T	G	0.3692	0.0127	0.5146	8.39e-186	10_6002368_T_G	rs2228059	11344	Interleukin-15 receptor subunit alpha levels
GCST90274800	10	6009462	T	G	-0.1967	0.0135	0.3975	4.34e-48	10_6009462_T_G	rs7898286	11344	Interleukin-15 receptor subunit alpha levels
GCST90274800	11	37594094	A	G	-0.2278	0.0492	0.9801	3.66e-06	11_37594094_A_G	rs145793996	11779	Interleukin-15 receptor subunit alpha levels
GCST90274800	12	111932800	T	C	-0.0748	0.0133	0.5243	1.87e-08	12_111932800_T_C	rs7137828	11344	Interleukin-15 receptor subunit alpha levels
GCST90274800	15	94729209	A	T	-0.0849	0.017	0.4367	5.91e-07	15_94729209_A_T	rs117046642	7943	Interleukin-15 receptor subunit alpha levels
GCST90274800	18	12175379	T	C	0.14	0.0294	0.0658	1.92e-06	18_12175379_T_C	rs4459616	9899	Interleukin-15 receptor subunit alpha levels
GCST90274800	20	2629394	A	T	0.1159	0.0241	0.8743	1.52e-06	20_2629394_A_T	rs192538756	9461	Interleukin-15 receptor subunit alpha levels
GCST90274800	21	15303777	A	G	0.3794	0.0799	0.0158	2.05e-06	21_15303777_A_G	rs117484888	7423	Interleukin-15 receptor subunit alpha levels
GCST90274800	21	39896592	A	G	0.0796	0.0169	0.8384	2.48e-06	21_39896592_A_G	rs2836464	11791	Interleukin-15 receptor subunit alpha levels
GCST90274801	1	96622380	A	C	-0.0802	0.0164	0.7781	1.01e-06	1_96622380_A_C	rs33998516	11336	Interleukin-17A levels
GCST90274801	2	13468626	T	C	-0.2432	0.0525	0.021	3.61e-06	2_13468626_T_C	rs75788494	10574	Interleukin-17A levels
GCST90274801	3	63484616	T	C	0.1688	0.0349	0.0418	1.32e-06	3_63484616_T_C	rs115193412	11778	Interleukin-17A levels
GCST90274801	3	189579511	A	G	-0.0585	0.0128	0.5609	4.87e-06	3_189579511_A_G	rs17448036	11783	Interleukin-17A levels
GCST90274801	6	32628224	A	T	0.0923	0.0189	0.221	1.04e-06	6_32628224_A_T	rs41270871	8742	Interleukin-17A levels
GCST90274801	7	6380998	A	G	-0.068	0.0148	0.2897	4.34e-06	7_6380998_A_G	rs28852438	11336	Interleukin-17A levels
GCST90274801	8	70106392	C	G	-0.0893	0.017	0.1776	1.5e-07	8_70106392_C_G	rs1462017	11774	Interleukin-17A levels
GCST90274801	9	27215497	T	C	-0.1279	0.0272	0.9323	2.57e-06	9_27215497_T_C	rs77529534	11775	Interleukin-17A levels
GCST90274801	9	31560030	C	G	-0.1467	0.0295	0.0555	6.6e-07	9_31560030_C_G	rs79982350	11336	Interleukin-17A levels
GCST90274801	9	91976386	A	G	0.0908	0.0192	0.1411	2.25e-06	9_91976386_A_G	rs4877075	11336	Interleukin-17A levels
GCST90274801	10	67955765	T	G	0.2446	0.0517	0.9819	2.23e-06	10_67955765_T_G	rs34557923	10913	Interleukin-17A levels
GCST90274801	12	118130693	T	G	0.1696	0.0371	0.9648	4.84e-06	12_118130693_T_G	rs77595989	11767	Interleukin-17A levels
GCST90274801	16	8011846	T	C	-0.0726	0.0153	0.7391	2.08e-06	16_8011846_T_C	rs12599620	11336	Interleukin-17A levels
GCST90274801	17	2272057	T	C	0.2309	0.0486	0.0251	2.02e-06	17_2272057_T_C	rs2429911	11294	Interleukin-17A levels
GCST90274801	17	43658721	T	G	0.0884	0.0185	0.517	1.77e-06	17_43658721_T_G	rs2693361	7943	Interleukin-17A levels
GCST90274802	1	176930254	A	T	-0.3259	0.0548	0.9804	2.73e-09	1_176930254_A_T	rs114882743	11345	Interleukin-17C levels
GCST90274802	1	242536005	T	G	0.1508	0.0327	0.0512	4e-06	1_242536005_T_G	rs12092228	9892	Interleukin-17C levels
GCST90274802	2	136675328	T	G	-0.2174	0.0469	0.9707	3.56e-06	2_136675328_T_G	rs77654242	10294	Interleukin-17C levels
GCST90274802	2	239715033	A	C	-0.2749	0.0524	0.9809	1.55e-07	2_239715033_A_C	rs149756404	11302	Interleukin-17C levels
GCST90274802	4	24758319	A	G	-0.0649	0.0141	0.5847	4.17e-06	4_24758319_A_G	rs1072074	11785	Interleukin-17C levels
GCST90274802	4	152291909	T	C	-0.1219	0.0262	0.9068	3.28e-06	4_152291909_T_C	rs11931996	11345	Interleukin-17C levels
GCST90274802	5	19253845	A	G	-0.0793	0.0167	0.6301	2.05e-06	5_19253845_A_G	rs4593271	7943	Interleukin-17C levels
GCST90274802	5	107423766	A	G	-0.0882	0.0177	0.8432	6.26e-07	5_107423766_A_G	rs59356989	11790	Interleukin-17C levels
GCST90274802	5	174179760	T	C	-0.0951	0.0201	0.1233	2.23e-06	5_174179760_T_C	rs75246422	11793	Interleukin-17C levels
GCST90274802	5	174836306	T	C	-0.1673	0.0366	0.0423	4.85e-06	5_174836306_T_C	rs72815428	11775	Interleukin-17C levels
GCST90274802	6	66547346	C	G	0.0624	0.0135	0.6437	3.8e-06	6_66547346_C_G	rs2814092	11792	Interleukin-17C levels
GCST90274802	7	21240100	T	C	0.0633	0.0132	0.3948	1.62e-06	7_21240100_T_C	rs1920106	11792	Interleukin-17C levels
GCST90274802	9	107469519	A	C	0.3672	0.0763	0.0207	1.49e-06	9_107469519_A_C	rs111268024	7456	Interleukin-17C levels
GCST90274802	12	52750252	A	G	0.1926	0.0401	0.0286	1.56e-06	12_52750252_A_G	rs554604740	11149	Interleukin-17C levels
GCST90274802	13	44396409	A	G	-0.0816	0.0171	0.8025	1.82e-06	13_44396409_A_G	rs10870773	11345	Interleukin-17C levels
GCST90274802	13	96638651	T	C	-0.0857	0.018	0.1597	1.93e-06	13_96638651_T_C	rs12863903	11345	Interleukin-17C levels
GCST90274802	14	92763907	C	G	-0.1162	0.0253	0.0991	4.37e-06	14_92763907_C_G	rs8015296	9461	Interleukin-17C levels
GCST90274802	14	102333234	T	C	0.1091	0.0236	0.0906	3.78e-06	14_102333234_T_C	rs12895022	11774	Interleukin-17C levels
GCST90274802	16	8393906	C	G	0.1077	0.0227	0.1032	2.09e-06	16_8393906_C_G	rs39779	11345	Interleukin-17C levels
GCST90274802	16	76626873	C	G	-0.09	0.0195	0.1382	3.92e-06	16_76626873_C_G	rs12445031	11339	Interleukin-17C levels
GCST90274802	16	88684495	T	G	-0.105	0.0136	0.3783	1.16e-14	16_88684495_T_G	rs17700884	11775	Interleukin-17C levels
GCST90274803	2	32489851	T	C	-0.1857	0.0123	0.3734	1.68e-51	2_32489851_T_C	rs385076	14296	Interleukin-18 levels
GCST90274803	2	126751021	T	C	-0.0702	0.0153	0.7336	4.47e-06	2_126751021_T_C	rs12711729	11345	Interleukin-18 levels
GCST90274803	3	115001900	A	T	-0.3049	0.0604	0.989	4.46e-07	3_115001900_A_T	rs139760701	13809	Interleukin-18 levels
GCST90274803	4	121893301	A	G	0.072	0.0146	0.8077	8.16e-07	4_121893301_A_G	rs12648080	14743	Interleukin-18 levels
GCST90274803	5	68682536	A	C	-0.16	0.0267	0.9351	2.07e-09	5_68682536_A_C	rs17229943	14744	Interleukin-18 levels
GCST90274803	5	70375337	T	G	0.1154	0.0252	0.8692	4.66e-06	5_70375337_T_G	rs567093451	10894	Interleukin-18 levels
GCST90274803	6	38300402	A	G	0.2157	0.0461	0.0204	2.88e-06	6_38300402_A_G	rs4140444	14741	Interleukin-18 levels
GCST90274803	6	158786921	T	C	-0.0861	0.0181	0.2688	1.97e-06	6_158786921_T_C	rs7755771	10893	Interleukin-18 levels
GCST90274803	6	162785078	A	T	0.0676	0.0138	0.2767	9.65e-07	6_162785078_A_T	rs12201187	13245	Interleukin-18 levels
GCST90274803	7	11104167	T	G	-0.082	0.0165	0.8341	6.71e-07	7_11104167_T_G	rs67424072	14296	Interleukin-18 levels
GCST90274803	7	155637974	T	C	-0.163	0.0301	0.0477	6.12e-08	7_155637974_T_C	rs56836641	14743	Interleukin-18 levels
GCST90274803	8	126402485	T	C	-0.0759	0.0156	0.3451	1.14e-06	8_126402485_T_C	rs2954016	13421	Interleukin-18 levels
GCST90274803	8	144606172	C	G	-0.0935	0.0157	0.8179	2.59e-09	8_144606172_C_G	rs12681624	13657	Interleukin-18 levels
GCST90274803	9	20069041	A	C	-0.1954	0.0425	0.0236	4.27e-06	9_20069041_A_C	rs112338272	14721	Interleukin-18 levels
GCST90274803	11	268430	C	G	-0.0629	0.0137	0.7543	4.41e-06	11_268430_C_G	rs11605127	14730	Interleukin-18 levels
GCST90274803	11	86686181	C	G	-0.1248	0.0259	0.0665	1.45e-06	11_86686181_C_G	rs57954386	12201	Interleukin-18 levels
GCST90274803	11	105060888	T	C	0.1154	0.0225	0.9237	2.91e-07	11_105060888_T_C	rs60235102	14722	Interleukin-18 levels
GCST90274803	11	112025306	A	C	0.2039	0.0135	0.7618	1.53e-51	11_112025306_A_C	rs5744249	14742	Interleukin-18 levels
GCST90274803	11	112433719	T	C	0.1374	0.0291	0.0465	2.34e-06	11_112433719_T_C	rs35495214	14735	Interleukin-18 levels
GCST90274803	16	54161464	A	C	0.2532	0.0525	0.9857	1.42e-06	16_54161464_A_C	rs148504635	14737	Interleukin-18 levels
GCST90274803	16	84730435	C	G	-0.278	0.0581	0.9792	1.71e-06	16_84730435_C_G	rs113552426	11249	Interleukin-18 levels
GCST90274803	18	28763724	A	G	-0.2314	0.0472	0.9814	9.46e-07	18_28763724_A_G	rs77994606	14743	Interleukin-18 levels
GCST90274803	19	5344989	T	C	0.0581	0.0126	0.3565	4.01e-06	19_5344989_T_C	rs2108621	14296	Interleukin-18 levels
GCST90274803	20	51289816	A	T	-0.0567	0.0124	0.371	4.82e-06	20_51289816_A_T	rs1403742	14296	Interleukin-18 levels
GCST90274804	2	102860411	T	C	0.2401	0.0117	0.3831	1.39e-93	2_102860411_T_C	rs1812326	14737	interleukin-18 receptor 1 levels
GCST90274804	2	102942920	A	C	0.2921	0.0144	0.626	1.75e-91	2_102942920_A_C	rs58933240	12411	interleukin-18 receptor 1 levels
GCST90274804	2	103092441	C	G	-0.4281	0.0112	0.5456	0	2_103092441_C_G	rs1468790	14743	interleukin-18 receptor 1 levels
GCST90274804	2	104750692	A	C	0.0912	0.019	0.1155	1.59e-06	2_104750692_A_C	rs10171395	14295	interleukin-18 receptor 1 levels
GCST90274804	3	58414784	A	G	-0.1646	0.0342	0.0317	1.49e-06	3_58414784_A_G	rs35021151	14735	interleukin-18 receptor 1 levels
GCST90274804	3	79589418	A	G	-0.2015	0.042	0.9745	1.61e-06	3_79589418_A_G	rs62257659	14727	interleukin-18 receptor 1 levels
GCST90274804	3	146882115	A	G	-0.0956	0.0196	0.8928	1.07e-06	3_146882115_A_G	rs78199195	14295	interleukin-18 receptor 1 levels
GCST90274804	10	61379709	A	G	-0.1505	0.0313	0.0389	1.52e-06	10_61379709_A_G	rs117195704	14730	interleukin-18 receptor 1 levels
GCST90274804	14	94854041	A	G	0.1075	0.0203	0.0957	1.19e-07	14_94854041_A_G	rs7149605	14731	interleukin-18 receptor 1 levels
GCST90274804	17	64361924	A	C	0.2911	0.0451	0.0232	1.09e-10	17_64361924_A_C	rs117524772	14295	interleukin-18 receptor 1 levels
GCST90274804	20	51194941	T	C	0.0726	0.0149	0.8161	1.1e-06	20_51194941_T_C	rs35679975	14726	interleukin-18 receptor 1 levels
GCST90274805	1	105113404	T	C	0.0783	0.0171	0.174	4.67e-06	1_105113404_T_C	rs12047801	11785	Interleukin-1-alpha levels
GCST90274805	1	116784131	A	G	0.2658	0.0565	0.0186	2.55e-06	1_116784131_A_G	rs115494443	10853	Interleukin-1-alpha levels
GCST90274805	2	170964850	T	C	0.2215	0.0469	0.0311	2.33e-06	2_170964850_T_C	rs115602471	11340	Interleukin-1-alpha levels
GCST90274805	6	32586222	A	G	-0.3263	0.0266	0.0799	1.36e-34	6_32586222_A_G	rs11759846	11788	Interleukin-1-alpha levels
GCST90274805	6	32606006	A	T	-0.3452	0.0647	0.0283	9.53e-08	6_32606006_A_T	rs547199103	7943	Interleukin-1-alpha levels
GCST90274805	6	32656094	T	C	-0.3251	0.0554	0.0358	4.4e-09	6_32656094_T_C	rs13195317	11301	Interleukin-1-alpha levels
GCST90274805	7	89060931	T	G	0.131	0.0286	0.0604	4.64e-06	7_89060931_T_G	rs10233998	11785	Interleukin-1-alpha levels
GCST90274805	8	89744017	A	T	0.2438	0.0524	0.9824	3.28e-06	8_89744017_A_T	rs16886503	11786	Interleukin-1-alpha levels
GCST90274805	11	118755738	A	G	0.0754	0.0142	0.5264	1.1e-07	11_118755738_A_G	rs523604	10290	Interleukin-1-alpha levels
GCST90274805	12	103893601	A	T	-0.0982	0.0207	0.1141	2.1e-06	12_103893601_A_T	rs7138836	11775	Interleukin-1-alpha levels
GCST90274805	12	114539621	T	C	0.062	0.013	0.5326	1.85e-06	12_114539621_T_C	rs4767214	11772	Interleukin-1-alpha levels
GCST90274805	17	32073614	T	C	0.2176	0.0439	0.9755	7.17e-07	17_32073614_T_C	rs117537822	11788	Interleukin-1-alpha levels
GCST90274805	17	53509585	A	G	-0.0856	0.0187	0.8232	4.7e-06	17_53509585_A_G	rs61098036	9891	Interleukin-1-alpha levels
GCST90274805	18	308555	A	G	0.1116	0.0221	0.9015	4.42e-07	18_308555_A_G	rs11878153	11787	Interleukin-1-alpha levels
GCST90274806	2	192579384	A	G	0.2016	0.0424	0.9733	1.99e-06	2_192579384_A_G	rs79419497	11789	Interleukin-2 levels
GCST90274806	3	12396234	T	C	0.2095	0.0419	0.0287	5.73e-07	3_12396234_T_C	rs142641125	11789	Interleukin-2 levels
GCST90274806	3	64865615	T	C	-0.1048	0.0217	0.8961	1.37e-06	3_64865615_T_C	rs77853517	11787	Interleukin-2 levels
GCST90274806	3	125991040	A	T	0.0854	0.0174	0.8293	9.2e-07	3_125991040_A_T	rs7638939	11769	Interleukin-2 levels
GCST90274806	3	137247468	T	C	0.1737	0.038	0.039	4.85e-06	3_137247468_T_C	rs75739108	11341	Interleukin-2 levels
GCST90274806	4	34713434	T	G	0.1176	0.0255	0.9036	3.99e-06	4_34713434_T_G	rs79925007	11341	Interleukin-2 levels
GCST90274806	4	138235156	T	G	-0.0646	0.0139	0.6861	3.36e-06	4_138235156_T_G	rs6535212	11784	Interleukin-2 levels
GCST90274806	5	35188802	T	C	-0.1216	0.026	0.9334	2.91e-06	5_35188802_T_C	rs4703508	11789	Interleukin-2 levels
GCST90274806	9	88775115	A	C	-0.1468	0.0309	0.9396	2.03e-06	9_88775115_A_C	rs201229721	9257	Interleukin-2 levels
GCST90274806	10	2293803	T	G	-0.1999	0.0431	0.0244	3.52e-06	10_2293803_T_G	rs74852566	11789	Interleukin-2 levels
GCST90274806	10	67202938	T	C	-0.1222	0.0259	0.9188	2.38e-06	10_67202938_T_C	rs10996419	11784	Interleukin-2 levels
GCST90274806	13	85868678	A	G	0.1922	0.0414	0.0318	3.44e-06	13_85868678_A_G	rs77832761	11785	Interleukin-2 levels
GCST90274806	14	55563894	C	G	-0.2699	0.0576	0.9727	2.79e-06	14_55563894_C_G	rs144129701	11341	Interleukin-2 levels
GCST90274806	16	77431739	T	C	-0.0728	0.0153	0.7384	1.95e-06	16_77431739_T_C	rs36006983	11341	Interleukin-2 levels
GCST90274806	17	103299	A	C	-0.0723	0.0149	0.6969	1.22e-06	17_103299_A_C	rs28515912	10723	Interleukin-2 levels
GCST90274806	19	55502846	C	G	-0.0849	0.017	0.2053	5.91e-07	19_55502846_C_G	rs1671226	11341	Interleukin-2 levels
GCST90274807	1	9746065	T	G	-0.1722	0.0376	0.0444	4.65e-06	1_9746065_T_G	rs72633862	11774	Interleukin-20 levels
GCST90274807	1	41433965	T	C	-0.2372	0.0487	0.0189	1.11e-06	1_41433965_T_C	rs114363239	11782	Interleukin-20 levels
GCST90274807	2	52215130	A	G	-0.2134	0.046	0.9756	3.5e-06	2_52215130_A_G	rs114209791	11784	Interleukin-20 levels
GCST90274807	2	141913966	T	C	-0.2551	0.0515	0.0228	7.29e-07	2_141913966_T_C	rs146918864	11438	Interleukin-20 levels
GCST90274807	4	133183457	A	G	0.0635	0.0137	0.3202	3.57e-06	4_133183457_A_G	rs12498781	11763	Interleukin-20 levels
GCST90274807	7	17753237	T	C	0.0719	0.0156	0.5043	4.05e-06	7_17753237_T_C	rs143181662	8587	Interleukin-20 levels
GCST90274807	7	54991603	A	G	0.294	0.0596	0.9804	8.1e-07	7_54991603_A_G	rs111249483	10849	Interleukin-20 levels
GCST90274807	7	76239511	A	G	-0.3598	0.071	0.0177	4.03e-07	7_76239511_A_G	rs200680034	8243	Interleukin-20 levels
GCST90274807	8	68839107	A	G	-0.3596	0.0778	0.9909	3.8e-06	8_68839107_A_G	rs138771212	11336	Interleukin-20 levels
GCST90274807	11	100596026	T	C	-0.222	0.0427	0.0255	2e-07	11_100596026_T_C	rs188205021	11774	Interleukin-20 levels
GCST90274807	14	21169862	T	C	-0.1232	0.0267	0.9142	3.95e-06	14_21169862_T_C	rs72659995	11336	Interleukin-20 levels
GCST90274807	15	23769949	T	C	-0.1753	0.0372	0.965	2.45e-06	15_23769949_T_C	rs28542561	11774	Interleukin-20 levels
GCST90274807	16	80689313	T	G	-0.1546	0.0316	0.9553	9.96e-07	16_80689313_T_G	rs117977288	11784	Interleukin-20 levels
GCST90274808	1	153082377	A	C	-0.0817	0.0155	0.4221	1.36e-07	1_153082377_A_C	rs540645152	8814	Interleukin-20 receptor subunit alpha levels
GCST90274808	1	168180874	C	G	0.119	0.0256	0.1039	3.34e-06	1_168180874_C_G	rs12138611	11344	Interleukin-20 receptor subunit alpha levels
GCST90274808	3	113013852	A	G	0.3626	0.075	0.0114	1.33e-06	3_113013852_A_G	rs544388667	9261	Interleukin-20 receptor subunit alpha levels
GCST90274808	5	46131995	T	C	-0.4166	0.091	0.0114	4.69e-06	5_46131995_T_C	rs143067549	7315	Interleukin-20 receptor subunit alpha levels
GCST90274808	5	154577444	A	G	0.1741	0.038	0.0321	4.61e-06	5_154577444_A_G	rs59446445	11790	Interleukin-20 receptor subunit alpha levels
GCST90274808	6	158071161	A	G	-0.0664	0.0144	0.704	4.01e-06	6_158071161_A_G	rs6920753	11762	Interleukin-20 receptor subunit alpha levels
GCST90274808	7	12560554	A	T	0.3176	0.0676	0.9871	2.62e-06	7_12560554_A_T	rs113563938	11344	Interleukin-20 receptor subunit alpha levels
GCST90274808	8	35154239	A	G	0.1171	0.0198	0.1374	3.34e-09	8_35154239_A_G	rs11987533	11344	Interleukin-20 receptor subunit alpha levels
GCST90274808	8	79840734	T	G	-0.0761	0.0166	0.7494	4.55e-06	8_79840734_T_G	rs12056343	9894	Interleukin-20 receptor subunit alpha levels
GCST90274808	8	139987300	A	G	0.1913	0.0407	0.972	2.6e-06	8_139987300_A_G	rs113153423	11792	Interleukin-20 receptor subunit alpha levels
GCST90274808	16	14288564	T	C	0.0897	0.0195	0.8313	4.22e-06	16_14288564_T_C	rs72785422	11343	Interleukin-20 receptor subunit alpha levels
GCST90274808	17	59389022	A	G	0.2357	0.0511	0.0208	3.98e-06	17_59389022_A_G	rs149111746	11783	Interleukin-20 receptor subunit alpha levels
GCST90274809	2	85320044	T	C	-0.1271	0.0273	0.0671	3.23e-06	2_85320044_T_C	rs78594373	11767	Interleukin-22 receptor subunit alpha-1 levels
GCST90274809	4	26143082	A	C	0.2679	0.0561	0.0253	1.79e-06	4_26143082_A_C	rs1473089	10916	Interleukin-22 receptor subunit alpha-1 levels
GCST90274809	4	157031745	A	G	0.1722	0.037	0.0376	3.25e-06	4_157031745_A_G	rs75590335	11345	Interleukin-22 receptor subunit alpha-1 levels
GCST90274809	7	81154741	A	T	-0.2102	0.0412	0.9695	3.36e-07	7_81154741_A_T	rs79229049	11781	Interleukin-22 receptor subunit alpha-1 levels
GCST90274809	8	81502336	A	G	0.2815	0.0571	0.0165	8.23e-07	8_81502336_A_G	rs56282088	10919	Interleukin-22 receptor subunit alpha-1 levels
GCST90274809	8	87485765	T	C	0.2714	0.0584	0.0167	3.36e-06	8_87485765_T_C	rs13257574	11306	Interleukin-22 receptor subunit alpha-1 levels
GCST90274809	9	117667449	T	C	0.27	0.0582	0.0163	3.5e-06	9_117667449_T_C	rs3181361	11345	Interleukin-22 receptor subunit alpha-1 levels
GCST90274809	10	44669337	A	G	0.2203	0.047	0.9713	2.77e-06	10_44669337_A_G	rs12240324	11793	Interleukin-22 receptor subunit alpha-1 levels
GCST90274809	14	62394907	T	C	-0.0751	0.0162	0.7694	3.56e-06	14_62394907_T_C	rs17256492	11345	Interleukin-22 receptor subunit alpha-1 levels
GCST90274809	14	94197473	A	G	-0.0674	0.0138	0.6092	1.04e-06	14_94197473_A_G	rs7158900	11344	Interleukin-22 receptor subunit alpha-1 levels
GCST90274809	20	50001752	T	C	0.0632	0.0134	0.5504	2.4e-06	20_50001752_T_C	rs4811167	11793	Interleukin-22 receptor subunit alpha-1 levels
GCST90274809	21	42295154	A	G	0.3467	0.0752	0.0109	4.02e-06	21_42295154_A_G	rs117263973	10858	Interleukin-22 receptor subunit alpha-1 levels
GCST90274810	1	18931322	T	C	0.1729	0.0371	0.0521	3.16e-06	1_18931322_T_C	rs116790447	9453	Interleukin-24 levels
GCST90274810	1	153060770	A	T	0.0762	0.0162	0.4768	2.55e-06	1_153060770_A_T	rs199770642	7943	Interleukin-24 levels
GCST90274810	1	236592040	T	C	0.0815	0.0172	0.4915	2.15e-06	1_236592040_T_C	rs36183478	8587	Interleukin-24 levels
GCST90274810	5	149232308	A	G	-0.1318	0.028	0.0716	2.51e-06	5_149232308_A_G	rs2341294	9900	Interleukin-24 levels
GCST90274810	7	9959098	A	T	0.3063	0.0647	0.014	2.2e-06	7_9959098_A_T	rs145295031	11287	Interleukin-24 levels
GCST90274810	7	155623090	A	G	0.0657	0.0136	0.4443	1.36e-06	7_155623090_A_G	rs167018	11336	Interleukin-24 levels
GCST90274810	10	6122343	A	G	0.3005	0.0641	0.0145	2.76e-06	10_6122343_A_G	rs11256610	10850	Interleukin-24 levels
GCST90274810	12	112883476	A	G	0.0655	0.0137	0.4172	1.74e-06	12_112883476_A_G	rs11066309	11336	Interleukin-24 levels
GCST90274810	14	86024172	A	T	0.0892	0.0195	0.2392	4.78e-06	14_86024172_A_T	rs7401175	7943	Interleukin-24 levels
GCST90274810	14	97741799	A	G	-0.3	0.0657	0.9862	4.97e-06	14_97741799_A_G	rs117613902	10850	Interleukin-24 levels
GCST90274810	16	49575164	A	G	-0.0886	0.0191	0.1398	3.51e-06	16_49575164_A_G	rs60306270	11781	Interleukin-24 levels
GCST90274810	21	26067535	A	G	0.2969	0.0644	0.0144	4.02e-06	21_26067535_A_G	rs143986178	10850	Interleukin-24 levels
GCST90274810	22	48661109	A	G	0.111	0.0207	0.1327	8.22e-08	22_48661109_A_G	rs73169406	11337	Interleukin-24 levels
GCST90274811	2	31896839	T	C	0.2769	0.0557	0.9745	6.65e-07	2_31896839_T_C	rs13001788	8243	Interleukin-2 receptor subunit beta levels
GCST90274811	2	171243489	A	G	0.232	0.0502	0.9786	3.81e-06	2_171243489_A_G	rs115890206	10403	Interleukin-2 receptor subunit beta levels
GCST90274811	4	108118301	T	C	0.0631	0.0129	0.5622	1e-06	4_108118301_T_C	rs17549820	11791	Interleukin-2 receptor subunit beta levels
GCST90274811	4	136755243	A	G	-0.2101	0.0441	0.025	1.9e-06	4_136755243_A_G	rs116007066	10295	Interleukin-2 receptor subunit beta levels
GCST90274811	6	131393771	A	C	-0.157	0.0325	0.9549	1.36e-06	6_131393771_A_C	rs9321271	11779	Interleukin-2 receptor subunit beta levels
GCST90274811	7	98121843	C	G	0.0704	0.0144	0.346	1.01e-06	7_98121843_C_G	rs1472270	11344	Interleukin-2 receptor subunit beta levels
GCST90274811	11	36198233	T	C	-0.0721	0.0156	0.2619	3.8e-06	11_36198233_T_C	rs34246740	11344	Interleukin-2 receptor subunit beta levels
GCST90274811	11	40470032	T	C	-0.2471	0.0535	0.9783	3.86e-06	11_40470032_T_C	rs141460846	11304	Interleukin-2 receptor subunit beta levels
GCST90274811	12	13099229	T	C	-0.0984	0.021	0.7599	2.79e-06	12_13099229_T_C	rs56353341	7943	Interleukin-2 receptor subunit beta levels
GCST90274811	12	111592380	T	G	-0.1133	0.0239	0.0879	2.13e-06	12_111592380_T_G	rs2157876	11343	Interleukin-2 receptor subunit beta levels
GCST90274811	13	106109408	A	T	0.3764	0.0809	0.0166	3.28e-06	13_106109408_A_T	rs559991994	7943	Interleukin-2 receptor subunit beta levels
GCST90274811	15	84665328	T	C	-0.2102	0.0443	0.9766	2.09e-06	15_84665328_T_C	rs11630708	11788	Interleukin-2 receptor subunit beta levels
GCST90274811	16	80775714	A	G	-0.0606	0.0128	0.4465	2.2e-06	16_80775714_A_G	rs9921181	11786	Interleukin-2 receptor subunit beta levels
GCST90274811	17	4507431	T	C	0.1213	0.0261	0.0695	3.36e-06	17_4507431_T_C	rs117538197	11774	Interleukin-2 receptor subunit beta levels
GCST90274812	4	189492967	T	G	0.1741	0.0364	0.047	1.73e-06	4_189492967_T_G	rs35370544	8385	Interleukin-33 levels
GCST90274812	6	38719850	C	G	0.0691	0.0148	0.6997	3.03e-06	6_38719850_C_G	rs7742625	11345	Interleukin-33 levels
GCST90274812	6	156872261	T	C	-0.1166	0.0255	0.1064	4.82e-06	6_156872261_T_C	rs77792454	8817	Interleukin-33 levels
GCST90274812	7	24423445	C	G	0.1833	0.04	0.0307	4.59e-06	7_24423445_C_G	rs17149396	11789	Interleukin-33 levels
GCST90274812	8	87995921	A	G	-0.0752	0.0162	0.2321	3.45e-06	8_87995921_A_G	rs66755903	11345	Interleukin-33 levels
GCST90274812	9	21663051	C	G	0.1308	0.0277	0.9172	2.34e-06	9_21663051_C_G	rs62556318	11345	Interleukin-33 levels
GCST90274812	12	96439814	A	G	0.1259	0.0273	0.9273	3.99e-06	12_96439814_A_G	rs78455659	11345	Interleukin-33 levels
GCST90274812	15	66970271	T	C	-0.0681	0.0135	0.5496	4.55e-07	15_66970271_T_C	rs8042883	11345	Interleukin-33 levels
GCST90274812	16	79491576	A	C	0.0936	0.0203	0.8755	4.01e-06	16_79491576_A_C	rs13336496	11780	Interleukin-33 levels
GCST90274812	18	73359115	A	G	0.3432	0.0748	0.0112	4.47e-06	18_73359115_A_G	rs112495884	10858	Interleukin-33 levels
GCST90274812	19	14299739	A	C	-0.1184	0.0233	0.1177	3.74e-07	19_14299739_A_C	rs10415966	10281	Interleukin-33 levels
GCST90274812	21	40484010	T	C	-0.0732	0.0158	0.2201	3.61e-06	21_40484010_T_C	rs1013434	11783	Interleukin-33 levels
GCST90274813	1	145427960	C	G	0.1919	0.0417	0.0407	4.19e-06	1_145427960_C_G	rs10910814	7953	Interleukin-4 levels
GCST90274813	1	243071390	T	C	-0.077	0.0167	0.2195	4.01e-06	1_243071390_T_C	rs2502347	11345	Interleukin-4 levels
GCST90274813	2	107668175	A	G	0.0701	0.0153	0.7233	4.61e-06	2_107668175_A_G	rs13418255	11345	Interleukin-4 levels
GCST90274813	4	40156881	A	G	-0.0773	0.0159	0.2374	1.16e-06	4_40156881_A_G	rs13130198	11345	Interleukin-4 levels
GCST90274813	4	185529634	C	G	-0.1181	0.025	0.9065	2.31e-06	4_185529634_C_G	rs12641440	11345	Interleukin-4 levels
GCST90274813	6	32556783	T	C	0.1212	0.0255	0.1501	2e-06	6_32556783_T_C	rs9270229	6252	Interleukin-4 levels
GCST90274813	6	35764540	A	G	0.085	0.0179	0.5892	2.05e-06	6_35764540_A_G	rs2766594	7943	Interleukin-4 levels
GCST90274813	7	2938066	A	T	0.449	0.0914	0.9882	8.99e-07	7_2938066_A_T	rs549453778	7456	Interleukin-4 levels
GCST90274813	8	22649912	A	G	0.0678	0.0136	0.5982	6.19e-07	8_22649912_A_G	rs11989681	11345	Interleukin-4 levels
GCST90274813	8	119274249	T	G	-0.1391	0.0299	0.9451	3.28e-06	8_119274249_T_G	rs4876407	11788	Interleukin-4 levels
GCST90274813	9	117036047	T	G	-0.1338	0.0278	0.0752	1.49e-06	9_117036047_T_G	rs1490743	10281	Interleukin-4 levels
GCST90274813	10	6800809	T	C	-0.2354	0.045	0.0253	1.68e-07	10_6800809_T_C	rs75610895	11787	Interleukin-4 levels
GCST90274813	10	34284406	A	G	0.2805	0.0592	0.9846	2.16e-06	10_34284406_A_G	rs116963481	11793	Interleukin-4 levels
GCST90274813	14	106921396	T	C	-0.1128	0.0244	0.7641	3.78e-06	14_106921396_T_C	rs7150107	8099	Interleukin-4 levels
GCST90274813	15	79066932	A	G	0.0716	0.0152	0.4842	2.47e-06	15_79066932_A_G	rs12900168	10471	Interleukin-4 levels
GCST90274814	1	37473314	T	C	0.1661	0.0361	0.0436	4.2e-06	1_37473314_T_C	rs114829303	11344	Interleukin-5 levels
GCST90274814	1	208050360	A	G	-0.1169	0.0236	0.0881	7.29e-07	1_208050360_A_G	rs17009223	11789	Interleukin-5 levels
GCST90274814	4	35700630	T	G	0.205	0.0424	0.0508	1.33e-06	4_35700630_T_G	rs534010680	7942	Interleukin-5 levels
GCST90274814	5	95530542	A	G	0.0765	0.0147	0.7289	1.95e-07	5_95530542_A_G	rs34639000	11773	Interleukin-5 levels
GCST90274814	6	124474284	A	G	0.3833	0.0825	0.9859	3.38e-06	6_124474284_A_G	rs141941146	10280	Interleukin-5 levels
GCST90274814	9	132281601	A	G	0.0777	0.0167	0.2002	3.28e-06	9_132281601_A_G	rs10988407	11791	Interleukin-5 levels
GCST90274814	10	4740043	T	G	-0.1939	0.0424	0.947	4.81e-06	10_4740043_T_G	rs201180858	7943	Interleukin-5 levels
GCST90274814	11	10380223	A	G	-0.2747	0.0592	0.9858	3.48e-06	11_10380223_A_G	rs4277106	11790	Interleukin-5 levels
GCST90274814	13	78234635	A	C	-0.2292	0.0499	0.0477	4.37e-06	13_78234635_A_C	rs12864018	7943	Interleukin-5 levels
GCST90274814	14	93316119	A	G	-0.0924	0.0188	0.1442	8.88e-07	14_93316119_A_G	rs7142197	11773	Interleukin-5 levels
GCST90274814	15	70546132	T	C	0.0838	0.0173	0.8068	1.27e-06	15_70546132_T_C	rs12592185	11344	Interleukin-5 levels
GCST90274814	16	86933894	C	G	0.2407	0.0521	0.0351	3.84e-06	16_86933894_C_G	rs7193141	9377	Interleukin-5 levels
GCST90274814	17	59402478	A	G	0.2206	0.0482	0.0267	4.72e-06	17_59402478_A_G	rs62069649	10431	Interleukin-5 levels
GCST90274814	22	48143913	T	C	-0.0686	0.0141	0.3408	1.14e-06	22_48143913_T_C	rs132210	11344	Interleukin-5 levels
GCST90274815	1	154426970	A	C	-0.1684	0.0119	0.6128	1.83e-45	1_154426970_A_C	rs2228145	14742	Interleukin-6 levels
GCST90274815	2	113871806	T	G	0.0975	0.0211	0.9152	3.82e-06	2_113871806_T_G	rs17486819	14739	Interleukin-6 levels
GCST90274815	5	141146747	T	G	-0.0671	0.0143	0.2276	2.7e-06	5_141146747_T_G	rs248536	14295	Interleukin-6 levels
GCST90274815	6	32609094	T	C	0.067	0.0131	0.291	3.15e-07	6_32609094_T_C	rs550717566	14294	Interleukin-6 levels
GCST90274815	7	28486167	T	C	0.0582	0.0127	0.6371	4.59e-06	7_28486167_T_C	rs10234370	14295	Interleukin-6 levels
GCST90274815	7	76792340	T	C	-0.2244	0.0469	0.0182	1.71e-06	7_76792340_T_C	rs187416244	14726	Interleukin-6 levels
GCST90274815	8	21260780	A	G	-0.0659	0.0135	0.7459	1.05e-06	8_21260780_A_G	rs1346147	14295	Interleukin-6 levels
GCST90274815	9	954741	A	C	-0.3418	0.0701	0.9865	1.08e-06	9_954741_A_C	rs10977774	12312	Interleukin-6 levels
GCST90274815	10	79656931	T	C	-0.2313	0.0484	0.9602	1.76e-06	10_79656931_T_C	rs554155854	9830	Interleukin-6 levels
GCST90274815	13	68942611	T	G	-0.3427	0.0682	0.0105	5.04e-07	13_68942611_T_G	rs185969953	12934	Interleukin-6 levels
GCST90274815	14	77078350	A	T	0.1165	0.0244	0.118	1.8e-06	14_77078350_A_T	rs1642826	10893	Interleukin-6 levels
GCST90274816	1	97287518	A	C	0.2512	0.0531	0.9836	2.24e-06	1_97287518_A_C	rs77336315	13801	Interleukin-7 levels
GCST90274816	1	174141356	A	G	0.097	0.021	0.8744	3.86e-06	1_174141356_A_G	rs56889120	11340	Interleukin-7 levels
GCST90274816	1	194276216	A	G	0.1372	0.0274	0.9451	5.52e-07	1_194276216_A_G	rs74131483	13240	Interleukin-7 levels
GCST90274816	3	35502404	T	C	0.1495	0.0316	0.0436	2.23e-06	3_35502404_T_C	rs144728120	14717	Interleukin-7 levels
GCST90274816	4	147865967	A	T	0.1597	0.0345	0.9615	3.67e-06	4_147865967_A_T	rs576004227	12045	Interleukin-7 levels
GCST90274816	5	35881376	T	G	-0.0647	0.0131	0.2796	7.86e-07	5_35881376_T_G	rs11742240	14736	Interleukin-7 levels
GCST90274816	5	131676320	T	C	-0.0651	0.0133	0.4122	9.84e-07	5_131676320_T_C	rs1050152	11785	Interleukin-7 levels
GCST90274816	5	133897234	A	G	0.0729	0.0159	0.7913	4.54e-06	5_133897234_A_G	rs55849454	12202	Interleukin-7 levels
GCST90274816	7	2401569	A	G	0.068	0.0138	0.2517	8.33e-07	7_2401569_A_G	rs12699881	14288	Interleukin-7 levels
GCST90274816	8	79713766	A	G	0.1691	0.0225	0.9	5.67e-14	8_79713766_A_G	rs112359206	10894	Interleukin-7 levels
GCST90274816	8	106546447	T	C	0.0745	0.014	0.3642	1.03e-07	8_106546447_T_C	rs111066336	11538	Interleukin-7 levels
GCST90274816	9	133854336	A	G	0.0691	0.0148	0.5682	3.03e-06	9_133854336_A_G	rs7026771	12403	Interleukin-7 levels
GCST90274816	12	97807415	A	G	0.0698	0.0139	0.237	5.12e-07	12_97807415_A_G	rs12321566	14287	Interleukin-7 levels
GCST90274816	15	73960703	T	C	-0.2336	0.0505	0.0215	3.73e-06	15_73960703_T_C	rs570880779	13605	Interleukin-7 levels
GCST90274816	15	81321256	T	C	-0.136	0.028	0.0497	1.19e-06	15_81321256_T_C	rs79072837	14715	Interleukin-7 levels
GCST90274816	19	14764810	A	G	-0.0584	0.0127	0.2923	4.26e-06	19_14764810_A_G	rs10403201	14730	Interleukin-7 levels
GCST90274817	1	159175354	A	G	0.0667	0.0116	0.5552	8.92e-09	1_159175354_A_G	rs12075	14741	Interleukin-8 levels
GCST90274817	1	233542010	T	C	0.3186	0.0622	0.9879	3.02e-07	1_233542010_T_C	rs144815207	13394	Interleukin-8 levels
GCST90274817	2	108946178	A	G	0.0562	0.0117	0.4424	1.56e-06	2_108946178_A_G	rs6709159	14744	Interleukin-8 levels
GCST90274817	3	16705058	T	C	0.056	0.012	0.4104	3.06e-06	3_16705058_T_C	rs13064825	14296	Interleukin-8 levels
GCST90274817	3	76218188	T	C	0.1479	0.0322	0.0386	4.37e-06	3_76218188_T_C	rs1516478	14741	Interleukin-8 levels
GCST90274817	3	172877373	T	C	0.2829	0.0608	0.0146	3.27e-06	3_172877373_T_C	rs141979722	11669	Interleukin-8 levels
GCST90274817	4	74574265	A	G	-0.1894	0.0241	0.0665	3.87e-15	4_74574265_A_G	rs6446951	14729	Interleukin-8 levels
GCST90274817	5	37903927	A	C	-0.0936	0.0184	0.1404	3.64e-07	5_37903927_A_C	rs972492	12412	Interleukin-8 levels
GCST90274817	5	120608739	A	T	-0.0755	0.0147	0.2006	2.81e-07	5_120608739_A_T	rs12188297	14740	Interleukin-8 levels
GCST90274817	7	17688229	A	G	0.2687	0.0555	0.9866	1.29e-06	7_17688229_A_G	rs145125644	14733	Interleukin-8 levels
GCST90274817	10	118629449	T	C	0.1545	0.0325	0.9598	2e-06	10_118629449_T_C	rs6585420	14744	Interleukin-8 levels
GCST90274817	15	101649801	A	C	0.0574	0.0124	0.4025	3.67e-06	15_101649801_A_C	rs72633250	14296	Interleukin-8 levels
GCST90274817	17	54450134	A	G	0.0668	0.0131	0.7222	3.41e-07	17_54450134_A_G	rs8069322	14726	Interleukin-8 levels
GCST90274817	17	73572798	A	G	-0.1324	0.0279	0.0541	2.08e-06	17_73572798_A_G	rs7216538	13672	Interleukin-8 levels
GCST90274817	18	12258051	T	C	0.0555	0.012	0.5073	3.75e-06	18_12258051_T_C	rs34519991	14296	Interleukin-8 levels
GCST90274817	18	36692976	T	G	-0.3895	0.076	0.0095	2.98e-07	18_36692976_T_G	rs72886502	12291	Interleukin-8 levels
GCST90274817	18	73700336	T	C	0.0941	0.02	0.9034	2.54e-06	18_73700336_T_C	rs906401	14729	Interleukin-8 levels
GCST90274818	2	107310081	A	G	-0.0849	0.0183	0.8857	3.5e-06	2_107310081_A_G	rs7570818	14729	Latency-associated peptide transforming growth factor beta 1 levels
GCST90274818	4	5793052	A	T	0.0626	0.0121	0.5957	2.3e-07	4_5793052_A_T	rs7656674	14288	Latency-associated peptide transforming growth factor beta 1 levels
GCST90274818	4	26142254	C	G	0.2053	0.0433	0.9689	2.12e-06	4_26142254_C_G	rs73112514	12393	Latency-associated peptide transforming growth factor beta 1 levels
GCST90274818	4	84952443	A	C	0.1265	0.0263	0.9391	1.51e-06	4_84952443_A_C	rs1921885	14288	Latency-associated peptide transforming growth factor beta 1 levels
GCST90274818	4	175537640	T	C	-0.299	0.0613	0.0112	1.07e-06	4_175537640_T_C	rs114152855	14249	Latency-associated peptide transforming growth factor beta 1 levels
GCST90274818	5	131705458	C	G	-0.0605	0.013	0.4529	3.26e-06	5_131705458_C_G	rs2631367	11785	Latency-associated peptide transforming growth factor beta 1 levels
GCST90274818	7	16406570	T	C	-0.0931	0.0199	0.1103	2.89e-06	7_16406570_T_C	rs34992551	14734	Latency-associated peptide transforming growth factor beta 1 levels
GCST90274818	8	51696312	T	C	0.1447	0.0303	0.0388	1.79e-06	8_51696312_T_C	rs143420877	14729	Latency-associated peptide transforming growth factor beta 1 levels
GCST90274818	8	68719454	T	C	-0.0747	0.0155	0.8321	1.44e-06	8_68719454_T_C	rs7820135	14730	Latency-associated peptide transforming growth factor beta 1 levels
GCST90274818	8	106593558	A	G	-0.0608	0.0121	0.4469	5.04e-07	8_106593558_A_G	rs7013321	14288	Latency-associated peptide transforming growth factor beta 1 levels
GCST90274818	9	87111083	T	G	0.2185	0.0461	0.0182	2.14e-06	9_87111083_T_G	rs183319799	14733	Latency-associated peptide transforming growth factor beta 1 levels
GCST90274818	10	18285342	T	C	0.0523	0.0114	0.4627	4.48e-06	10_18285342_T_C	rs10508556	14735	Latency-associated peptide transforming growth factor beta 1 levels
GCST90274818	11	95274487	T	G	0.0989	0.021	0.9023	2.48e-06	11_95274487_T_G	rs34536806	14288	Latency-associated peptide transforming growth factor beta 1 levels
GCST90274818	12	24809427	T	C	-0.2662	0.0526	0.0227	4.17e-07	12_24809427_T_C	rs144834546	12935	Latency-associated peptide transforming growth factor beta 1 levels
GCST90274818	12	95312882	A	C	-0.1083	0.0232	0.0779	3.04e-06	12_95312882_A_C	rs60821320	12852	Latency-associated peptide transforming growth factor beta 1 levels
GCST90274818	16	48902293	A	C	-0.2301	0.0472	0.0182	1.09e-06	16_48902293_A_C	rs149458216	14726	Latency-associated peptide transforming growth factor beta 1 levels
GCST90274818	19	14764810	A	G	-0.0597	0.0125	0.292	1.79e-06	19_14764810_A_G	rs10403201	14730	Latency-associated peptide transforming growth factor beta 1 levels
GCST90274818	19	41811072	A	G	-0.1921	0.0276	0.9378	3.4e-12	19_41811072_A_G	rs73045256	14288	Latency-associated peptide transforming growth factor beta 1 levels
GCST90274818	19	41847860	A	G	-0.4623	0.0335	0.0345	2.55e-43	19_41847860_A_G	rs1800472	14736	Latency-associated peptide transforming growth factor beta 1 levels
GCST90274818	19	41981195	T	C	0.1378	0.0271	0.0525	3.68e-07	19_41981195_T_C	rs7247630	14729	Latency-associated peptide transforming growth factor beta 1 levels
GCST90274818	22	45002724	T	C	-0.0873	0.019	0.1204	4.33e-06	22_45002724_T_C	rs2281119	14284	Latency-associated peptide transforming growth factor beta 1 levels
GCST90274819	2	3091471	T	C	0.0707	0.0153	0.3559	3.82e-06	2_3091471_T_C	rs11127419	9252	Leukemia inhibitory factor levels
GCST90274819	2	46125903	A	T	0.0993	0.0213	0.8758	3.13e-06	2_46125903_A_T	rs80092539	11345	Leukemia inhibitory factor levels
GCST90274819	2	222585468	A	G	-0.2119	0.0453	0.0321	2.9e-06	2_222585468_A_G	rs825264	10291	Leukemia inhibitory factor levels
GCST90274819	2	224292526	C	G	-0.3015	0.0631	0.9851	1.77e-06	2_224292526_C_G	rs116794364	10858	Leukemia inhibitory factor levels
GCST90274819	3	58954742	C	G	0.2548	0.0556	0.021	4.59e-06	3_58954742_C_G	rs145344087	10281	Leukemia inhibitory factor levels
GCST90274819	8	109432178	A	T	0.0757	0.0158	0.6575	1.66e-06	8_109432178_A_T	rs13264315	9460	Leukemia inhibitory factor levels
GCST90274819	10	31490202	A	G	0.1725	0.0367	0.0351	2.6e-06	10_31490202_A_G	rs74992559	11784	Leukemia inhibitory factor levels
GCST90274819	12	68026044	A	T	-0.3084	0.0661	0.0168	3.08e-06	12_68026044_A_T	rs11608349	9362	Leukemia inhibitory factor levels
GCST90274819	14	97087097	A	G	-0.0635	0.0136	0.5456	3.02e-06	14_97087097_A_G	rs234592	11345	Leukemia inhibitory factor levels
GCST90274819	17	28341679	T	G	0.0671	0.0143	0.486	2.7e-06	17_28341679_T_G	rs7225483	9849	Leukemia inhibitory factor levels
GCST90274819	19	6801966	A	G	0.112	0.0238	0.0899	2.53e-06	19_6801966_A_G	rs332426	11789	Leukemia inhibitory factor levels
GCST90274819	19	54851842	A	G	-0.1011	0.0197	0.1385	2.87e-07	19_54851842_A_G	rs11883375	11776	Leukemia inhibitory factor levels
GCST90274820	1	238821453	A	G	0.0563	0.0122	0.4817	3.94e-06	1_238821453_A_G	rs12754806	11768	Leukemia inhibitory factor receptor levels
GCST90274820	3	12385357	A	C	-0.0951	0.0203	0.1784	2.8e-06	3_12385357_A_C	rs3963364	9453	Leukemia inhibitory factor receptor levels
GCST90274820	3	58363371	T	C	-0.063	0.013	0.6603	1.26e-06	3_58363371_T_C	rs62258077	11762	Leukemia inhibitory factor receptor levels
GCST90274820	5	6378192	C	G	-0.0824	0.0173	0.1414	1.91e-06	5_6378192_C_G	rs9313148	11777	Leukemia inhibitory factor receptor levels
GCST90274820	5	36424241	A	T	0.1414	0.0302	0.9403	2.84e-06	5_36424241_A_T	rs72730728	11336	Leukemia inhibitory factor receptor levels
GCST90274820	5	38527228	T	G	0.0788	0.0134	0.5419	4.09e-09	5_38527228_T_G	rs2289779	11336	Leukemia inhibitory factor receptor levels
GCST90274820	5	110784241	T	C	-0.2181	0.0467	0.0215	3.01e-06	5_110784241_T_C	rs115938660	11770	Leukemia inhibitory factor receptor levels
GCST90274820	6	68918580	A	G	-0.0681	0.0145	0.2875	2.65e-06	6_68918580_A_G	rs778016	9883	Leukemia inhibitory factor receptor levels
GCST90274820	7	79349730	T	C	-0.1306	0.0285	0.9229	4.6e-06	7_79349730_T_C	rs73157388	11336	Leukemia inhibitory factor receptor levels
GCST90274820	8	119917062	A	G	0.1586	0.0333	0.961	1.91e-06	8_119917062_A_G	rs117117000	11784	Leukemia inhibitory factor receptor levels
GCST90274820	9	136155000	T	C	-0.2885	0.0153	0.1918	2.61e-79	9_136155000_T_C	rs635634	11784	Leukemia inhibitory factor receptor levels
GCST90274820	9	136336804	T	C	0.2027	0.0299	0.067	1.21e-11	9_136336804_T_C	rs41307428	11774	Leukemia inhibitory factor receptor levels
GCST90274820	10	27930818	A	C	0.0904	0.0192	0.1109	2.5e-06	10_27930818_A_C	rs1690678	11784	Leukemia inhibitory factor receptor levels
GCST90274820	11	126228659	T	G	0.1262	0.0248	0.9129	3.61e-07	11_126228659_T_G	rs4937122	11336	Leukemia inhibitory factor receptor levels
GCST90274820	17	7063650	T	C	-0.08	0.0172	0.7807	3.3e-06	17_7063650_T_C	rs72837682	11336	Leukemia inhibitory factor receptor levels
GCST90274820	17	36964094	A	G	-0.2724	0.0546	0.0169	6.07e-07	17_36964094_A_G	rs141933232	11724	Leukemia inhibitory factor receptor levels
GCST90274820	21	34695981	T	G	-0.0812	0.0172	0.5221	2.35e-06	21_34695981_T_G	rs62654645	8587	Leukemia inhibitory factor receptor levels
GCST90274820	21	43780807	A	G	-0.2602	0.0566	0.0179	4.28e-06	21_43780807_A_G	rs147006060	11775	Leukemia inhibitory factor receptor levels
GCST90274820	22	41054967	A	G	0.6489	0.1417	0.0043	4.66e-06	22_41054967_A_G	rs6002001	6861	Leukemia inhibitory factor receptor levels
GCST90274821	1	14260220	T	G	0.0728	0.0157	0.8345	3.54e-06	1_14260220_T_G	rs12133241	14713	Monocyte chemoattractant protein-1 levels
GCST90274821	1	159175354	A	G	0.1694	0.0113	0.5552	8.39e-51	1_159175354_A_G	rs12075	14730	Monocyte chemoattractant protein-1 levels
GCST90274821	3	42877413	A	G	0.0576	0.0122	0.6154	2.34e-06	3_42877413_A_G	rs4682862	14285	Monocyte chemoattractant protein-1 levels
GCST90274821	3	46032441	A	T	0.0856	0.0119	0.362	6.33e-13	3_46032441_A_T	rs1846616	14719	Monocyte chemoattractant protein-1 levels
GCST90274821	3	46390228	A	G	0.3004	0.0198	0.0959	5.44e-52	3_46390228_A_G	rs35728689	14732	Monocyte chemoattractant protein-1 levels
GCST90274821	3	46519788	T	C	0.3723	0.0695	0.9872	8.47e-08	3_46519788_T_C	rs181998213	14285	Monocyte chemoattractant protein-1 levels
GCST90274821	3	132269435	A	G	0.0986	0.0201	0.118	9.32e-07	3_132269435_A_G	rs7619350	11764	Monocyte chemoattractant protein-1 levels
GCST90274821	3	185463545	C	G	-0.2813	0.0556	0.9851	4.21e-07	3_185463545_C_G	rs149604038	13798	Monocyte chemoattractant protein-1 levels
GCST90274821	4	19075878	T	C	0.0579	0.0126	0.6697	4.32e-06	4_19075878_T_C	rs207311	14285	Monocyte chemoattractant protein-1 levels
GCST90274821	5	2885014	A	G	0.2553	0.0538	0.0243	2.08e-06	5_2885014_A_G	rs148307902	13798	Monocyte chemoattractant protein-1 levels
GCST90274821	6	20408729	T	G	-0.2293	0.0497	0.9789	3.96e-06	6_20408729_T_G	rs146186562	14285	Monocyte chemoattractant protein-1 levels
GCST90274821	7	17977054	T	C	0.0618	0.0117	0.4922	1.28e-07	7_17977054_T_C	rs9942602	14728	Monocyte chemoattractant protein-1 levels
GCST90274821	8	115072929	A	T	-0.4028	0.0864	0.991	3.13e-06	8_115072929_A_T	rs182599222	11334	Monocyte chemoattractant protein-1 levels
GCST90274821	9	78838039	T	C	-0.1381	0.0293	0.0491	2.44e-06	9_78838039_T_C	rs77344300	14733	Monocyte chemoattractant protein-1 levels
GCST90274821	11	87277670	T	C	-0.2587	0.0562	0.9806	4.16e-06	11_87277670_T_C	rs117510656	14285	Monocyte chemoattractant protein-1 levels
GCST90274821	12	30998369	A	G	0.0739	0.0159	0.1756	3.35e-06	12_30998369_A_G	rs12367122	14284	Monocyte chemoattractant protein-1 levels
GCST90274821	13	43553825	T	C	-0.0684	0.0134	0.2742	3.32e-07	13_43553825_T_C	rs34292320	14285	Monocyte chemoattractant protein-1 levels
GCST90274821	15	91387220	A	C	0.0615	0.0133	0.4782	3.76e-06	15_91387220_A_C	rs11639226	14285	Monocyte chemoattractant protein-1 levels
GCST90274821	16	4938452	C	G	0.1734	0.0377	0.0256	4.24e-06	16_4938452_C_G	rs117265389	14733	Monocyte chemoattractant protein-1 levels
GCST90274821	17	32567679	T	C	0.0751	0.013	0.2772	7.61e-09	17_32567679_T_C	rs11870164	14733	Monocyte chemoattractant protein-1 levels
GCST90274821	18	75133468	A	G	-0.2084	0.0455	0.0286	4.64e-06	18_75133468_A_G	rs190108694	11325	Monocyte chemoattractant protein-1 levels
GCST90274821	20	9086080	T	C	-0.348	0.0653	0.0136	9.86e-08	20_9086080_T_C	rs79697698	13752	Monocyte chemoattractant protein-1 levels
GCST90274821	20	15213518	T	C	-0.1063	0.0218	0.0875	1.08e-06	20_15213518_T_C	rs77128226	14285	Monocyte chemoattractant protein-1 levels
GCST90274821	22	21921920	T	G	-0.3227	0.0704	0.0125	4.57e-06	22_21921920_T_G	rs117317477	11725	Monocyte chemoattractant protein-1 levels
GCST90274822	1	159174885	T	C	0.0672	0.0139	0.769	1.33e-06	1_159174885_T_C	rs7550207	14736	Monocyte chemoattractant protein 2 levels
GCST90274822	5	165649355	A	T	0.1121	0.0232	0.0746	1.35e-06	5_165649355_A_T	rs12523126	14288	Monocyte chemoattractant protein 2 levels
GCST90274822	16	4700056	A	C	-0.1588	0.0325	0.9594	1.03e-06	16_4700056_A_C	rs744156	13663	Monocyte chemoattractant protein 2 levels
GCST90274822	17	32565404	A	G	0.1744	0.0136	0.7531	1.21e-37	17_32565404_A_G	rs2005792	14729	Monocyte chemoattractant protein 2 levels
GCST90274822	17	32668781	T	G	0.8974	0.0241	0.8999	1.75e-303	17_32668781_T_G	rs553846395	10894	Monocyte chemoattractant protein 2 levels
GCST90274822	17	32682616	T	C	-0.1803	0.0267	0.9455	1.45e-11	17_32682616_T_C	rs3136674	14736	Monocyte chemoattractant protein 2 levels
GCST90274822	19	2151761	T	C	-0.0904	0.0188	0.8703	1.52e-06	19_2151761_T_C	rs75580960	13224	Monocyte chemoattractant protein 2 levels
GCST90274823	1	108717820	A	G	-0.0754	0.015	0.3263	4.99e-07	1_108717820_A_G	rs481267	9889	Monocyte chemoattractant protein-3 levels
GCST90274823	1	159175354	A	G	-0.0899	0.013	0.5624	4.67e-12	1_159175354_A_G	rs12075	11780	Monocyte chemoattractant protein-3 levels
GCST90274823	1	192799485	T	C	0.0778	0.0166	0.6951	2.78e-06	1_192799485_T_C	rs12142504	9448	Monocyte chemoattractant protein-3 levels
GCST90274823	1	201769310	A	G	0.1941	0.0413	0.0345	2.6e-06	1_201769310_A_G	rs147793446	11770	Monocyte chemoattractant protein-3 levels
GCST90274823	2	68614232	A	G	0.2663	0.0547	0.0247	1.13e-06	2_68614232_A_G	rs146174820	10469	Monocyte chemoattractant protein-3 levels
GCST90274823	3	42906116	T	C	-0.3169	0.0252	0.9268	2.88e-36	3_42906116_T_C	rs2228467	11782	Monocyte chemoattractant protein-3 levels
GCST90274823	3	151048544	T	C	-0.0933	0.0165	0.7978	1.56e-08	3_151048544_T_C	rs4146770	11760	Monocyte chemoattractant protein-3 levels
GCST90274823	3	177062154	T	C	-0.0849	0.0167	0.5118	3.7e-07	3_177062154_T_C	rs11276535	7943	Monocyte chemoattractant protein-3 levels
GCST90274823	4	47682997	T	G	-0.0613	0.0133	0.4117	4.05e-06	4_47682997_T_G	rs28667091	11782	Monocyte chemoattractant protein-3 levels
GCST90274823	4	144892144	T	G	-0.1716	0.0359	0.9096	1.75e-06	4_144892144_T_G	rs182239847	9453	Monocyte chemoattractant protein-3 levels
GCST90274823	5	150634915	C	G	-0.0638	0.0134	0.4563	1.92e-06	5_150634915_C_G	rs153473	11335	Monocyte chemoattractant protein-3 levels
GCST90274823	6	100087282	T	G	-0.1046	0.0221	0.8991	2.21e-06	6_100087282_T_G	rs9968876	11774	Monocyte chemoattractant protein-3 levels
GCST90274823	9	110584352	A	G	0.2334	0.0492	0.0249	2.1e-06	9_110584352_A_G	rs139796674	11335	Monocyte chemoattractant protein-3 levels
GCST90274823	10	121143312	T	C	0.1574	0.0343	0.0404	4.46e-06	10_121143312_T_C	rs74157668	11781	Monocyte chemoattractant protein-3 levels
GCST90274823	11	42245173	A	G	0.1507	0.0328	0.05	4.34e-06	11_42245173_A_G	rs148859911	11771	Monocyte chemoattractant protein-3 levels
GCST90274823	11	68891695	T	C	-0.0998	0.0179	0.1822	2.47e-08	11_68891695_T_C	rs7116054	11335	Monocyte chemoattractant protein-3 levels
GCST90274823	13	58931726	C	G	-0.0969	0.0194	0.1497	5.89e-07	13_58931726_C_G	rs7327202	10903	Monocyte chemoattractant protein-3 levels
GCST90274823	15	53643049	A	G	0.1646	0.0339	0.9169	1.2e-06	15_53643049_A_G	rs28439856	7943	Monocyte chemoattractant protein-3 levels
GCST90274823	15	93092575	A	G	0.2264	0.0487	0.9779	3.34e-06	15_93092575_A_G	rs16947053	11783	Monocyte chemoattractant protein-3 levels
GCST90274823	17	32522613	A	G	0.0942	0.0132	0.4161	9.58e-13	17_32522613_A_G	rs7213460	11780	Monocyte chemoattractant protein-3 levels
GCST90274823	20	41126657	T	C	0.2441	0.0514	0.0198	2.04e-06	20_41126657_T_C	rs78848134	11296	Monocyte chemoattractant protein-3 levels
GCST90274824	1	159175354	A	G	0.189	0.0114	0.5553	9.89e-62	1_159175354_A_G	rs12075	14733	Monocyte chemoattractant protein-4 levels
GCST90274824	3	42910621	T	C	0.1281	0.012	0.6276	1.33e-26	3_42910621_T_C	rs7612912	14714	Monocyte chemoattractant protein-4 levels
GCST90274824	3	46289113	A	G	-0.0638	0.0131	0.3598	1.11e-06	3_46289113_A_G	rs55842014	12404	Monocyte chemoattractant protein-4 levels
GCST90274824	4	115566991	A	G	0.1956	0.042	0.9694	3.21e-06	4_115566991_A_G	rs115511138	13944	Monocyte chemoattractant protein-4 levels
GCST90274824	4	176433708	T	C	0.1569	0.0332	0.0417	2.29e-06	4_176433708_T_C	rs62336911	14288	Monocyte chemoattractant protein-4 levels
GCST90274824	5	22143588	T	C	0.0674	0.0139	0.4123	1.24e-06	5_22143588_T_C	rs74794857	11760	Monocyte chemoattractant protein-4 levels
GCST90274824	5	131707429	A	G	0.0609	0.0131	0.5448	3.34e-06	5_131707429_A_G	rs2631360	11782	Monocyte chemoattractant protein-4 levels
GCST90274824	6	31214807	A	G	0.1749	0.0368	0.963	2.01e-06	6_31214807_A_G	rs144118870	14735	Monocyte chemoattractant protein-4 levels
GCST90274824	6	40051588	A	G	0.077	0.0168	0.8533	4.58e-06	6_40051588_A_G	rs847767	14733	Monocyte chemoattractant protein-4 levels
GCST90274824	6	57282260	A	T	0.0873	0.019	0.5592	4.33e-06	6_57282260_A_T	rs1120252	9830	Monocyte chemoattractant protein-4 levels
GCST90274824	8	116657911	T	G	-0.1201	0.0133	0.7293	1.72e-19	8_116657911_T_G	rs2721961	14288	Monocyte chemoattractant protein-4 levels
GCST90274824	10	94520346	T	C	0.0668	0.0145	0.2018	4.09e-06	10_94520346_T_C	rs2497351	14736	Monocyte chemoattractant protein-4 levels
GCST90274824	14	70451473	A	G	0.2704	0.0553	0.0209	1.01e-06	14_70451473_A_G	rs10140592	13753	Monocyte chemoattractant protein-4 levels
GCST90274824	16	74410477	C	G	0.093	0.0196	0.2384	2.09e-06	16_74410477_C_G	rs62055193	9830	Monocyte chemoattractant protein-4 levels
GCST90274824	17	32529710	T	G	-0.1997	0.0251	0.0594	1.77e-15	17_32529710_T_G	rs72825017	14730	Monocyte chemoattractant protein-4 levels
GCST90274824	17	32587314	A	G	0.1557	0.012	0.6401	1.7e-38	17_32587314_A_G	rs3917900	14730	Monocyte chemoattractant protein-4 levels
GCST90274824	17	32683289	A	G	0.3903	0.0251	0.9384	1.6e-54	17_32683289_A_G	rs3136676	14728	Monocyte chemoattractant protein-4 levels
GCST90274824	17	56210459	T	C	-0.1032	0.0208	0.8805	6.99e-07	17_56210459_T_C	rs181250	11538	Monocyte chemoattractant protein-4 levels
GCST90274824	19	14773077	A	G	-0.0578	0.0126	0.2923	4.49e-06	19_14773077_A_G	rs8112014	14724	Monocyte chemoattractant protein-4 levels
GCST90274824	20	12689462	A	C	-0.2136	0.0451	0.9807	2.18e-06	20_12689462_A_C	rs62201455	14722	Monocyte chemoattractant protein-4 levels
GCST90274824	20	20023326	T	C	0.1432	0.0304	0.9545	2.47e-06	20_20023326_T_C	rs926646	14732	Monocyte chemoattractant protein-4 levels
GCST90274825	2	145933927	A	C	-0.3014	0.0604	0.0147	6.04e-07	2_145933927_A_C	rs570499416	12229	Macrophage inflammatory protein 1a levels
GCST90274825	4	38801285	A	G	-0.0736	0.0135	0.7503	4.98e-08	4_38801285_A_G	rs5743604	14737	Macrophage inflammatory protein 1a levels
GCST90274825	6	31263051	A	G	-0.0608	0.0133	0.7392	4.84e-06	6_31263051_A_G	rs2853926	14743	Macrophage inflammatory protein 1a levels
GCST90274825	7	1108954	A	G	0.0818	0.0179	0.1528	4.88e-06	7_1108954_A_G	rs113448118	11793	Macrophage inflammatory protein 1a levels
GCST90274825	8	56763360	T	C	-0.0718	0.0151	0.4638	1.98e-06	8_56763360_T_C	rs188443128	10893	Macrophage inflammatory protein 1a levels
GCST90274825	12	67790676	T	C	-0.0644	0.0124	0.632	2.06e-07	12_67790676_T_C	rs1125560	13863	Macrophage inflammatory protein 1a levels
GCST90274825	12	111932800	T	C	-0.0837	0.0133	0.5247	3.11e-10	12_111932800_T_C	rs7137828	11344	Macrophage inflammatory protein 1a levels
GCST90274825	13	25675278	A	G	-0.0626	0.0133	0.4935	2.52e-06	13_25675278_A_G	rs9507462	11767	Macrophage inflammatory protein 1a levels
GCST90274825	13	66085374	A	G	0.0926	0.0181	0.8776	3.12e-07	13_66085374_A_G	rs9540456	14295	Macrophage inflammatory protein 1a levels
GCST90274825	16	4774017	T	C	0.1812	0.0371	0.0304	1.04e-06	16_4774017_T_C	rs78871521	13246	Macrophage inflammatory protein 1a levels
GCST90274825	16	81922813	T	C	-0.1229	0.024	0.0627	3.04e-07	16_81922813_T_C	rs1143687	14743	Macrophage inflammatory protein 1a levels
GCST90274825	17	15741465	T	C	-0.0668	0.0143	0.7284	2.99e-06	17_15741465_T_C	rs677925	12411	Macrophage inflammatory protein 1a levels
GCST90274825	17	34358060	A	C	-0.1806	0.0325	0.0383	2.75e-08	17_34358060_A_C	rs56675286	14743	Macrophage inflammatory protein 1a levels
GCST90274825	17	34415720	T	C	-0.4102	0.0135	0.7695	8.62e-203	17_34415720_T_C	rs8951	14295	Macrophage inflammatory protein 1a levels
GCST90274825	17	34450780	T	C	-0.1462	0.0253	0.076	7.53e-09	17_34450780_T_C	rs76522981	14295	Macrophage inflammatory protein 1a levels
GCST90274825	17	34820996	A	G	0.176	0.0162	0.8208	1.71e-27	17_34820996_A_G	rs9911791	14295	Macrophage inflammatory protein 1a levels
GCST90274825	18	12747235	T	C	-0.0621	0.0136	0.2605	4.97e-06	18_12747235_T_C	rs2847249	14294	Macrophage inflammatory protein 1a levels
GCST90274826	1	156419786	A	G	0.0859	0.013	0.6981	3.9e-11	1_156419786_A_G	rs12141791	14296	Matrix metalloproteinase-1 levels
GCST90274826	2	63657053	A	T	0.1548	0.0338	0.966	4.65e-06	2_63657053_A_T	rs6717478	14742	Matrix metalloproteinase-1 levels
GCST90274826	2	75116527	A	G	-0.3153	0.0673	0.0135	2.8e-06	2_75116527_A_G	rs2229629	10887	Matrix metalloproteinase-1 levels
GCST90274826	3	64991445	T	C	0.1234	0.0234	0.0684	1.34e-07	3_64991445_T_C	rs873675	14742	Matrix metalloproteinase-1 levels
GCST90274826	7	120591120	T	C	-0.2509	0.053	0.0177	2.2e-06	7_120591120_T_C	rs188626385	12935	Matrix metalloproteinase-1 levels
GCST90274826	8	106583124	A	G	0.1136	0.0137	0.7422	1.11e-16	8_106583124_A_G	rs4734879	14296	Matrix metalloproteinase-1 levels
GCST90274826	9	99091009	T	C	0.0703	0.0135	0.253	1.91e-07	9_99091009_T_C	rs10990535	14734	Matrix metalloproteinase-1 levels
GCST90274826	9	109554196	A	T	0.0649	0.014	0.7462	3.56e-06	9_109554196_A_T	rs10978641	14296	Matrix metalloproteinase-1 levels
GCST90274826	11	102354473	A	G	0.3767	0.0445	0.9777	2.56e-17	11_102354473_A_G	rs141782294	14731	Matrix metalloproteinase-1 levels
GCST90274826	11	102572180	T	G	-0.1416	0.0238	0.0705	2.69e-09	11_102572180_T_G	rs77095316	14744	Matrix metalloproteinase-1 levels
GCST90274826	11	102604607	T	C	-0.3212	0.0264	0.9461	4.68e-34	11_102604607_T_C	rs2155053	14741	Matrix metalloproteinase-1 levels
GCST90274826	11	102673248	A	T	-0.3517	0.0119	0.5613	5.73e-192	11_102673248_A_T	rs484915	14295	Matrix metalloproteinase-1 levels
GCST90274826	11	102806398	A	G	-0.176	0.03	0.0455	4.45e-09	11_102806398_A_G	rs116889819	14744	Matrix metalloproteinase-1 levels
GCST90274826	12	57098597	T	C	-0.0704	0.0126	0.3436	2.31e-08	12_57098597_T_C	rs2926741	14296	Matrix metalloproteinase-1 levels
GCST90274826	12	83594043	T	G	0.0861	0.0186	0.1146	3.67e-06	12_83594043_T_G	rs12367368	14744	Matrix metalloproteinase-1 levels
GCST90274826	17	4351312	A	G	0.0569	0.0121	0.5023	2.57e-06	17_4351312_A_G	rs7219205	14296	Matrix metalloproteinase-1 levels
GCST90274826	19	14763748	T	C	-0.0585	0.0127	0.296	4.1e-06	19_14763748_T_C	rs11673125	14741	Matrix metalloproteinase-1 levels
GCST90274827	1	159990022	A	C	0.07	0.0153	0.822	4.76e-06	1_159990022_A_C	rs12567824	14296	Matrix metalloproteinase-10 levels
GCST90274827	2	140567666	T	G	-0.069	0.015	0.7974	4.22e-06	2_140567666_T_G	rs1356799	13869	Matrix metalloproteinase-10 levels
GCST90274827	5	668045	A	G	-0.4022	0.0779	0.982	2.43e-07	5_668045_A_G	rs80346512	8534	Matrix metalloproteinase-10 levels
GCST90274827	6	31423412	A	G	-0.1769	0.0358	0.0368	7.76e-07	6_31423412_A_G	rs181816009	11985	Matrix metalloproteinase-10 levels
GCST90274827	6	32551603	A	G	0.106	0.0208	0.2799	3.47e-07	6_32551603_A_G	rs41285646	8978	Matrix metalloproteinase-10 levels
GCST90274827	6	134160498	T	G	0.1203	0.0249	0.0601	1.36e-06	6_134160498_T_G	rs112062276	14733	Matrix metalloproteinase-10 levels
GCST90274827	8	77953661	C	G	-0.2862	0.0608	0.0153	2.51e-06	8_77953661_C_G	rs112327130	12456	Matrix metalloproteinase-10 levels
GCST90274827	9	6176871	C	G	-0.0931	0.0166	0.8507	2.04e-08	9_6176871_C_G	rs72699188	14744	Matrix metalloproteinase-10 levels
GCST90274827	10	1063892	A	G	-0.2185	0.0469	0.0185	3.18e-06	10_1063892_A_G	rs55804377	14741	Matrix metalloproteinase-10 levels
GCST90274827	10	13585421	A	C	-0.2059	0.0444	0.9719	3.53e-06	10_13585421_A_C	rs539147801	11329	Matrix metalloproteinase-10 levels
GCST90274827	11	102510046	T	C	0.2957	0.0181	0.879	5.38e-60	11_102510046_T_C	rs11225354	14296	Matrix metalloproteinase-10 levels
GCST90274827	11	102649482	T	C	1.1371	0.047	0.983	2.6e-129	11_102649482_T_C	rs17860955	14256	Matrix metalloproteinase-10 levels
GCST90274827	11	102700352	A	G	-0.2064	0.0233	0.9296	8.12e-19	11_102700352_A_G	rs17099622	14296	Matrix metalloproteinase-10 levels
GCST90274827	11	102881952	A	G	-0.3256	0.0494	0.9794	4.37e-11	11_102881952_A_G	rs142915220	13809	Matrix metalloproteinase-10 levels
GCST90274827	12	111251437	C	G	-0.0819	0.0178	0.1335	4.2e-06	12_111251437_C_G	rs7966257	14295	Matrix metalloproteinase-10 levels
GCST90274827	14	33014869	T	C	-0.0912	0.0196	0.0978	3.27e-06	14_33014869_T_C	rs3742926	14744	Matrix metalloproteinase-10 levels
GCST90274827	17	47470487	A	C	-0.0597	0.0122	0.585	9.91e-07	17_47470487_A_C	rs2584662	14296	Matrix metalloproteinase-10 levels
GCST90274827	19	49206145	C	G	0.1003	0.0117	0.4452	1.01e-17	19_49206145_C_G	rs516316	14742	Matrix metalloproteinase-10 levels
GCST90274827	20	20711695	A	G	-0.2315	0.0503	0.0188	4.18e-06	20_20711695_A_G	rs113958571	14296	Matrix metalloproteinase-10 levels
GCST90274828	1	214886642	A	G	-0.0652	0.0141	0.3445	3.76e-06	1_214886642_A_G	rs4360502	11342	Neurturin levels
GCST90274828	2	15734798	A	G	0.0786	0.0172	0.8077	4.88e-06	2_15734798_A_G	rs62120726	11343	Neurturin levels
GCST90274828	2	172434373	C	G	-0.0622	0.0136	0.3324	4.8e-06	2_172434373_C_G	rs908372	11773	Neurturin levels
GCST90274828	3	73067086	T	C	0.3387	0.0738	0.0176	4.44e-06	3_73067086_T_C	rs76777800	6941	Neurturin levels
GCST90274828	4	43313220	T	C	-0.4361	0.0867	0.0118	4.91e-07	4_43313220_T_C	rs143131035	7585	Neurturin levels
GCST90274828	5	21508959	C	G	-0.0879	0.0176	0.6738	5.9e-07	5_21508959_C_G	rs7712604	8587	Neurturin levels
GCST90274828	5	171026588	T	C	-0.074	0.0159	0.2493	3.25e-06	5_171026588_T_C	rs29630	11343	Neurturin levels
GCST90274828	8	43185781	T	G	0.3743	0.0786	0.0252	1.92e-06	8_43185781_T_G	rs192427410	8783	Neurturin levels
GCST90274828	11	4475910	T	C	0.1667	0.034	0.958	9.44e-07	11_4475910_T_C	rs77216559	11791	Neurturin levels
GCST90274828	11	10358788	A	G	0.1565	0.031	0.0646	4.46e-07	11_10358788_A_G	rs182274799	9461	Neurturin levels
GCST90274828	11	95201232	A	G	0.087	0.0178	0.5434	1.02e-06	11_95201232_A_G	rs4753678	7942	Neurturin levels
GCST90274828	15	24046105	T	C	0.1332	0.0286	0.9133	3.2e-06	15_24046105_T_C	rs8033310	11343	Neurturin levels
GCST90274828	16	21786236	T	C	-0.1778	0.037	0.9507	1.54e-06	16_21786236_T_C	rs28759830	9461	Neurturin levels
GCST90274828	16	26080883	A	T	0.0746	0.0157	0.6725	2.02e-06	16_26080883_A_T	rs7202385	9460	Neurturin levels
GCST90274828	19	14691684	A	C	-0.1731	0.0366	0.0363	2.25e-06	19_14691684_A_C	rs10412462	11790	Neurturin levels
GCST90274828	20	55469957	A	G	-0.2288	0.0495	0.0208	3.8e-06	20_55469957_A_G	rs113580784	11768	Neurturin levels
GCST90274829	2	46306174	C	G	-0.2464	0.0539	0.0161	4.84e-06	2_46306174_C_G	rs145686993	14257	Neurotrophin-3 levels
GCST90274829	4	7533099	A	G	-0.1163	0.0251	0.0638	3.6e-06	4_7533099_A_G	rs79759094	14728	Neurotrophin-3 levels
GCST90274829	5	1731054	A	G	-0.0555	0.0121	0.3609	4.5e-06	5_1731054_A_G	rs12517801	14726	Neurotrophin-3 levels
GCST90274829	5	114451587	A	C	0.0582	0.012	0.5677	1.23e-06	5_114451587_A_C	rs2034246	14296	Neurotrophin-3 levels
GCST90274829	6	111688927	A	G	0.1364	0.0294	0.0429	3.49e-06	6_111688927_A_G	rs3218587	14744	Neurotrophin-3 levels
GCST90274829	6	151293888	T	C	0.1366	0.0263	0.0567	2.06e-07	6_151293888_T_C	rs112418830	14296	Neurotrophin-3 levels
GCST90274829	7	8762956	A	G	-0.2393	0.0507	0.0175	2.36e-06	7_8762956_A_G	rs2107473	13394	Neurotrophin-3 levels
GCST90274829	7	40026172	A	C	-0.2571	0.0553	0.9866	3.33e-06	7_40026172_A_C	rs17537796	14254	Neurotrophin-3 levels
GCST90274829	7	152298228	T	C	-0.092	0.02	0.1114	4.22e-06	7_152298228_T_C	rs73166403	14296	Neurotrophin-3 levels
GCST90274829	8	72031901	C	G	0.058	0.0125	0.3811	3.48e-06	8_72031901_C_G	rs72652073	14296	Neurotrophin-3 levels
GCST90274829	9	87478172	T	G	0.0557	0.012	0.5265	3.46e-06	9_87478172_T_G	rs10780690	14296	Neurotrophin-3 levels
GCST90274829	10	115833862	T	C	-0.1859	0.0386	0.0249	1.46e-06	10_115833862_T_C	rs146532158	14741	Neurotrophin-3 levels
GCST90274829	11	101727684	A	C	-0.0973	0.0203	0.8737	1.64e-06	11_101727684_A_C	rs11225042	12412	Neurotrophin-3 levels
GCST90274829	11	123375056	A	G	0.0582	0.0125	0.3022	3.22e-06	11_123375056_A_G	rs2846299	14721	Neurotrophin-3 levels
GCST90274829	12	5680104	A	T	0.1106	0.022	0.0799	4.98e-07	12_5680104_A_T	rs58399805	14737	Neurotrophin-3 levels
GCST90274829	14	19356757	A	C	-0.1076	0.0219	0.8004	8.96e-07	14_19356757_A_C	rs540074689	10703	Neurotrophin-3 levels
GCST90274829	15	88514855	C	G	-0.1168	0.0164	0.1435	1.06e-12	15_88514855_C_G	rs28735437	14737	Neurotrophin-3 levels
GCST90274829	18	55310060	C	G	-0.0819	0.0172	0.7735	1.92e-06	18_55310060_C_G	rs376150779	10894	Neurotrophin-3 levels
GCST90274829	18	72123860	C	G	0.0734	0.0124	0.5258	3.23e-09	18_72123860_C_G	rs11151953	14296	Neurotrophin-3 levels
GCST90274829	22	43649715	T	C	0.1823	0.0398	0.0287	4.64e-06	22_43649715_T_C	rs5751454	13680	Neurotrophin-3 levels
GCST90274830	1	27021913	C	G	-0.1948	0.034	0.0337	1.01e-08	1_27021913_C_G	rs114165349	14727	Osteoprotegerin levels
GCST90274830	1	40045085	T	G	-0.0637	0.0139	0.3753	4.59e-06	1_40045085_T_G	rs56009454	10894	Osteoprotegerin levels
GCST90274830	3	172223982	T	C	-0.1569	0.0299	0.9631	1.54e-07	3_172223982_T_C	rs17600346	14723	Osteoprotegerin levels
GCST90274830	4	32870458	C	G	-0.2242	0.0486	0.9758	3.97e-06	4_32870458_C_G	rs28454196	14285	Osteoprotegerin levels
GCST90274830	4	99986023	C	G	-0.0671	0.0129	0.7288	1.98e-07	4_99986023_C_G	rs1230164	14285	Osteoprotegerin levels
GCST90274830	6	130506773	A	G	-0.1555	0.0334	0.962	3.23e-06	6_130506773_A_G	rs192337992	11978	Osteoprotegerin levels
GCST90274830	6	134519823	T	C	0.3067	0.0628	0.0154	1.04e-06	6_134519823_T_C	rs144471361	12145	Osteoprotegerin levels
GCST90274830	8	8604423	A	C	0.0522	0.0114	0.5556	4.67e-06	8_8604423_A_C	rs6985207	14285	Osteoprotegerin levels
GCST90274830	8	119443927	C	G	0.0837	0.0146	0.4689	9.87e-09	8_119443927_C_G	rs9643126	10893	Osteoprotegerin levels
GCST90274830	8	120081031	T	C	-0.1705	0.0114	0.5577	1.42e-50	8_120081031_T_C	rs2247769	14285	Osteoprotegerin levels
GCST90274830	10	55029035	A	G	0.1965	0.0429	0.9791	4.64e-06	10_55029035_A_G	rs77507094	14726	Osteoprotegerin levels
GCST90274830	11	16272199	A	C	-0.079	0.0147	0.2072	7.69e-08	11_16272199_A_C	rs1437633	12851	Osteoprotegerin levels
GCST90274830	12	71789031	A	G	-0.2692	0.0568	0.0133	2.14e-06	12_71789031_A_G	rs376613127	13154	Osteoprotegerin levels
GCST90274830	12	85607051	T	C	-0.1471	0.0298	0.9603	7.96e-07	12_85607051_T_C	rs74111611	14732	Osteoprotegerin levels
GCST90274830	12	119984130	T	C	-0.2253	0.0473	0.0196	1.91e-06	12_119984130_T_C	rs138557324	14285	Osteoprotegerin levels
GCST90274830	13	109537182	A	G	-0.2671	0.0567	0.9843	2.47e-06	13_109537182_A_G	rs61968587	13798	Osteoprotegerin levels
GCST90274830	14	69271784	A	G	0.057	0.0109	0.49	1.7e-07	14_69271784_A_G	rs10142466	14721	Osteoprotegerin levels
GCST90274830	14	94838142	T	G	0.2618	0.0433	0.0205	1.48e-09	14_94838142_T_G	rs112635299	14733	Osteoprotegerin levels
GCST90274830	15	84250648	A	G	-0.2007	0.0423	0.0206	2.09e-06	15_84250648_A_G	rs138408096	14721	Osteoprotegerin levels
GCST90274830	17	26694861	A	G	-0.1404	0.0111	0.4726	1.14e-36	17_26694861_A_G	rs704	14733	Osteoprotegerin levels
GCST90274830	17	47938521	T	C	-0.0672	0.0129	0.748	1.9e-07	17_47938521_T_C	rs271665	14710	Osteoprotegerin levels
GCST90274830	18	76523646	T	C	0.172	0.0376	0.9707	4.77e-06	18_76523646_T_C	rs9946923	13230	Osteoprotegerin levels
GCST90274830	20	36001673	A	G	-0.2822	0.0592	0.9756	1.87e-06	20_36001673_A_G	rs562335808	10894	Osteoprotegerin levels
GCST90274831	3	155531845	A	G	0.0882	0.0167	0.5176	1.28e-07	3_155531845_A_G	rs7432752	10894	Oncostatin-M levels
GCST90274831	6	31274196	T	C	-0.1048	0.0191	0.8812	4.09e-08	6_31274196_T_C	rs9264931	14736	Oncostatin-M levels
GCST90274831	8	2621859	A	T	0.1155	0.0243	0.9154	2e-06	8_2621859_A_T	rs7007281	11775	Oncostatin-M levels
GCST90274831	8	41555366	T	C	-0.0594	0.0125	0.6496	2.01e-06	8_41555366_T_C	rs559651	14715	Oncostatin-M levels
GCST90274831	9	137876508	C	G	0.2926	0.0621	0.0172	2.46e-06	9_137876508_C_G	rs117867445	10471	Oncostatin-M levels
GCST90274831	10	30032133	A	G	0.2665	0.0525	0.0176	3.85e-07	10_30032133_A_G	rs76275710	14735	Oncostatin-M levels
GCST90274831	11	47424864	A	G	-0.0847	0.017	0.139	6.28e-07	11_47424864_A_G	rs61897429	14735	Oncostatin-M levels
GCST90274831	11	72945341	T	C	0.177	0.0236	0.9163	6.38e-14	11_72945341_T_C	rs2511241	13668	Oncostatin-M levels
GCST90274831	11	102334152	T	C	-0.0803	0.0173	0.8631	3.46e-06	11_102334152_T_C	rs7102957	14288	Oncostatin-M levels
GCST90274831	12	112007756	T	C	-0.0728	0.0132	0.5224	3.48e-08	12_112007756_T_C	rs653178	11785	Oncostatin-M levels
GCST90274831	14	88422929	T	C	-0.1077	0.0178	0.2079	1.44e-09	14_88422929_T_C	rs111865607	10894	Oncostatin-M levels
GCST90274831	15	22508018	A	G	0.1274	0.0276	0.211	3.91e-06	15_22508018_A_G	rs4779338	8491	Oncostatin-M levels
GCST90274831	17	38137033	A	G	0.1101	0.0117	0.5367	4.95e-21	17_38137033_A_G	rs3859189	14729	Oncostatin-M levels
GCST90274831	17	75178814	A	G	-0.2566	0.0536	0.019	1.69e-06	17_75178814_A_G	rs116928468	11770	Oncostatin-M levels
GCST90274831	21	42594678	A	G	-0.152	0.0327	0.0371	3.35e-06	21_42594678_A_G	rs80303768	14722	Oncostatin-M levels
GCST90274831	22	30600105	C	G	-0.159	0.0346	0.0363	4.32e-06	22_30600105_C_G	rs4823082	14724	Oncostatin-M levels
GCST90274831	22	38211954	A	G	-0.0663	0.0122	0.5586	5.5e-08	22_38211954_A_G	rs2285179	14288	Oncostatin-M levels
GCST90274831	22	49231540	A	G	0.0636	0.0136	0.7378	2.92e-06	22_49231540_A_G	rs28444486	14735	Oncostatin-M levels
GCST90274832	1	27646512	A	G	-0.4926	0.0993	0.0079	7.02e-07	1_27646512_A_G	rs146328951	9354	Programmed cell death 1 ligand 1 levels
GCST90274832	1	238609559	A	G	0.0961	0.0192	0.868	5.58e-07	1_238609559_A_G	rs184265227	14288	Programmed cell death 1 ligand 1 levels
GCST90274832	3	127280969	A	G	-0.0816	0.0176	0.8717	3.55e-06	3_127280969_A_G	rs4974444	14288	Programmed cell death 1 ligand 1 levels
GCST90274832	5	18901704	C	G	-0.1008	0.0219	0.0929	4.17e-06	5_18901704_C_G	rs35024691	12825	Programmed cell death 1 ligand 1 levels
GCST90274832	5	90058982	T	G	0.1407	0.0273	0.9234	2.55e-07	5_90058982_T_G	rs62373966	11777	Programmed cell death 1 ligand 1 levels
GCST90274832	5	159936536	T	C	-0.1179	0.0248	0.0613	1.99e-06	5_159936536_T_C	rs10043030	14091	Programmed cell death 1 ligand 1 levels
GCST90274832	6	19842497	T	C	0.0554	0.0116	0.4457	1.79e-06	6_19842497_T_C	rs6917605	14733	Programmed cell death 1 ligand 1 levels
GCST90274832	6	134673561	A	G	0.1933	0.0385	0.0292	5.15e-07	6_134673561_A_G	rs75510105	14727	Programmed cell death 1 ligand 1 levels
GCST90274832	7	151019021	C	G	0.1913	0.0407	0.966	2.6e-06	7_151019021_C_G	rs12539643	11337	Programmed cell death 1 ligand 1 levels
GCST90274832	8	68297799	T	G	-0.1142	0.025	0.074	4.92e-06	8_68297799_T_G	rs113674769	12404	Programmed cell death 1 ligand 1 levels
GCST90274832	9	5448218	T	C	-0.1295	0.012	0.3471	3.77e-27	9_5448218_T_C	rs822335	14736	Programmed cell death 1 ligand 1 levels
GCST90274832	9	5485387	A	T	0.1138	0.0213	0.916	9.16e-08	9_5485387_A_T	rs60830384	14718	Programmed cell death 1 ligand 1 levels
GCST90274832	9	34007646	A	T	0.0832	0.016	0.1779	1.99e-07	9_34007646_A_T	rs7026097	12834	Programmed cell death 1 ligand 1 levels
GCST90274832	11	1948186	T	C	-0.0609	0.0128	0.6543	1.96e-06	11_1948186_T_C	rs7125631	14288	Programmed cell death 1 ligand 1 levels
GCST90274832	11	127683667	T	G	0.061	0.0114	0.5018	8.75e-08	11_127683667_T_G	rs7945680	14728	Programmed cell death 1 ligand 1 levels
GCST90274832	12	48670152	T	C	0.0537	0.0117	0.5862	4.44e-06	12_48670152_T_C	rs7304709	14727	Programmed cell death 1 ligand 1 levels
GCST90274832	12	111932800	T	C	-0.0622	0.0133	0.5235	2.92e-06	12_111932800_T_C	rs7137828	11337	Programmed cell death 1 ligand 1 levels
GCST90274832	15	89721461	T	C	-0.0577	0.012	0.4351	1.52e-06	15_89721461_T_C	rs2283438	14288	Programmed cell death 1 ligand 1 levels
GCST90274832	19	5799008	A	G	0.1619	0.0324	0.0521	5.83e-07	19_5799008_A_G	rs79045618	10714	Programmed cell death 1 ligand 1 levels
GCST90274833	1	88911632	T	C	0.1202	0.0233	0.9155	2.49e-07	1_88911632_T_C	rs78397068	14288	Stem cell factor levels
GCST90274833	1	223111265	A	G	-0.1584	0.0345	0.0354	4.4e-06	1_223111265_A_G	rs71644719	14727	Stem cell factor levels
GCST90274833	1	234853268	A	C	-0.0553	0.0118	0.4647	2.78e-06	1_234853268_A_C	rs557933	14287	Stem cell factor levels
GCST90274833	2	71106068	A	G	-0.0567	0.0116	0.4624	1.02e-06	2_71106068_A_G	rs11126305	14718	Stem cell factor levels
GCST90274833	2	174863785	T	G	0.2137	0.0434	0.9647	8.48e-07	2_174863785_T_G	rs573618345	10894	Stem cell factor levels
GCST90274833	4	18944656	T	C	-0.0718	0.0153	0.185	2.69e-06	4_18944656_T_C	rs7664024	14288	Stem cell factor levels
GCST90274833	4	60174833	A	G	-0.428	0.0907	0.9928	2.37e-06	4_60174833_A_G	rs186248365	11538	Stem cell factor levels
GCST90274833	4	183543315	T	C	-0.1619	0.0339	0.0373	1.79e-06	4_183543315_T_C	rs34813411	14717	Stem cell factor levels
GCST90274833	6	31270311	A	G	0.1407	0.0303	0.0716	3.42e-06	6_31270311_A_G	rs9264796	12404	Stem cell factor levels
GCST90274833	7	94953895	A	G	0.0789	0.012	0.4598	4.87e-11	7_94953895_A_G	rs705379	14288	Stem cell factor levels
GCST90274833	8	47325114	A	G	0.4722	0.1032	0.007	4.75e-06	8_47325114_A_G	rs2133027	8290	Stem cell factor levels
GCST90274833	8	126507308	T	C	-0.0683	0.0126	0.2937	5.94e-08	8_126507308_T_C	rs2980888	14735	Stem cell factor levels
GCST90274833	9	79147122	T	C	0.0575	0.0118	0.4446	1.1e-06	9_79147122_T_C	rs785900	14288	Stem cell factor levels
GCST90274833	9	107661742	A	C	0.1156	0.0133	0.7485	3.57e-18	9_107661742_A_C	rs2740488	14732	Stem cell factor levels
GCST90274833	9	128807910	T	C	-0.1391	0.0205	0.0915	1.16e-11	9_128807910_T_C	rs138854302	14736	Stem cell factor levels
GCST90274833	9	136065526	T	C	0.105	0.0219	0.1215	1.63e-06	9_136065526_T_C	rs12378537	11337	Stem cell factor levels
GCST90274833	10	122531747	T	C	0.1548	0.0339	0.0334	4.96e-06	10_122531747_T_C	rs11199541	14736	Stem cell factor levels
GCST90274833	11	834389	T	C	-0.0721	0.015	0.7926	1.53e-06	11_834389_T_C	rs72847212	13659	Stem cell factor levels
GCST90274833	11	13357183	A	G	-0.0568	0.012	0.6474	2.21e-06	11_13357183_A_G	rs10832027	14734	Stem cell factor levels
GCST90274833	11	61551356	T	C	-0.0735	0.0121	0.6459	1.24e-09	11_61551356_T_C	rs174535	14736	Stem cell factor levels
GCST90274833	11	133206940	A	C	-0.0606	0.0129	0.3129	2.63e-06	11_133206940_A_C	rs10894669	14735	Stem cell factor levels
GCST90274833	12	89369806	T	C	-0.0707	0.0122	0.6366	6.83e-09	12_89369806_T_C	rs11608458	14288	Stem cell factor levels
GCST90274833	13	26799167	A	C	-0.0938	0.0192	0.1062	1.03e-06	13_26799167_A_C	rs71431776	14714	Stem cell factor levels
GCST90274833	15	43623397	T	G	0.2803	0.0512	0.9812	4.38e-08	15_43623397_T_G	rs45617141	12935	Stem cell factor levels
GCST90274833	16	25205611	A	T	-0.0715	0.0152	0.2479	2.55e-06	16_25205611_A_T	rs2161465	11966	Stem cell factor levels
GCST90274833	16	56993161	A	G	0.1146	0.0123	0.3094	1.2e-20	16_56993161_A_G	rs12149545	14736	Stem cell factor levels
GCST90274833	16	67928042	A	G	0.1658	0.0171	0.1303	3.14e-22	16_67928042_A_G	rs16942887	14736	Stem cell factor levels
GCST90274833	17	16356498	A	G	0.2116	0.0453	0.0274	3e-06	17_16356498_A_G	rs151246947	13224	Stem cell factor levels
GCST90274833	18	43867311	A	G	0.0538	0.0117	0.4265	4.26e-06	18_43867311_A_G	rs11877350	14728	Stem cell factor levels
GCST90274833	19	54793830	C	G	0.095	0.0141	0.2138	1.61e-11	19_54793830_C_G	rs798893	14725	Stem cell factor levels
GCST90274833	20	44109198	A	G	0.2422	0.0516	0.0144	2.68e-06	20_44109198_A_G	rs146276488	14728	Stem cell factor levels
GCST90274833	20	44551855	T	C	-0.2858	0.0144	0.8039	1.16e-87	20_44551855_T_C	rs6073958	14730	Stem cell factor levels
GCST90274833	20	44776543	T	C	-0.1985	0.0341	0.0394	5.85e-09	20_44776543_T_C	rs2024570	14288	Stem cell factor levels
GCST90274833	22	25253027	A	G	0.1104	0.024	0.9366	4.22e-06	22_25253027_A_G	rs139690	14734	Stem cell factor levels
GCST90274834	2	122731427	A	G	0.104	0.0218	0.9138	1.84e-06	2_122731427_A_G	rs138897138	14288	SIR2-like protein 2 levels
GCST90274834	3	14613224	T	C	-0.1521	0.0329	0.9617	3.78e-06	3_14613224_T_C	rs116198125	14727	SIR2-like protein 2 levels
GCST90274834	4	160629137	A	G	-0.1063	0.0229	0.0886	3.45e-06	4_160629137_A_G	rs60459634	14288	SIR2-like protein 2 levels
GCST90274834	5	78787853	A	G	0.1277	0.0277	0.9506	4.02e-06	5_78787853_A_G	rs115455827	14735	SIR2-like protein 2 levels
GCST90274834	5	177560339	A	T	0.0639	0.0138	0.7496	3.65e-06	5_177560339_A_T	rs7718478	14288	SIR2-like protein 2 levels
GCST90274834	6	63413043	A	G	-0.3428	0.0737	0.989	3.3e-06	6_63413043_A_G	rs72883370	12737	SIR2-like protein 2 levels
GCST90274834	6	158193698	A	G	0.076	0.0145	0.6981	1.59e-07	6_158193698_A_G	rs1034059	14288	SIR2-like protein 2 levels
GCST90274834	7	14143486	C	G	-0.1286	0.0243	0.9177	1.21e-07	7_14143486_C_G	rs12531843	12404	SIR2-like protein 2 levels
GCST90274834	8	89590527	T	C	0.2573	0.0551	0.9858	3.02e-06	8_89590527_T_C	rs147383134	13801	SIR2-like protein 2 levels
GCST90274834	12	83600525	A	C	-0.0841	0.0184	0.8864	4.86e-06	12_83600525_A_C	rs11115639	14730	SIR2-like protein 2 levels
GCST90274834	13	37413465	T	C	0.0862	0.0184	0.8546	2.8e-06	13_37413465_T_C	rs77381020	14288	SIR2-like protein 2 levels
GCST90274834	19	39379770	T	C	-0.5739	0.0515	0.0161	7.69e-29	19_39379770_T_C	rs144373891	14736	SIR2-like protein 2 levels
GCST90274834	22	45002809	A	G	0.0965	0.0208	0.885	3.49e-06	22_45002809_A_G	rs12152184	12402	SIR2-like protein 2 levels
GCST90274835	1	26973918	A	G	0.0664	0.0138	0.542	1.5e-06	1_26973918_A_G	rs141439288	11757	Signaling lymphocytic activation molecule levels
GCST90274835	1	160581152	A	C	-0.1256	0.0159	0.1616	2.8e-15	1_160581152_A_C	rs12058421	14731	Signaling lymphocytic activation molecule levels
GCST90274835	1	160636559	T	C	0.2209	0.0162	0.8506	2.45e-42	1_160636559_T_C	rs60094514	14732	Signaling lymphocytic activation molecule levels
GCST90274835	2	62575443	A	G	-0.0612	0.0123	0.3695	6.5e-07	2_62575443_A_G	rs13014154	14285	Signaling lymphocytic activation molecule levels
GCST90274835	2	216910771	A	G	0.3328	0.0655	0.989	3.76e-07	2_216910771_A_G	rs192245879	13799	Signaling lymphocytic activation molecule levels
GCST90274835	3	98605646	A	C	0.066	0.0132	0.4501	5.73e-07	3_98605646_A_C	rs1972433	11333	Signaling lymphocytic activation molecule levels
GCST90274835	3	186731157	A	T	0.0727	0.0121	0.6151	1.88e-09	3_186731157_A_T	rs10212190	14285	Signaling lymphocytic activation molecule levels
GCST90274835	4	6642331	A	G	0.0707	0.0153	0.1909	3.82e-06	4_6642331_A_G	rs3806818	13853	Signaling lymphocytic activation molecule levels
GCST90274835	4	106143797	A	G	-0.0609	0.0127	0.5964	1.62e-06	4_106143797_A_G	rs13147502	12843	Signaling lymphocytic activation molecule levels
GCST90274835	5	95263427	A	G	0.1321	0.0164	0.2395	7.96e-16	5_95263427_A_G	rs570025519	10894	Signaling lymphocytic activation molecule levels
GCST90274835	6	32635501	A	G	0.1017	0.0168	0.796	1.42e-09	6_32635501_A_G	rs114466578	12733	Signaling lymphocytic activation molecule levels
GCST90274835	6	42462406	T	C	-0.0589	0.0119	0.4969	7.44e-07	6_42462406_T_C	rs7745783	14286	Signaling lymphocytic activation molecule levels
GCST90274835	6	152893441	T	C	0.0688	0.0143	0.2204	1.5e-06	6_152893441_T_C	rs2623960	14286	Signaling lymphocytic activation molecule levels
GCST90274835	7	38626562	T	C	0.058	0.0125	0.3266	3.48e-06	7_38626562_T_C	rs10499604	14730	Signaling lymphocytic activation molecule levels
GCST90274835	7	134817203	A	G	-0.1585	0.0295	0.0447	7.75e-08	7_134817203_A_G	rs79348253	14719	Signaling lymphocytic activation molecule levels
GCST90274835	9	78767497	C	G	-0.1982	0.043	0.0213	4.04e-06	9_78767497_C_G	rs17720330	14727	Signaling lymphocytic activation molecule levels
GCST90274835	10	28873202	T	C	-0.0747	0.0126	0.2977	3.06e-09	10_28873202_T_C	rs2790462	14733	Signaling lymphocytic activation molecule levels
GCST90274835	10	66091335	A	G	-0.2863	0.0577	0.0181	6.98e-07	10_66091335_A_G	rs138657007	12790	Signaling lymphocytic activation molecule levels
GCST90274835	12	111884608	T	C	0.097	0.013	0.4758	8.55e-14	12_111884608_T_C	rs3184504	11783	Signaling lymphocytic activation molecule levels
GCST90274835	12	121218380	T	G	0.0569	0.0123	0.5251	3.73e-06	12_121218380_T_G	rs11065264	12848	Signaling lymphocytic activation molecule levels
GCST90274835	13	26736047	T	C	0.2712	0.0569	0.9863	1.88e-06	13_26736047_T_C	rs111865527	14244	Signaling lymphocytic activation molecule levels
GCST90274835	13	78282092	C	G	-0.2791	0.0598	0.0148	3.05e-06	13_78282092_C_G	rs73231041	12735	Signaling lymphocytic activation molecule levels
GCST90274835	13	107639422	T	C	0.2421	0.0506	0.9791	1.71e-06	13_107639422_T_C	rs112742549	13499	Signaling lymphocytic activation molecule levels
GCST90274835	14	87822926	T	C	-0.0644	0.0128	0.3774	4.87e-07	14_87822926_T_C	rs147616029	12850	Signaling lymphocytic activation molecule levels
GCST90274835	15	55294543	T	G	-0.0557	0.012	0.5136	3.46e-06	15_55294543_T_G	rs1609310	14286	Signaling lymphocytic activation molecule levels
GCST90274835	17	7063899	A	C	0.1013	0.0156	0.2121	8.38e-11	17_7063899_A_C	rs56244095	14286	Signaling lymphocytic activation molecule levels
GCST90274835	17	79220224	C	G	0.0894	0.0141	0.4462	2.29e-10	17_79220224_C_G	rs2725405	10271	Signaling lymphocytic activation molecule levels
GCST90274835	18	59233474	A	G	-0.3592	0.073	0.9888	8.63e-07	18_59233474_A_G	rs149092077	11137	Signaling lymphocytic activation molecule levels
GCST90274835	18	72388527	A	G	-0.1486	0.0324	0.0449	4.51e-06	18_72388527_A_G	rs35271532	14286	Signaling lymphocytic activation molecule levels
GCST90274835	19	17337555	A	C	0.0674	0.0145	0.2299	3.35e-06	19_17337555_A_C	rs3745163	13669	Signaling lymphocytic activation molecule levels
GCST90274835	22	22451222	T	C	0.1063	0.0229	0.0805	3.45e-06	22_22451222_T_C	rs73151926	14286	Signaling lymphocytic activation molecule levels
GCST90274836	1	86468724	T	C	-0.0984	0.0206	0.8775	1.78e-06	1_86468724_T_C	rs1698742	11790	Sulfotransferase 1A1 levels
GCST90274836	1	119273856	A	G	0.0702	0.0147	0.466	1.79e-06	1_119273856_A_G	rs2712255	9849	Sulfotransferase 1A1 levels
GCST90274836	3	186459927	T	C	-0.0712	0.0135	0.599	1.33e-07	3_186459927_T_C	rs710446	11793	Sulfotransferase 1A1 levels
GCST90274836	4	127777021	T	C	-0.3184	0.0684	0.9871	3.24e-06	4_127777021_T_C	rs149869672	10858	Sulfotransferase 1A1 levels
GCST90274836	4	142303334	A	C	0.1048	0.0214	0.8462	9.72e-07	4_142303334_A_C	rs371387526	8817	Sulfotransferase 1A1 levels
GCST90274836	4	187161211	T	C	-0.1678	0.0136	0.4926	5.64e-35	4_187161211_T_C	rs66530140	10913	Sulfotransferase 1A1 levels
GCST90274836	5	176839890	T	G	-0.083	0.0152	0.2653	4.75e-08	5_176839890_T_G	rs2731674	11790	Sulfotransferase 1A1 levels
GCST90274836	6	52231674	A	G	0.0924	0.0199	0.8711	3.43e-06	6_52231674_A_G	rs55793562	11781	Sulfotransferase 1A1 levels
GCST90274836	7	77960330	T	C	-0.0645	0.0135	0.5986	1.77e-06	7_77960330_T_C	rs2691531	11793	Sulfotransferase 1A1 levels
GCST90274836	8	11410797	T	C	-0.3483	0.0756	0.9898	4.08e-06	8_11410797_T_C	rs7812322	10858	Sulfotransferase 1A1 levels
GCST90274836	8	17377551	A	G	-0.1504	0.0318	0.95	2.25e-06	8_17377551_A_G	rs2213907	11790	Sulfotransferase 1A1 levels
GCST90274836	8	126413022	A	G	0.0768	0.0166	0.4768	3.72e-06	8_126413022_A_G	rs55939507	9460	Sulfotransferase 1A1 levels
GCST90274836	11	19560616	T	C	-0.1433	0.0287	0.9287	5.94e-07	11_19560616_T_C	rs77919742	11345	Sulfotransferase 1A1 levels
GCST90274836	11	128596369	A	T	0.134	0.0285	0.0644	2.58e-06	11_128596369_A_T	rs76833948	11345	Sulfotransferase 1A1 levels
GCST90274836	12	12719921	C	G	0.1077	0.0224	0.8871	1.52e-06	12_12719921_C_G	rs72656644	11345	Sulfotransferase 1A1 levels
GCST90274836	12	23759406	T	C	-0.08	0.0173	0.8156	3.76e-06	12_23759406_T_C	rs10842189	11784	Sulfotransferase 1A1 levels
GCST90274836	12	74902158	A	C	-0.1927	0.0361	0.0662	9.4e-08	12_74902158_A_C	rs9804965	9265	Sulfotransferase 1A1 levels
GCST90274836	12	103074539	T	C	-0.0715	0.0147	0.2856	1.15e-06	12_103074539_T_C	rs703595	11789	Sulfotransferase 1A1 levels
GCST90274836	12	113112650	T	C	0.0622	0.0136	0.4128	4.8e-06	12_113112650_T_C	rs232928	11345	Sulfotransferase 1A1 levels
GCST90274836	16	28285775	A	G	0.0695	0.0139	0.561	5.73e-07	16_28285775_A_G	rs11074902	11345	Sulfotransferase 1A1 levels
GCST90274836	16	28561581	T	C	-0.1882	0.0135	0.5314	3.58e-44	16_28561581_T_C	rs149278	11344	Sulfotransferase 1A1 levels
GCST90274836	17	54851764	A	G	0.271	0.0581	0.9826	3.1e-06	17_54851764_A_G	rs117222566	10403	Sulfotransferase 1A1 levels
GCST90274836	21	28777897	A	C	-0.18	0.0376	0.9587	1.69e-06	21_28777897_A_C	rs72643498	11788	Sulfotransferase 1A1 levels
GCST90274837	2	74061232	A	G	0.2195	0.0425	0.0229	2.41e-07	2_74061232_A_G	rs111872246	14248	STAM binding protein levels
GCST90274837	2	122731427	A	G	0.1085	0.0218	0.9138	6.46e-07	2_122731427_A_G	rs138897138	14288	STAM binding protein levels
GCST90274837	3	14613224	T	C	-0.1484	0.0325	0.9619	4.97e-06	3_14613224_T_C	rs116198125	14727	STAM binding protein levels
GCST90274837	6	158193698	A	G	0.0695	0.0145	0.698	1.64e-06	6_158193698_A_G	rs1034059	14288	STAM binding protein levels
GCST90274837	7	14143486	C	G	-0.1251	0.0243	0.9177	2.63e-07	7_14143486_C_G	rs12531843	12404	STAM binding protein levels
GCST90274837	7	29807677	T	G	0.1578	0.0339	0.0643	3.24e-06	7_29807677_T_G	rs200824954	10894	STAM binding protein levels
GCST90274837	10	6800809	T	C	-0.1908	0.0394	0.0247	1.28e-06	10_6800809_T_C	rs75610895	14730	STAM binding protein levels
GCST90274837	14	104363671	A	G	-0.1722	0.0352	0.0323	9.98e-07	14_104363671_A_G	rs111581172	14736	STAM binding protein levels
GCST90274837	15	81240669	A	G	-0.1571	0.0309	0.0404	3.69e-07	15_81240669_A_G	rs2280441	14735	STAM binding protein levels
GCST90274837	16	84586319	T	C	0.0876	0.0169	0.3579	2.18e-07	16_84586319_T_C	rs114302245	10894	STAM binding protein levels
GCST90274837	17	60294757	A	G	0.235	0.0512	0.0269	4.44e-06	17_60294757_A_G	rs73327656	13801	STAM binding protein levels
GCST90274837	19	6195636	A	G	0.1288	0.0272	0.0724	2.19e-06	19_6195636_A_G	rs140656901	13224	STAM binding protein levels
GCST90274837	19	56709656	A	G	0.2031	0.0437	0.0246	3.36e-06	19_56709656_A_G	rs10426867	12785	STAM binding protein levels
GCST90274837	22	45002809	A	G	0.0961	0.0208	0.8851	3.83e-06	22_45002809_A_G	rs12152184	12402	STAM binding protein levels
GCST90274838	1	166175871	C	G	-0.2692	0.056	0.9835	1.53e-06	1_166175871_C_G	rs78912149	13798	Transforming growth factor-alpha levels
GCST90274838	2	70774295	A	T	0.137	0.0184	0.114	9.65e-14	2_70774295_A_T	rs72912115	14728	Transforming growth factor-alpha levels
GCST90274838	4	16165036	A	G	-0.2684	0.05	0.0153	7.96e-08	4_16165036_A_G	rs34007466	14733	Transforming growth factor-alpha levels
GCST90274838	5	132025905	A	C	-0.0761	0.0166	0.7246	4.55e-06	5_132025905_A_C	rs11242125	9453	Transforming growth factor-alpha levels
GCST90274838	6	31034990	T	C	0.0717	0.0146	0.2343	9.06e-07	6_31034990_T_C	rs9262670	12842	Transforming growth factor-alpha levels
GCST90274838	8	2654153	C	G	0.1081	0.023	0.905	2.6e-06	8_2654153_C_G	rs1963491	11334	Transforming growth factor-alpha levels
GCST90274838	8	13724808	C	G	0.1678	0.0361	0.9681	3.35e-06	8_13724808_C_G	rs34630685	14285	Transforming growth factor-alpha levels
GCST90274838	10	30042437	T	C	-0.2601	0.0508	0.9817	3.05e-07	10_30042437_T_C	rs74130123	14733	Transforming growth factor-alpha levels
GCST90274838	10	90836825	A	G	-0.095	0.0198	0.1322	1.6e-06	10_90836825_A_G	rs4934441	11780	Transforming growth factor-alpha levels
GCST90274838	11	119506018	T	C	0.0959	0.019	0.1107	4.48e-07	11_119506018_T_C	rs12270510	14731	Transforming growth factor-alpha levels
GCST90274838	12	112007756	T	C	-0.0708	0.0131	0.5228	6.5e-08	12_112007756_T_C	rs653178	11782	Transforming growth factor-alpha levels
GCST90274838	17	38137033	A	G	0.0655	0.0116	0.5369	1.64e-08	17_38137033_A_G	rs3859189	14726	Transforming growth factor-alpha levels
GCST90274838	17	52902972	A	T	-0.0581	0.0122	0.4071	1.91e-06	17_52902972_A_T	rs111613293	14285	Transforming growth factor-alpha levels
GCST90274838	19	15885492	A	T	0.143	0.0307	0.9552	3.19e-06	19_15885492_A_T	rs78464136	14285	Transforming growth factor-alpha levels
GCST90274838	19	58857883	A	G	0.2856	0.0569	0.9866	5.19e-07	19_58857883_A_G	rs149146289	14285	Transforming growth factor-alpha levels
GCST90274839	2	86307128	A	G	-0.0649	0.013	0.478	5.97e-07	2_86307128_A_G	rs12328100	11784	Tumor necrosis factor levels
GCST90274839	2	117991812	A	T	0.1289	0.0254	0.9163	3.88e-07	2_117991812_A_T	rs333835	11337	Tumor necrosis factor levels
GCST90274839	3	108099780	T	C	0.0674	0.0135	0.4514	5.96e-07	3_108099780_T_C	rs7621032	11337	Tumor necrosis factor levels
GCST90274839	4	126954768	T	C	0.246	0.0472	0.0296	1.87e-07	4_126954768_T_C	rs537908127	9243	Tumor necrosis factor levels
GCST90274839	4	146658520	T	C	-0.1517	0.031	0.9506	9.9e-07	4_146658520_T_C	rs4835254	11770	Tumor necrosis factor levels
GCST90274839	6	44325149	T	C	0.1175	0.0255	0.078	4.07e-06	6_44325149_T_C	rs867063	11337	Tumor necrosis factor levels
GCST90274839	6	127494091	A	G	0.2512	0.0533	0.9796	2.44e-06	6_127494091_A_G	rs138684734	10850	Tumor necrosis factor levels
GCST90274839	7	80365289	A	G	-0.3062	0.0629	0.0173	1.13e-06	7_80365289_A_G	rs117427219	10850	Tumor necrosis factor levels
GCST90274839	7	150140762	T	C	-0.0606	0.0131	0.5366	3.73e-06	7_150140762_T_C	rs7806921	11778	Tumor necrosis factor levels
GCST90274839	8	136662225	A	G	-0.298	0.0646	0.9824	3.97e-06	8_136662225_A_G	rs148560093	9984	Tumor necrosis factor levels
GCST90274839	10	11469516	A	G	-0.1207	0.0247	0.0885	1.03e-06	10_11469516_A_G	rs12354434	11337	Tumor necrosis factor levels
GCST90274839	10	106909970	A	G	-0.0653	0.0142	0.2861	4.25e-06	10_106909970_A_G	rs1377015	11782	Tumor necrosis factor levels
GCST90274839	12	50824101	T	C	0.3405	0.066	0.0132	2.48e-07	12_50824101_T_C	rs141295666	11337	Tumor necrosis factor levels
GCST90274839	17	10503956	A	T	0.1372	0.0288	0.0615	1.9e-06	17_10503956_A_T	rs1266163	11337	Tumor necrosis factor levels
GCST90274839	17	15740146	T	C	-0.0836	0.0183	0.344	4.92e-06	17_15740146_T_C	rs9913313	7957	Tumor necrosis factor levels
GCST90274839	19	33635097	C	G	-0.1127	0.0226	0.8939	6.14e-07	19_33635097_C_G	rs12975019	10278	Tumor necrosis factor levels
GCST90274839	20	2931738	C	G	0.51	0.1077	0.0088	2.19e-06	20_2931738_C_G	rs6138961	7308	Tumor necrosis factor levels
GCST90274839	22	45932279	T	C	0.0826	0.0177	0.1679	3.06e-06	22_45932279_T_C	rs9614693	11763	Tumor necrosis factor levels
GCST90274840	1	110256931	C	G	-0.1918	0.0403	0.029	1.94e-06	1_110256931_C_G	rs12743015	11784	TNF-beta levels
GCST90274840	2	215575422	T	C	0.1514	0.0317	0.0511	1.79e-06	2_215575422_T_C	rs16852556	11344	TNF-beta levels
GCST90274840	6	30940328	A	G	-0.0928	0.0131	0.4298	1.4e-12	6_30940328_A_G	rs3131932	11792	TNF-beta levels
GCST90274840	6	31042217	T	C	-0.1991	0.0144	0.2883	1.77e-43	6_31042217_T_C	rs2523882	11792	TNF-beta levels
GCST90274840	6	31474685	T	C	-0.6283	0.0196	0.116	1.8e-225	6_31474685_T_C	rs2844500	11791	TNF-beta levels
GCST90274840	12	6429443	A	G	-0.2485	0.0521	0.0294	1.85e-06	12_6429443_A_G	rs139511528	10280	TNF-beta levels
GCST90274840	12	6514963	A	C	0.1759	0.0189	0.1645	1.32e-20	12_6514963_A_C	rs2364485	11344	TNF-beta levels
GCST90274840	12	111932800	T	C	-0.1333	0.0133	0.5234	1.21e-23	12_111932800_T_C	rs7137828	11344	TNF-beta levels
GCST90274840	14	34880659	A	G	-0.1252	0.0259	0.0934	1.34e-06	14_34880659_A_G	rs12883833	9259	TNF-beta levels
GCST90274841	1	7972201	A	G	-0.1301	0.013	0.5203	1.41e-23	1_7972201_A_G	rs1776354	11783	Tumor necrosis factor receptor superfamily member 9 levels
GCST90274841	2	8443803	A	G	-0.0682	0.0144	0.3043	2.18e-06	2_8443803_A_G	rs10178845	11765	Tumor necrosis factor receptor superfamily member 9 levels
GCST90274841	2	120226781	A	C	-0.0968	0.0199	0.1322	1.15e-06	2_120226781_A_C	rs2579649	11336	Tumor necrosis factor receptor superfamily member 9 levels
GCST90274841	3	177868759	A	G	0.375	0.0809	0.0104	3.56e-06	3_177868759_A_G	rs150949259	8674	Tumor necrosis factor receptor superfamily member 9 levels
GCST90274841	4	28155085	T	G	0.2317	0.0504	0.9796	4.28e-06	4_28155085_T_G	rs140214797	11769	Tumor necrosis factor receptor superfamily member 9 levels
GCST90274841	4	153651229	A	C	0.3111	0.065	0.9869	1.7e-06	4_153651229_A_C	rs72964492	9983	Tumor necrosis factor receptor superfamily member 9 levels
GCST90274841	5	124329728	A	G	0.0924	0.0201	0.1947	4.29e-06	5_124329728_A_G	rs7737635	9453	Tumor necrosis factor receptor superfamily member 9 levels
GCST90274841	5	174179760	T	C	-0.0982	0.0203	0.1231	1.32e-06	5_174179760_T_C	rs75246422	11784	Tumor necrosis factor receptor superfamily member 9 levels
GCST90274841	5	176766177	A	G	-0.0693	0.0139	0.6695	6.18e-07	5_176766177_A_G	rs4976685	11763	Tumor necrosis factor receptor superfamily member 9 levels
GCST90274841	6	31312538	A	G	0.0926	0.0149	0.2629	5.14e-10	6_31312538_A_G	rs2854008	11784	Tumor necrosis factor receptor superfamily member 9 levels
GCST90274841	8	50188685	A	G	0.3742	0.0814	0.0105	4.29e-06	8_50188685_A_G	rs146380867	10849	Tumor necrosis factor receptor superfamily member 9 levels
GCST90274841	8	99918668	C	G	-0.4015	0.0847	0.9895	2.13e-06	8_99918668_C_G	rs10101219	9540	Tumor necrosis factor receptor superfamily member 9 levels
GCST90274841	8	118333064	A	G	-0.1626	0.0313	0.9533	2.05e-07	8_118333064_A_G	rs1846520	11782	Tumor necrosis factor receptor superfamily member 9 levels
GCST90274841	9	87717237	A	G	0.0707	0.0152	0.7165	3.3e-06	9_87717237_A_G	rs7858310	11336	Tumor necrosis factor receptor superfamily member 9 levels
GCST90274841	10	90880926	T	C	-0.0995	0.0212	0.1219	2.69e-06	10_90880926_T_C	rs11202989	11336	Tumor necrosis factor receptor superfamily member 9 levels
GCST90274841	11	2632174	A	T	-0.1438	0.0281	0.0736	3.1e-07	11_2632174_A_T	rs72850206	11336	Tumor necrosis factor receptor superfamily member 9 levels
GCST90274841	12	6503786	T	C	0.0703	0.015	0.2853	2.78e-06	12_6503786_T_C	rs9669611	11783	Tumor necrosis factor receptor superfamily member 9 levels
GCST90274841	12	67215987	A	G	-0.0669	0.014	0.3517	1.77e-06	12_67215987_A_G	rs12227836	11336	Tumor necrosis factor receptor superfamily member 9 levels
GCST90274841	12	111884608	T	C	0.0681	0.013	0.476	1.62e-07	12_111884608_T_C	rs3184504	11784	Tumor necrosis factor receptor superfamily member 9 levels
GCST90274841	12	129783438	A	G	0.064	0.0131	0.4447	1.03e-06	12_129783438_A_G	rs10744409	11764	Tumor necrosis factor receptor superfamily member 9 levels
GCST90274841	13	28604007	T	C	-0.2714	0.0593	0.9828	4.72e-06	13_28604007_T_C	rs76428106	10849	Tumor necrosis factor receptor superfamily member 9 levels
GCST90274841	13	58754621	A	T	-0.3325	0.0719	0.9767	3.76e-06	13_58754621_A_T	rs143274881	9353	Tumor necrosis factor receptor superfamily member 9 levels
GCST90274841	13	108993494	A	G	-0.1402	0.0296	0.9406	2.17e-06	13_108993494_A_G	rs12874404	11336	Tumor necrosis factor receptor superfamily member 9 levels
GCST90274841	14	20709993	C	G	0.0889	0.0182	0.2828	1.04e-06	14_20709993_C_G	rs8005108	9453	Tumor necrosis factor receptor superfamily member 9 levels
GCST90274841	14	63713358	C	G	-0.1155	0.0228	0.901	4.07e-07	14_63713358_C_G	rs57700441	11773	Tumor necrosis factor receptor superfamily member 9 levels
GCST90274841	17	16522922	A	G	0.3284	0.0668	0.019	8.83e-07	17_16522922_A_G	rs118083884	9785	Tumor necrosis factor receptor superfamily member 9 levels
GCST90274841	19	49126012	C	G	0.097	0.0206	0.8419	2.49e-06	19_49126012_C_G	rs1645331	9033	Tumor necrosis factor receptor superfamily member 9 levels
GCST90274841	20	2629394	A	T	0.1189	0.0242	0.8742	8.96e-07	20_2629394_A_T	rs192538756	9453	Tumor necrosis factor receptor superfamily member 9 levels
GCST90274842	2	137066601	T	C	-0.0628	0.0137	0.6354	4.56e-06	2_137066601_T_C	rs10211598	11770	Tumor necrosis factor ligand superfamily member 14 levels
GCST90274842	4	94769686	A	G	-0.0818	0.0166	0.2019	8.32e-07	4_94769686_A_G	rs7688836	11791	Tumor necrosis factor ligand superfamily member 14 levels
GCST90274842	4	125709779	A	C	-0.2421	0.0498	0.0299	1.17e-06	4_125709779_A_C	rs147119146	11788	Tumor necrosis factor ligand superfamily member 14 levels
GCST90274842	5	39861942	C	G	-0.2117	0.043	0.0273	8.51e-07	5_39861942_C_G	rs76778362	11791	Tumor necrosis factor ligand superfamily member 14 levels
GCST90274842	5	131652529	A	C	0.0785	0.0132	0.5494	2.73e-09	5_131652529_A_C	rs11950562	11793	Tumor necrosis factor ligand superfamily member 14 levels
GCST90274842	6	22713651	T	C	-0.0651	0.0141	0.3144	3.89e-06	6_22713651_T_C	rs9295562	11771	Tumor necrosis factor ligand superfamily member 14 levels
GCST90274842	6	56788897	A	G	-0.2574	0.0506	0.0213	3.64e-07	6_56788897_A_G	rs115950744	11302	Tumor necrosis factor ligand superfamily member 14 levels
GCST90274842	7	28896826	A	T	0.1692	0.0364	0.9583	3.35e-06	7_28896826_A_T	rs117442125	11345	Tumor necrosis factor ligand superfamily member 14 levels
GCST90274842	8	27416526	A	C	0.2392	0.0522	0.0209	4.6e-06	8_27416526_A_C	rs78336300	10917	Tumor necrosis factor ligand superfamily member 14 levels
GCST90274842	8	36844946	T	G	-0.1456	0.0303	0.0551	1.55e-06	8_36844946_T_G	rs117720118	11773	Tumor necrosis factor ligand superfamily member 14 levels
GCST90274842	8	99636603	A	G	-0.2358	0.0506	0.023	3.16e-06	8_99636603_A_G	rs79233212	11345	Tumor necrosis factor ligand superfamily member 14 levels
GCST90274842	9	132432461	A	G	0.229	0.0497	0.024	4.07e-06	9_132432461_A_G	rs59801342	10721	Tumor necrosis factor ligand superfamily member 14 levels
GCST90274842	10	111146614	T	C	-0.2336	0.0511	0.9787	4.84e-06	10_111146614_T_C	rs79791117	10903	Tumor necrosis factor ligand superfamily member 14 levels
GCST90274842	12	74925803	T	C	-0.1519	0.0316	0.0635	1.53e-06	12_74925803_T_C	rs1461044	11792	Tumor necrosis factor ligand superfamily member 14 levels
GCST90274842	12	91045724	T	C	-0.0683	0.0147	0.3338	3.38e-06	12_91045724_T_C	rs11105725	11345	Tumor necrosis factor ligand superfamily member 14 levels
GCST90274842	13	100645723	T	C	0.0619	0.0135	0.5736	4.54e-06	13_100645723_T_C	rs4772260	11790	Tumor necrosis factor ligand superfamily member 14 levels
GCST90274842	15	23989218	T	C	-0.6334	0.1109	0.0083	1.12e-08	15_23989218_T_C	rs184708984	6942	Tumor necrosis factor ligand superfamily member 14 levels
GCST90274842	15	79463978	T	C	-0.2255	0.0472	0.0287	1.77e-06	15_79463978_T_C	rs74600570	11778	Tumor necrosis factor ligand superfamily member 14 levels
GCST90274842	16	78681855	T	C	-0.063	0.0133	0.5474	2.17e-06	16_78681855_T_C	rs2738591	11789	Tumor necrosis factor ligand superfamily member 14 levels
GCST90274842	18	11626563	A	G	0.1048	0.0208	0.1883	4.69e-07	18_11626563_A_G	rs9961731	9461	Tumor necrosis factor ligand superfamily member 14 levels
GCST90274842	18	14002436	C	G	-0.0698	0.0152	0.2595	4.39e-06	18_14002436_C_G	rs34925583	11345	Tumor necrosis factor ligand superfamily member 14 levels
GCST90274842	18	70105531	T	C	-0.0905	0.0186	0.1483	1.14e-06	18_70105531_T_C	rs9962377	11793	Tumor necrosis factor ligand superfamily member 14 levels
GCST90274842	19	5968688	A	G	-0.0811	0.0176	0.1772	4.07e-06	19_5968688_A_G	rs11085155	11774	Tumor necrosis factor ligand superfamily member 14 levels
GCST90274842	19	6665020	T	C	-0.4894	0.0273	0.0625	7.29e-72	19_6665020_T_C	rs344560	11793	Tumor necrosis factor ligand superfamily member 14 levels
GCST90274842	19	6682873	A	G	0.2584	0.0327	0.0429	2.74e-15	19_6682873_A_G	rs11569551	11793	Tumor necrosis factor ligand superfamily member 14 levels
GCST90274842	19	29938464	T	C	0.1032	0.0215	0.8112	1.59e-06	19_29938464_T_C	rs76688046	7942	Tumor necrosis factor ligand superfamily member 14 levels
GCST90274843	1	196710916	T	C	-0.1191	0.0147	0.8073	5.4e-16	1_196710916_T_C	rs16840522	14725	TNF-related apoptosis-inducing ligand levels
GCST90274843	2	203169224	A	G	0.0882	0.0182	0.8717	1.26e-06	2_203169224_A_G	rs2138380	13239	TNF-related apoptosis-inducing ligand levels
GCST90274843	2	209615008	A	G	-0.2297	0.0501	0.0323	4.54e-06	2_209615008_A_G	rs368805685	11760	TNF-related apoptosis-inducing ligand levels
GCST90274843	3	113950321	A	T	-0.1311	0.0279	0.9501	2.62e-06	3_113950321_A_T	rs28424593	14722	TNF-related apoptosis-inducing ligand levels
GCST90274843	3	172130799	T	G	0.1252	0.02	0.1051	3.85e-10	3_172130799_T_G	rs490342	13228	TNF-related apoptosis-inducing ligand levels
GCST90274843	3	172274232	A	C	0.5818	0.0399	0.9715	3.69e-48	3_172274232_A_C	rs574044675	13173	TNF-related apoptosis-inducing ligand levels
GCST90274843	3	186449122	A	G	0.285	0.0187	0.886	1.9e-52	3_186449122_A_G	rs5030044	14287	TNF-related apoptosis-inducing ligand levels
GCST90274843	4	57703725	T	C	0.1622	0.0347	0.0376	2.95e-06	4_57703725_T_C	rs146922303	14727	TNF-related apoptosis-inducing ligand levels
GCST90274843	4	67749461	C	G	-0.2835	0.0606	0.0106	2.89e-06	4_67749461_C_G	rs142889372	14238	TNF-related apoptosis-inducing ligand levels
GCST90274843	4	69327121	T	G	0.2641	0.0535	0.019	7.96e-07	4_69327121_T_G	rs145386370	13386	TNF-related apoptosis-inducing ligand levels
GCST90274843	4	181271289	T	G	0.0674	0.0138	0.7733	1.04e-06	4_181271289_T_G	rs17779404	14723	TNF-related apoptosis-inducing ligand levels
GCST90274843	5	75017740	T	C	-0.26	0.0564	0.0161	4.03e-06	5_75017740_T_C	rs114597610	14735	TNF-related apoptosis-inducing ligand levels
GCST90274843	5	162595921	A	G	0.189	0.037	0.9721	3.25e-07	5_162595921_A_G	rs111257277	14729	TNF-related apoptosis-inducing ligand levels
GCST90274843	6	18023031	A	T	0.1694	0.0354	0.0304	1.71e-06	6_18023031_A_T	rs78956561	14719	TNF-related apoptosis-inducing ligand levels
GCST90274843	6	33692744	A	C	0.1342	0.0265	0.063	4.1e-07	6_33692744_A_C	rs140862652	14287	TNF-related apoptosis-inducing ligand levels
GCST90274843	6	57391519	T	C	0.0807	0.0175	0.5094	4e-06	6_57391519_T_C	rs2894910	9830	TNF-related apoptosis-inducing ligand levels
GCST90274843	6	90047013	A	G	0.0655	0.0118	0.4536	2.84e-08	6_90047013_A_G	rs1065657	14287	TNF-related apoptosis-inducing ligand levels
GCST90274843	7	52792820	T	C	0.1823	0.038	0.9624	1.61e-06	7_52792820_T_C	rs6969337	11336	TNF-related apoptosis-inducing ligand levels
GCST90274843	7	135852098	A	G	-0.5024	0.1076	0.0051	3.02e-06	7_135852098_A_G	rs141011299	9812	TNF-related apoptosis-inducing ligand levels
GCST90274843	10	107586667	T	G	-0.1452	0.0316	0.0401	4.33e-06	10_107586667_T_G	rs2418781	14287	TNF-related apoptosis-inducing ligand levels
GCST90274843	11	61549025	A	G	0.0787	0.0121	0.3509	7.81e-11	11_61549025_A_G	rs174533	14732	TNF-related apoptosis-inducing ligand levels
GCST90274843	11	103163928	A	G	-0.244	0.0491	0.0227	6.71e-07	11_103163928_A_G	rs180941492	13800	TNF-related apoptosis-inducing ligand levels
GCST90274843	12	104261323	A	T	-0.0881	0.0185	0.8739	1.92e-06	12_104261323_A_T	rs10745981	12850	TNF-related apoptosis-inducing ligand levels
GCST90274843	14	94844947	T	C	0.6692	0.044	0.0205	3.08e-52	14_94844947_T_C	rs28929474	14735	TNF-related apoptosis-inducing ligand levels
GCST90274843	16	57345733	T	C	0.0691	0.0145	0.2543	1.88e-06	16_57345733_T_C	rs2113173	14287	TNF-related apoptosis-inducing ligand levels
GCST90274843	16	72079657	T	C	-0.0724	0.0146	0.1946	7.09e-07	16_72079657_T_C	rs77303550	14728	TNF-related apoptosis-inducing ligand levels
GCST90274843	17	64224775	T	C	0.2575	0.037	0.029	3.42e-12	17_64224775_T_C	rs8178824	14735	TNF-related apoptosis-inducing ligand levels
GCST90274843	18	29804863	A	T	-0.0894	0.0115	0.4593	7.61e-15	18_29804863_A_T	rs654488	14735	TNF-related apoptosis-inducing ligand levels
GCST90274843	19	44153100	A	G	0.3554	0.0163	0.8425	2.14e-105	19_44153100_A_G	rs4760	14287	TNF-related apoptosis-inducing ligand levels
GCST90274844	1	1973608	A	G	0.302	0.0635	0.9818	1.98e-06	1_1973608_A_G	rs72636362	11728	TNF-related activation-induced cytokine levels
GCST90274844	1	22143382	A	G	0.167	0.0344	0.0349	1.21e-06	1_22143382_A_G	rs34221978	14734	TNF-related activation-induced cytokine levels
GCST90274844	2	17337409	T	G	0.2368	0.0486	0.9817	1.1e-06	2_17337409_T_G	rs72781813	14735	TNF-related activation-induced cytokine levels
GCST90274844	2	30655453	A	C	-0.1939	0.0416	0.976	3.15e-06	2_30655453_A_C	rs113835939	14732	TNF-related activation-induced cytokine levels
GCST90274844	2	104163036	T	G	-0.1719	0.0366	0.9693	2.64e-06	2_104163036_T_G	rs76488966	14720	TNF-related activation-induced cytokine levels
GCST90274844	2	136379377	A	C	0.1377	0.0285	0.9227	1.35e-06	2_136379377_A_C	rs201831835	10894	TNF-related activation-induced cytokine levels
GCST90274844	3	83133339	T	C	-0.2976	0.0641	0.9853	3.44e-06	3_83133339_T_C	rs77980965	11337	TNF-related activation-induced cytokine levels
GCST90274844	3	172294500	A	G	-0.4987	0.0343	0.0334	6.82e-48	3_172294500_A_G	rs79287178	14719	TNF-related activation-induced cytokine levels
GCST90274844	3	194061578	A	G	-0.0978	0.015	0.2943	7.03e-11	3_194061578_A_G	rs11713634	11336	TNF-related activation-induced cytokine levels
GCST90274844	4	8958677	A	T	-0.1043	0.0211	0.7203	7.69e-07	4_8958677_A_T	rs181906998	9987	TNF-related activation-induced cytokine levels
GCST90274844	4	105828656	A	G	-0.0777	0.0166	0.1504	2.86e-06	4_105828656_A_G	rs4365726	14287	TNF-related activation-induced cytokine levels
GCST90274844	4	111911027	T	C	-0.1376	0.0281	0.9058	9.74e-07	4_111911027_T_C	rs150011668	11538	TNF-related activation-induced cytokine levels
GCST90274844	5	115874345	A	G	0.2386	0.0459	0.9763	2.01e-07	5_115874345_A_G	rs150128402	14736	TNF-related activation-induced cytokine levels
GCST90274844	5	160174315	T	C	-0.0549	0.0118	0.4357	3.28e-06	5_160174315_T_C	rs1432791	14288	TNF-related activation-induced cytokine levels
GCST90274844	6	33048371	C	G	0.2646	0.0498	0.018	1.08e-07	6_33048371_C_G	rs17221073	13801	TNF-related activation-induced cytokine levels
GCST90274844	6	90249507	A	G	0.054	0.0116	0.5245	3.24e-06	6_90249507_A_G	rs6932751	14730	TNF-related activation-induced cytokine levels
GCST90274844	7	50811081	A	G	0.0686	0.013	0.2872	1.31e-07	7_50811081_A_G	rs3801000	14288	TNF-related activation-induced cytokine levels
GCST90274844	7	142245686	T	G	-0.0625	0.013	0.2875	1.53e-06	7_142245686_T_G	rs17302	14288	TNF-related activation-induced cytokine levels
GCST90274844	8	19490180	T	G	-0.078	0.017	0.8529	4.47e-06	8_19490180_T_G	rs2975421	14288	TNF-related activation-induced cytokine levels
GCST90274844	8	23089208	A	G	-0.1532	0.0148	0.2051	4.13e-25	8_23089208_A_G	rs62501135	14288	TNF-related activation-induced cytokine levels
GCST90274844	8	83420230	C	G	-0.1254	0.0272	0.9313	4.02e-06	8_83420230_C_G	rs183217699	12852	TNF-related activation-induced cytokine levels
GCST90274844	8	106500173	T	G	-0.0678	0.0143	0.6393	2.12e-06	8_106500173_T_G	rs1839438	10894	TNF-related activation-induced cytokine levels
GCST90274844	8	120201029	T	C	-0.1618	0.0118	0.4162	8.62e-43	8_120201029_T_C	rs2468187	14735	TNF-related activation-induced cytokine levels
GCST90274844	9	16905616	A	T	0.1215	0.0265	0.0705	4.54e-06	9_16905616_A_T	rs5001566	11982	TNF-related activation-induced cytokine levels
GCST90274844	9	93147790	T	G	0.07	0.0148	0.8064	2.25e-06	9_93147790_T_G	rs6479556	14728	TNF-related activation-induced cytokine levels
GCST90274844	11	37130843	C	G	-0.0695	0.0151	0.3443	4.17e-06	11_37130843_C_G	rs78045189	11760	TNF-related activation-induced cytokine levels
GCST90274844	12	129430611	T	G	-0.2685	0.0539	0.9818	6.31e-07	12_129430611_T_G	rs75991751	13422	TNF-related activation-induced cytokine levels
GCST90274844	13	43039673	A	C	0.1172	0.0116	0.4634	5.33e-24	13_43039673_A_C	rs4512994	14736	TNF-related activation-induced cytokine levels
GCST90274844	13	68202750	T	C	-0.1684	0.0356	0.0319	2.24e-06	13_68202750_T_C	rs4334157	14736	TNF-related activation-induced cytokine levels
GCST90274844	17	26694861	A	G	-0.1085	0.0116	0.4755	8.48e-21	17_26694861_A_G	rs704	14736	TNF-related activation-induced cytokine levels
GCST90274844	19	35131252	C	G	0.1462	0.0315	0.0491	3.46e-06	19_35131252_C_G	rs150416959	13224	TNF-related activation-induced cytokine levels
GCST90274844	20	39165692	A	G	-0.1646	0.03	0.0498	4.1e-08	20_39165692_A_G	rs117113213	14723	TNF-related activation-induced cytokine levels
GCST90274844	20	46454945	T	C	0.0636	0.0126	0.3364	4.47e-07	20_46454945_T_C	rs6063153	14287	TNF-related activation-induced cytokine levels
GCST90274845	1	240843947	C	G	-0.0928	0.0187	0.8143	6.96e-07	1_240843947_C_G	rs7550374	11345	Thymic stromal lymphopoietin levels
GCST90274845	2	2626966	C	G	-0.074	0.0153	0.758	1.32e-06	2_2626966_C_G	rs12472785	11792	Thymic stromal lymphopoietin levels
GCST90274845	2	239484610	T	C	-0.0834	0.0178	0.4567	2.79e-06	2_239484610_T_C	rs13414099	7943	Thymic stromal lymphopoietin levels
GCST90274845	7	42730058	T	G	0.0846	0.0152	0.2624	2.61e-08	7_42730058_T_G	rs4724126	11344	Thymic stromal lymphopoietin levels
GCST90274845	7	148846775	A	T	0.0743	0.0158	0.632	2.57e-06	7_148846775_A_T	rs75129390	8817	Thymic stromal lymphopoietin levels
GCST90274845	8	69813968	A	G	0.1629	0.0345	0.9535	2.34e-06	8_69813968_A_G	rs72652144	11782	Thymic stromal lymphopoietin levels
GCST90274845	9	23277990	A	T	-0.0934	0.0201	0.1258	3.37e-06	9_23277990_A_T	rs112206094	11792	Thymic stromal lymphopoietin levels
GCST90274845	10	34395970	A	G	-0.1569	0.0338	0.0499	3.45e-06	10_34395970_A_G	rs117095006	11345	Thymic stromal lymphopoietin levels
GCST90274845	10	108726426	T	C	-0.2956	0.063	0.0141	2.7e-06	10_108726426_T_C	rs72811179	11345	Thymic stromal lymphopoietin levels
GCST90274845	11	121946210	A	G	0.2674	0.0575	0.9812	3.31e-06	11_121946210_A_G	rs145111430	11345	Thymic stromal lymphopoietin levels
GCST90274845	15	60209215	A	C	0.3219	0.066	0.0132	1.08e-06	15_60209215_A_C	rs190906347	10858	Thymic stromal lymphopoietin levels
GCST90274845	15	79915029	A	G	0.1619	0.0351	0.0381	3.98e-06	15_79915029_A_G	rs140886020	11786	Thymic stromal lymphopoietin levels
GCST90274845	16	8805947	T	G	0.1784	0.0367	0.0353	1.17e-06	16_8805947_T_G	rs12448125	11792	Thymic stromal lymphopoietin levels
GCST90274845	17	27504563	A	G	-0.4423	0.0943	0.0096	2.73e-06	17_27504563_A_G	rs118119134	8576	Thymic stromal lymphopoietin levels
GCST90274845	17	80919387	A	G	-0.0643	0.0139	0.4553	3.73e-06	17_80919387_A_G	rs7406537	11149	Thymic stromal lymphopoietin levels
GCST90274845	20	37959633	A	G	0.3618	0.0747	0.9877	1.28e-06	20_37959633_A_G	rs185922111	10858	Thymic stromal lymphopoietin levels
GCST90274845	22	47002274	T	C	0.1348	0.0294	0.8892	4.54e-06	22_47002274_T_C	rs577897343	7943	Thymic stromal lymphopoietin levels
GCST90274846	1	146403678	A	C	0.2346	0.0505	0.9586	3.39e-06	1_146403678_A_C	rs587680479	9830	Tumor necrosis factor ligand superfamily member 12 levels
GCST90274846	1	162517994	A	T	-0.0727	0.0141	0.2484	2.52e-07	1_162517994_A_T	rs12145644	14287	Tumor necrosis factor ligand superfamily member 12 levels
GCST90274846	1	221052765	A	G	-0.0591	0.0129	0.6653	4.62e-06	1_221052765_A_G	rs2738752	12848	Tumor necrosis factor ligand superfamily member 12 levels
GCST90274846	1	233623860	A	G	0.109	0.0228	0.0734	1.75e-06	1_233623860_A_G	rs12726054	14721	Tumor necrosis factor ligand superfamily member 12 levels
GCST90274846	2	53077754	A	G	0.1404	0.0273	0.9522	2.71e-07	2_53077754_A_G	rs2163333	14719	Tumor necrosis factor ligand superfamily member 12 levels
GCST90274846	2	99371601	A	G	-0.0849	0.0168	0.8184	4.34e-07	2_99371601_A_G	rs201620545	11327	Tumor necrosis factor ligand superfamily member 12 levels
GCST90274846	2	109239869	A	T	-0.0592	0.0125	0.3965	2.18e-06	2_109239869_A_T	rs826688	12835	Tumor necrosis factor ligand superfamily member 12 levels
GCST90274846	3	59625877	A	G	-0.0622	0.0136	0.2327	4.8e-06	3_59625877_A_G	rs3821473	14736	Tumor necrosis factor ligand superfamily member 12 levels
GCST90274846	3	98429219	C	G	0.0812	0.012	0.4558	1.32e-11	3_98429219_C_G	rs73133996	14288	Tumor necrosis factor ligand superfamily member 12 levels
GCST90274846	3	142705695	A	G	-0.1312	0.028	0.9544	2.79e-06	3_142705695_A_G	rs1965399	14736	Tumor necrosis factor ligand superfamily member 12 levels
GCST90274846	3	143021856	C	G	0.1192	0.014	0.748	1.68e-17	3_143021856_C_G	rs9842051	14288	Tumor necrosis factor ligand superfamily member 12 levels
GCST90274846	3	174384187	T	C	-0.2108	0.0456	0.9813	3.79e-06	3_174384187_T_C	rs78254232	14248	Tumor necrosis factor ligand superfamily member 12 levels
GCST90274846	4	103188709	T	C	0.2027	0.0236	0.0696	8.77e-18	4_103188709_T_C	rs13107325	14733	Tumor necrosis factor ligand superfamily member 12 levels
GCST90274846	5	167311493	T	C	0.0577	0.0119	0.4339	1.24e-06	5_167311493_T_C	rs11738159	14288	Tumor necrosis factor ligand superfamily member 12 levels
GCST90274846	6	70682566	T	C	-0.2262	0.0471	0.025	1.57e-06	6_70682566_T_C	rs575752535	10894	Tumor necrosis factor ligand superfamily member 12 levels
GCST90274846	6	88516736	A	G	-0.2027	0.0438	0.9577	3.69e-06	6_88516736_A_G	rs16879825	11784	Tumor necrosis factor ligand superfamily member 12 levels
GCST90274846	8	145013345	T	C	0.0613	0.0122	0.388	5.05e-07	8_145013345_T_C	rs11136339	13664	Tumor necrosis factor ligand superfamily member 12 levels
GCST90274846	9	5636355	T	C	-0.0856	0.0186	0.8764	4.18e-06	9_5636355_T_C	rs56023600	14287	Tumor necrosis factor ligand superfamily member 12 levels
GCST90274846	9	33113322	T	C	-0.0897	0.0193	0.1102	3.36e-06	9_33113322_T_C	rs7019909	14288	Tumor necrosis factor ligand superfamily member 12 levels
GCST90274846	9	136154168	T	C	0.1098	0.0157	0.7888	2.68e-12	9_136154168_T_C	rs579459	11785	Tumor necrosis factor ligand superfamily member 12 levels
GCST90274846	10	17895807	T	C	0.1082	0.0193	0.2616	2.07e-08	10_17895807_T_C	rs201375822	10692	Tumor necrosis factor ligand superfamily member 12 levels
GCST90274846	10	51775971	C	G	-0.401	0.0871	0.9859	4.15e-06	10_51775971_C_G	rs111641307	10446	Tumor necrosis factor ligand superfamily member 12 levels
GCST90274846	10	132815955	T	C	0.1318	0.0286	0.0482	4.06e-06	10_132815955_T_C	rs76047473	14718	Tumor necrosis factor ligand superfamily member 12 levels
GCST90274846	11	11644391	A	G	0.0692	0.0125	0.3558	3.09e-08	11_11644391_A_G	rs10831650	14288	Tumor necrosis factor ligand superfamily member 12 levels
GCST90274846	11	130975896	A	G	-0.0717	0.0154	0.1931	3.23e-06	11_130975896_A_G	rs58743186	12818	Tumor necrosis factor ligand superfamily member 12 levels
GCST90274846	12	592399	T	C	-0.0744	0.0161	0.1517	3.82e-06	12_592399_T_C	rs73590361	14726	Tumor necrosis factor ligand superfamily member 12 levels
GCST90274846	12	82487578	C	G	-0.1855	0.0377	0.9706	8.64e-07	12_82487578_C_G	rs117550445	14721	Tumor necrosis factor ligand superfamily member 12 levels
GCST90274846	12	129101566	T	C	0.0666	0.0131	0.3457	3.7e-07	12_129101566_T_C	rs4882710	14288	Tumor necrosis factor ligand superfamily member 12 levels
GCST90274846	14	55351508	A	C	0.1015	0.0218	0.1166	3.22e-06	14_55351508_A_C	rs552941568	10894	Tumor necrosis factor ligand superfamily member 12 levels
GCST90274846	17	7451110	T	C	0.211	0.0129	0.2563	3.9e-60	17_7451110_T_C	rs34790908	14732	Tumor necrosis factor ligand superfamily member 12 levels
GCST90274846	17	7789542	A	G	-0.1386	0.0238	0.0779	5.76e-09	17_7789542_A_G	rs7503751	14288	Tumor necrosis factor ligand superfamily member 12 levels
GCST90274846	19	19706214	A	C	0.1896	0.0369	0.0315	2.77e-07	19_19706214_A_C	rs76133364	13224	Tumor necrosis factor ligand superfamily member 12 levels
GCST90274847	1	110470764	A	G	-0.0785	0.0166	0.1578	2.26e-06	1_110470764_A_G	rs333947	14286	Urokinase-type plasminogen activator levels
GCST90274847	1	152190722	T	C	0.2771	0.0607	0.9835	4.99e-06	1_152190722_T_C	rs202063542	10407	Urokinase-type plasminogen activator levels
GCST90274847	2	89132295	A	C	-0.3429	0.071	0.0258	1.37e-06	2_89132295_A_C	rs576592832	8334	Urokinase-type plasminogen activator levels
GCST90274847	2	160726868	A	G	-0.0852	0.0114	0.5375	7.8e-14	2_160726868_A_G	rs7564243	14729	Urokinase-type plasminogen activator levels
GCST90274847	3	56631258	A	G	0.0952	0.0176	0.1456	6.33e-08	3_56631258_A_G	rs6805474	14285	Urokinase-type plasminogen activator levels
GCST90274847	3	193665003	T	C	-0.091	0.019	0.8498	1.67e-06	3_193665003_T_C	rs62286554	11335	Urokinase-type plasminogen activator levels
GCST90274847	4	35016704	A	G	-0.0548	0.0119	0.5246	4.12e-06	4_35016704_A_G	rs1074669	14286	Urokinase-type plasminogen activator levels
GCST90274847	4	131098437	A	G	-0.1817	0.0389	0.0248	3e-06	4_131098437_A_G	rs74607099	14723	Urokinase-type plasminogen activator levels
GCST90274847	5	126921537	T	G	0.0627	0.0133	0.7552	2.43e-06	5_126921537_T_G	rs59772299	14730	Urokinase-type plasminogen activator levels
GCST90274847	6	32900651	A	G	-0.0625	0.012	0.6344	1.91e-07	6_32900651_A_G	rs154972	14724	Urokinase-type plasminogen activator levels
GCST90274847	7	29499619	C	G	0.2093	0.0456	0.0329	4.43e-06	7_29499619_C_G	rs577588918	10894	Urokinase-type plasminogen activator levels
GCST90274847	8	139662968	C	G	0.1968	0.0417	0.0253	2.37e-06	8_139662968_C_G	rs72727847	14729	Urokinase-type plasminogen activator levels
GCST90274847	9	94784966	A	G	0.1061	0.0217	0.1034	1.01e-06	9_94784966_A_G	rs10992204	14286	Urokinase-type plasminogen activator levels
GCST90274847	9	136141504	A	G	0.1	0.017	0.1744	4.04e-09	9_136141504_A_G	rs13299342	11781	Urokinase-type plasminogen activator levels
GCST90274847	10	75424174	A	G	0.3099	0.0664	0.0145	3.05e-06	10_75424174_A_G	rs3933086	11778	Urokinase-type plasminogen activator levels
GCST90274847	10	75677840	A	C	-0.0946	0.0115	0.5624	1.93e-16	10_75677840_A_C	rs2227575	14729	Urokinase-type plasminogen activator levels
GCST90274847	11	11142087	A	G	0.0784	0.0154	0.1671	3.56e-07	11_11142087_A_G	rs10840566	14733	Urokinase-type plasminogen activator levels
GCST90274847	11	126243952	A	G	-0.1024	0.0161	0.1509	2.01e-10	11_126243952_A_G	rs11220462	14731	Urokinase-type plasminogen activator levels
GCST90274847	12	105734364	C	G	0.3395	0.0656	0.0119	2.28e-07	12_105734364_C_G	rs144470316	12303	Urokinase-type plasminogen activator levels
GCST90274847	12	111973358	A	G	0.0662	0.0134	0.478	7.8e-07	12_111973358_A_G	rs597808	11334	Urokinase-type plasminogen activator levels
GCST90274847	17	7063667	T	C	-0.1107	0.0156	0.7855	1.28e-12	17_7063667_T_C	rs7406661	14286	Urokinase-type plasminogen activator levels
GCST90274847	17	26694861	A	G	0.0567	0.0115	0.4758	8.2e-07	17_26694861_A_G	rs704	14734	Urokinase-type plasminogen activator levels
GCST90274847	18	24686365	T	C	-0.094	0.0125	0.3008	5.48e-14	18_24686365_T_C	rs4800787	14730	Urokinase-type plasminogen activator levels
GCST90274847	19	44153100	A	G	0.1408	0.0165	0.8426	1.42e-17	19_44153100_A_G	rs4760	14286	Urokinase-type plasminogen activator levels
GCST90274847	19	44174441	T	C	-0.422	0.0311	0.0405	6.1e-42	19_44174441_T_C	rs4251805	14734	Urokinase-type plasminogen activator levels
GCST90274848	1	32204683	A	G	-0.0734	0.0152	0.8126	1.37e-06	1_32204683_A_G	rs2050256	14739	Vascular endothelial growth factor A levels
GCST90274848	1	190376438	T	C	-0.0759	0.0148	0.8114	2.92e-07	1_190376438_T_C	rs61818787	14732	Vascular endothelial growth factor A levels
GCST90274848	4	31819358	A	G	-0.07	0.0152	0.6438	4.12e-06	4_31819358_A_G	rs183596950	11538	Vascular endothelial growth factor A levels
GCST90274848	4	94769686	A	G	-0.0685	0.0145	0.2065	2.31e-06	4_94769686_A_G	rs7688836	14742	Vascular endothelial growth factor A levels
GCST90274848	5	54043585	T	C	-0.22	0.0457	0.9797	1.48e-06	5_54043585_T_C	rs16883415	14744	Vascular endothelial growth factor A levels
GCST90274848	5	88180196	T	C	-0.1625	0.0267	0.9462	1.16e-09	5_88180196_T_C	rs114694170	14728	Vascular endothelial growth factor A levels
GCST90274848	5	117371187	T	C	-0.1842	0.0374	0.028	8.43e-07	5_117371187_T_C	rs11953790	14730	Vascular endothelial growth factor A levels
GCST90274848	6	43855489	A	C	-0.2112	0.0333	0.0429	2.26e-10	6_43855489_A_C	rs62401205	14296	Vascular endothelial growth factor A levels
GCST90274848	6	43925607	A	G	-0.4343	0.0113	0.4867	0	6_43925607_A_G	rs6921438	14733	Vascular endothelial growth factor A levels
GCST90274848	6	43940269	A	G	-0.0602	0.0124	0.5217	1.2e-06	6_43940269_A_G	rs9472184	14296	Vascular endothelial growth factor A levels
GCST90274848	7	68565319	A	C	-0.0628	0.0137	0.6119	4.56e-06	7_68565319_A_C	rs7808444	14296	Vascular endothelial growth factor A levels
GCST90274848	7	144108520	T	C	-0.079	0.0166	0.8309	1.95e-06	7_144108520_T_C	rs1208181	12855	Vascular endothelial growth factor A levels
GCST90274848	8	5413008	C	G	-0.0741	0.0158	0.8345	2.73e-06	8_5413008_C_G	rs4875579	14296	Vascular endothelial growth factor A levels
GCST90274848	8	73592332	C	G	-0.2163	0.0449	0.9739	1.45e-06	8_73592332_C_G	rs117976551	13809	Vascular endothelial growth factor A levels
GCST90274848	8	106581528	A	T	0.1231	0.0134	0.7319	4.06e-20	8_106581528_A_T	rs6993770	14296	Vascular endothelial growth factor A levels
GCST90274848	9	2687795	A	T	0.1344	0.0125	0.542	5.8e-27	9_2687795_A_T	rs6475938	12412	Vascular endothelial growth factor A levels
GCST90274848	9	3020960	T	C	-0.2475	0.0539	0.0153	4.39e-06	9_3020960_T_C	rs145703410	14296	Vascular endothelial growth factor A levels
GCST90274848	10	65071215	A	C	0.0838	0.0117	0.4155	7.93e-13	10_65071215_A_C	rs10822155	14744	Vascular endothelial growth factor A levels
GCST90274848	10	104076091	A	G	-0.3266	0.0715	0.0091	4.93e-06	10_104076091_A_G	rs12784822	14296	Vascular endothelial growth factor A levels
GCST90274848	11	2028103	C	G	-0.0683	0.0142	0.7087	1.51e-06	11_2028103_C_G	rs10840177	13231	Vascular endothelial growth factor A levels
GCST90274848	11	95274487	T	G	0.0992	0.0208	0.9024	1.85e-06	11_95274487_T_G	rs34536806	14296	Vascular endothelial growth factor A levels
GCST90274848	12	46909886	C	G	-0.1288	0.0265	0.9341	1.17e-06	12_46909886_C_G	rs6582666	11791	Vascular endothelial growth factor A levels
GCST90274848	12	75261276	T	C	0.2736	0.0582	0.0162	2.59e-06	12_75261276_T_C	rs145846107	13422	Vascular endothelial growth factor A levels
GCST90274848	13	29335624	C	G	0.1981	0.0397	0.0248	6.04e-07	13_29335624_C_G	rs138648222	14739	Vascular endothelial growth factor A levels
GCST90274848	13	77462624	A	C	-0.2779	0.0603	0.9871	4.05e-06	13_77462624_A_C	rs144037665	11969	Vascular endothelial growth factor A levels
GCST90274848	16	231541	T	C	0.1174	0.0253	0.069	3.48e-06	16_231541_T_C	rs1203834	13232	Vascular endothelial growth factor A levels
GCST90274848	19	14759939	T	C	-0.0671	0.0127	0.296	1.27e-07	19_14759939_T_C	rs62640435	14292	Vascular endothelial growth factor A levels

## Sheet: Table. S3
Table S3: Exposure Data of Bell's palsy in Finnish database and Immune cells
id.exposure	pval.exposure	chr.exposure	pos.exposure	samplesize.exposure	beta.exposure	se.exposure	SNP	effect_allele.exposure	other_allele.exposure	eaf.exposure	exposure	mr_keep.exposure	pval_origin.exposure	data_source.exposure
ebi-a-GCST90001391	1.086e-06	1	233045963	3658	0.5864	0.1201	rs72757888	T	C	0.01	IgD+ B cell %B cell || id:ebi-a-GCST90001391	TRUE	reported	igd
ebi-a-GCST90001391	2.986e-06	3	106834795	3658	1.402	0.2997	rs138919897	G	A	0.0019	IgD+ B cell %B cell || id:ebi-a-GCST90001391	TRUE	reported	igd
ebi-a-GCST90001391	6.10394e-07	4	164344795	3658	0.9378	0.1877	rs4691917	G	A	0.9956	IgD+ B cell %B cell || id:ebi-a-GCST90001391	TRUE	reported	igd
ebi-a-GCST90001391	2.38298e-08	5	144608340	3658	0.1542	0.02757	rs17405603	T	A	0.284	IgD+ B cell %B cell || id:ebi-a-GCST90001391	TRUE	reported	igd
ebi-a-GCST90001391	2.83302e-06	6	114522609	3658	0.49	0.1045	rs72952600	G	C	0.0142	IgD+ B cell %B cell || id:ebi-a-GCST90001391	TRUE	reported	igd
ebi-a-GCST90001391	1.92398e-06	6	31312892	3658	0.1454	0.03049	rs9265870	G	A	0.4718	IgD+ B cell %B cell || id:ebi-a-GCST90001391	TRUE	reported	igd
ebi-a-GCST90001391	3.83698e-06	7	68025695	3658	0.1184	0.0256	rs10226722	C	T	0.6006	IgD+ B cell %B cell || id:ebi-a-GCST90001391	TRUE	reported	igd
ebi-a-GCST90001391	1.65299e-06	8	119323401	3658	-0.152	0.03167	rs2450220	T	C	0.816	IgD+ B cell %B cell || id:ebi-a-GCST90001391	TRUE	reported	igd
ebi-a-GCST90001391	2.427e-06	9	2570753	3658	0.4421	0.09364	rs140191306	T	C	0.0179	IgD+ B cell %B cell || id:ebi-a-GCST90001391	TRUE	reported	igd
ebi-a-GCST90001391	1.486e-06	12	110228055	3658	0.3904	0.08097	rs11068290	T	C	0.0231	IgD+ B cell %B cell || id:ebi-a-GCST90001391	TRUE	reported	igd
ebi-a-GCST90001391	6.07995e-07	17	77637123	3658	-0.174	0.03482	rs73426855	C	T	0.1471	IgD+ B cell %B cell || id:ebi-a-GCST90001391	TRUE	reported	igd
ebi-a-GCST90001391	4.74799e-06	17	51092001	3658	-0.4088	0.08921	rs148496020	A	T	0.0193	IgD+ B cell %B cell || id:ebi-a-GCST90001391	TRUE	reported	igd
ebi-a-GCST90001392	4.44396e-06	1	200858159	3656	0.6503	0.1415	rs116285595	T	C	0.0068	IgD+ CD38+ B cell Absolute Count || id:ebi-a-GCST90001392	TRUE	reported	igd
ebi-a-GCST90001392	2.714e-06	1	99149370	3656	0.3487	0.07421	rs12036556	T	C	0.0265	IgD+ CD38+ B cell Absolute Count || id:ebi-a-GCST90001392	TRUE	reported	igd
ebi-a-GCST90001392	2.1e-07	1	233503875	3656	-0.1382	0.02658	rs1294253	C	T	0.7254	IgD+ CD38+ B cell Absolute Count || id:ebi-a-GCST90001392	TRUE	reported	igd
ebi-a-GCST90001392	1.287e-06	1	167027268	3656	1.249	0.2574	rs146959444	C	T	0.0023	IgD+ CD38+ B cell Absolute Count || id:ebi-a-GCST90001392	TRUE	reported	igd
ebi-a-GCST90001392	2.85299e-07	2	16464227	3656	-0.1396	0.02714	rs733555	T	G	0.2637	IgD+ CD38+ B cell Absolute Count || id:ebi-a-GCST90001392	TRUE	reported	igd
ebi-a-GCST90001392	1.80198e-06	2	155636739	3656	1.533	0.3206	rs78188887	G	A	0.0014	IgD+ CD38+ B cell Absolute Count || id:ebi-a-GCST90001392	TRUE	reported	igd
ebi-a-GCST90001392	1.567e-08	2	105587803	3656	-0.3568	0.06296	rs140380950	C	T	0.0368	IgD+ CD38+ B cell Absolute Count || id:ebi-a-GCST90001392	TRUE	reported	igd
ebi-a-GCST90001392	3.02197e-06	3	163801921	3656	0.6111	0.1307	rs374727947	G	T	0.0098	IgD+ CD38+ B cell Absolute Count || id:ebi-a-GCST90001392	TRUE	reported	igd
ebi-a-GCST90001392	1.09099e-07	4	15915069	3656	-0.4579	0.08605	rs76112278	A	G	0.0194	IgD+ CD38+ B cell Absolute Count || id:ebi-a-GCST90001392	TRUE	reported	igd
ebi-a-GCST90001392	2.36298e-06	4	38379833	3656	-0.2956	0.06254	rs7667070	C	T	0.0361	IgD+ CD38+ B cell Absolute Count || id:ebi-a-GCST90001392	TRUE	reported	igd
ebi-a-GCST90001392	6.158e-09	5	158276610	3656	-0.2576	0.04422	rs80330977	A	G	0.0814	IgD+ CD38+ B cell Absolute Count || id:ebi-a-GCST90001392	TRUE	reported	igd
ebi-a-GCST90001392	4.385e-06	5	498773	3656	1.665	0.362	rs78658073	A	G	0.001	IgD+ CD38+ B cell Absolute Count || id:ebi-a-GCST90001392	TRUE	reported	igd
ebi-a-GCST90001392	1.41599e-06	7	12847391	3656	-0.4626	0.09576	rs143397127	C	T	0.0157	IgD+ CD38+ B cell Absolute Count || id:ebi-a-GCST90001392	TRUE	reported	igd
ebi-a-GCST90001392	2.05698e-07	8	118255950	3656	-0.1256	0.02413	rs1695681	A	C	0.5309	IgD+ CD38+ B cell Absolute Count || id:ebi-a-GCST90001392	TRUE	reported	igd
ebi-a-GCST90001392	1.226e-06	8	102770464	3656	0.4146	0.08532	rs16868356	C	T	0.0198	IgD+ CD38+ B cell Absolute Count || id:ebi-a-GCST90001392	TRUE	reported	igd
ebi-a-GCST90001392	1.69001e-06	8	130617819	3656	-0.1279	0.02666	rs2395904	G	T	0.2657	IgD+ CD38+ B cell Absolute Count || id:ebi-a-GCST90001392	TRUE	reported	igd
ebi-a-GCST90001392	2.24202e-06	11	15328898	3656	0.1453	0.03068	rs61878035	A	G	0.1886	IgD+ CD38+ B cell Absolute Count || id:ebi-a-GCST90001392	TRUE	reported	igd
ebi-a-GCST90001392	2.399e-06	14	81466662	3656	-0.1526	0.0323	rs11159480	T	G	0.8166	IgD+ CD38+ B cell Absolute Count || id:ebi-a-GCST90001392	TRUE	reported	igd
ebi-a-GCST90001392	4.56405e-06	16	55450479	3656	0.2489	0.05423	rs76608654	C	T	0.0494	IgD+ CD38+ B cell Absolute Count || id:ebi-a-GCST90001392	TRUE	reported	igd
ebi-a-GCST90001392	3.47496e-07	17	38038389	3656	-0.1364	0.02672	rs12939565	T	A	0.4267	IgD+ CD38+ B cell Absolute Count || id:ebi-a-GCST90001392	TRUE	reported	igd
ebi-a-GCST90001393	1.79498e-06	4	170328209	3657	0.1189	0.02486	rs6835759	G	A	0.4701	IgD+ CD38dim B cell %B cell || id:ebi-a-GCST90001393	TRUE	reported	igd
ebi-a-GCST90001393	2.93501e-06	5	83420407	3657	-0.187	0.03994	rs2301101	G	T	0.1097	IgD+ CD38dim B cell %B cell || id:ebi-a-GCST90001393	TRUE	reported	igd
ebi-a-GCST90001393	4.75499e-06	8	4318676	3657	0.763	0.1665	rs546147740	C	T	0.0051	IgD+ CD38dim B cell %B cell || id:ebi-a-GCST90001393	TRUE	reported	igd
ebi-a-GCST90001393	4.81903e-06	12	1637126	3657	1.216	0.2655	rs61912200	A	T	0.0022	IgD+ CD38dim B cell %B cell || id:ebi-a-GCST90001393	TRUE	reported	igd
ebi-a-GCST90001393	2.34498e-07	14	65673804	3657	-0.2771	0.05349	rs78269238	T	C	0.0582	IgD+ CD38dim B cell %B cell || id:ebi-a-GCST90001393	TRUE	reported	igd
ebi-a-GCST90001393	7.23303e-07	17	49200947	3657	0.1327	0.02673	rs34157595	C	T	0.3154	IgD+ CD38dim B cell %B cell || id:ebi-a-GCST90001393	TRUE	reported	igd
ebi-a-GCST90001393	2.90402e-07	19	53070617	3657	-0.1265	0.02461	rs329966	G	A	0.5425	IgD+ CD38dim B cell %B cell || id:ebi-a-GCST90001393	TRUE	reported	igd
ebi-a-GCST90001393	3.12702e-07	20	48839604	3657	0.1261	0.02461	rs4811007	G	A	0.4837	IgD+ CD38dim B cell %B cell || id:ebi-a-GCST90001393	TRUE	reported	igd
ebi-a-GCST90001393	7.21705e-07	21	39363957	3657	0.2934	0.0591	rs78958229	T	C	0.044	IgD+ CD38dim B cell %B cell || id:ebi-a-GCST90001393	TRUE	reported	igd
ebi-a-GCST90001394	1.78398e-06	5	128786753	3656	0.6732	0.1407	rs147207149	G	A	0.0075	IgD+ CD38dim B cell Absolute Count || id:ebi-a-GCST90001394	TRUE	reported	igd
ebi-a-GCST90001394	5.37403e-07	5	158285953	3656	-0.2225	0.04431	rs17056318	C	T	0.081	IgD+ CD38dim B cell Absolute Count || id:ebi-a-GCST90001394	TRUE	reported	igd
ebi-a-GCST90001394	3.57001e-06	5	118216738	3656	-0.1966	0.04234	rs1510970	A	G	0.087	IgD+ CD38dim B cell Absolute Count || id:ebi-a-GCST90001394	TRUE	reported	igd
ebi-a-GCST90001394	3.49004e-06	5	166970737	3656	1.849	0.3979	rs141880653	T	C	0.001	IgD+ CD38dim B cell Absolute Count || id:ebi-a-GCST90001394	TRUE	reported	igd
ebi-a-GCST90001394	5.95895e-07	6	100821460	3656	2.216	0.4431	rs12197153	A	G	0.0007	IgD+ CD38dim B cell Absolute Count || id:ebi-a-GCST90001394	TRUE	reported	igd
ebi-a-GCST90001394	2.37602e-06	7	12847391	3656	-0.4549	0.09626	rs143397127	C	T	0.0157	IgD+ CD38dim B cell Absolute Count || id:ebi-a-GCST90001394	TRUE	reported	igd
ebi-a-GCST90001394	3.02503e-06	8	130617819	3656	-0.1253	0.0268	rs2395904	G	T	0.2657	IgD+ CD38dim B cell Absolute Count || id:ebi-a-GCST90001394	TRUE	reported	igd
ebi-a-GCST90001394	1.128e-06	8	70193536	3656	0.1175	0.02409	rs283340	C	T	0.5621	IgD+ CD38dim B cell Absolute Count || id:ebi-a-GCST90001394	TRUE	reported	igd
ebi-a-GCST90001394	1.64399e-06	10	33792014	3656	-0.4319	0.08996	rs116851238	T	C	0.0176	IgD+ CD38dim B cell Absolute Count || id:ebi-a-GCST90001394	TRUE	reported	igd
ebi-a-GCST90001394	1.99301e-06	11	119980729	3656	0.13	0.0273	rs12799241	A	G	0.2619	IgD+ CD38dim B cell Absolute Count || id:ebi-a-GCST90001394	TRUE	reported	igd
ebi-a-GCST90001394	2.08502e-07	13	72428296	3656	0.5528	0.1063	rs75474045	A	G	0.0126	IgD+ CD38dim B cell Absolute Count || id:ebi-a-GCST90001394	TRUE	reported	igd
ebi-a-GCST90001394	3.91102e-06	15	37177413	3656	0.1764	0.03817	rs12906621	A	G	0.1091	IgD+ CD38dim B cell Absolute Count || id:ebi-a-GCST90001394	TRUE	reported	igd
ebi-a-GCST90001394	1.185e-06	16	84305239	3656	1.912	0.3929	rs143176410	C	G	0.001	IgD+ CD38dim B cell Absolute Count || id:ebi-a-GCST90001394	TRUE	reported	igd
ebi-a-GCST90001394	5.30603e-08	17	38038390	3656	-0.1486	0.02725	rs12939566	T	A	0.4148	IgD+ CD38dim B cell Absolute Count || id:ebi-a-GCST90001394	TRUE	reported	igd
ebi-a-GCST90001394	4.41804e-06	17	14931234	3656	0.1093	0.02377	rs4792571	T	G	0.4699	IgD+ CD38dim B cell Absolute Count || id:ebi-a-GCST90001394	TRUE	reported	igd
ebi-a-GCST90001394	7.70495e-07	19	53039110	3656	0.1183	0.0239	rs655580	A	G	0.4571	IgD+ CD38dim B cell Absolute Count || id:ebi-a-GCST90001394	TRUE	reported	igd
ebi-a-GCST90001394	3.31497e-06	20	59926554	3656	-0.2175	0.04671	rs34764986	C	T	0.0699	IgD+ CD38dim B cell Absolute Count || id:ebi-a-GCST90001394	TRUE	reported	igd
ebi-a-GCST90001395	2.07e-07	3	188624425	3657	0.202	0.03882	rs1512044	A	G	0.1084	IgD+ CD38- B cell %B cell || id:ebi-a-GCST90001395	TRUE	reported	igd
ebi-a-GCST90001395	3.88401e-06	5	136421498	3657	-0.4914	0.1063	rs78009119	G	T	0.0137	IgD+ CD38- B cell %B cell || id:ebi-a-GCST90001395	TRUE	reported	igd
ebi-a-GCST90001395	2.13098e-06	6	32768285	3657	0.1498	0.03155	rs2621369	T	C	0.2901	IgD+ CD38- B cell %B cell || id:ebi-a-GCST90001395	TRUE	reported	igd
ebi-a-GCST90001395	3.91201e-08	6	161871755	3657	0.1793	0.03256	rs113398446	C	A	0.1687	IgD+ CD38- B cell %B cell || id:ebi-a-GCST90001395	TRUE	reported	igd
ebi-a-GCST90001395	3.08901e-06	6	32384933	3657	0.2539	0.05434	rs80032720	A	G	0.0734	IgD+ CD38- B cell %B cell || id:ebi-a-GCST90001395	TRUE	reported	igd
ebi-a-GCST90001395	4.40099e-06	7	119564205	3657	0.1333	0.02899	rs10254361	T	G	0.2404	IgD+ CD38- B cell %B cell || id:ebi-a-GCST90001395	TRUE	reported	igd
ebi-a-GCST90001395	4.101e-09	14	96205838	3657	0.3388	0.05748	rs77762131	C	G	0.045	IgD+ CD38- B cell %B cell || id:ebi-a-GCST90001395	TRUE	reported	igd
ebi-a-GCST90001395	4.34901e-07	15	44517689	3657	-0.4608	0.09102	rs10444793	A	G	0.018	IgD+ CD38- B cell %B cell || id:ebi-a-GCST90001395	TRUE	reported	igd
ebi-a-GCST90001395	1.78098e-06	16	81986583	3657	-0.1169	0.02444	rs11150426	C	G	0.5386	IgD+ CD38- B cell %B cell || id:ebi-a-GCST90001395	TRUE	reported	igd
ebi-a-GCST90001395	1.73002e-06	16	52294553	3657	-0.5276	0.1101	rs181771926	A	G	0.0126	IgD+ CD38- B cell %B cell || id:ebi-a-GCST90001395	TRUE	reported	igd
ebi-a-GCST90001395	3.62702e-07	19	53070617	3657	0.1246	0.02445	rs329966	G	A	0.5425	IgD+ CD38- B cell %B cell || id:ebi-a-GCST90001395	TRUE	reported	igd
ebi-a-GCST90001395	4.00904e-06	20	49554764	3657	-0.2138	0.04629	rs73909843	C	T	0.0764	IgD+ CD38- B cell %B cell || id:ebi-a-GCST90001395	TRUE	reported	igd
ebi-a-GCST90001396	2.73602e-06	3	96406408	3656	0.1854	0.03946	rs79207264	A	G	0.1184	IgD+ CD38- B cell Absolute Count || id:ebi-a-GCST90001396	TRUE	reported	igd
ebi-a-GCST90001396	2.59298e-06	5	502938	3656	0.3025	0.06424	rs146127735	A	G	0.0383	IgD+ CD38- B cell Absolute Count || id:ebi-a-GCST90001396	TRUE	reported	igd
ebi-a-GCST90001396	4.88405e-06	6	32758761	3656	0.174	0.03801	rs1158784	T	A	0.1554	IgD+ CD38- B cell Absolute Count || id:ebi-a-GCST90001396	TRUE	reported	igd
ebi-a-GCST90001396	2.988e-06	6	130514590	3656	-0.1686	0.03603	rs12216018	T	C	0.1415	IgD+ CD38- B cell Absolute Count || id:ebi-a-GCST90001396	TRUE	reported	igd
ebi-a-GCST90001396	4.76903e-06	11	125619694	3656	-0.3372	0.07361	rs146687492	T	G	0.0291	IgD+ CD38- B cell Absolute Count || id:ebi-a-GCST90001396	TRUE	reported	igd
ebi-a-GCST90001396	3.41602e-07	13	108993494	3656	0.1363	0.02669	rs12874404	G	A	0.3256	IgD+ CD38- B cell Absolute Count || id:ebi-a-GCST90001396	TRUE	reported	igd
ebi-a-GCST90001396	2.85299e-08	14	96205838	3656	0.3229	0.05806	rs77762131	C	G	0.045	IgD+ CD38- B cell Absolute Count || id:ebi-a-GCST90001396	TRUE	reported	igd
ebi-a-GCST90001396	3.20701e-06	19	11164067	3656	0.1176	0.02521	rs1529727	G	T	0.5581	IgD+ CD38- B cell Absolute Count || id:ebi-a-GCST90001396	TRUE	reported	igd
ebi-a-GCST90001396	8.58005e-07	21	41083050	3656	0.4628	0.09388	rs62235484	A	G	0.0175	IgD+ CD38- B cell Absolute Count || id:ebi-a-GCST90001396	TRUE	reported	igd
ebi-a-GCST90001397	4.87203e-06	1	236060214	3657	1.017	0.2222	rs146430312	T	G	0.0027	Unswitched memory B cell %B cell || id:ebi-a-GCST90001397	TRUE	reported	igd
ebi-a-GCST90001397	4.15002e-07	1	8009985	3657	-0.4409	0.08695	rs75766272	T	C	0.0201	Unswitched memory B cell %B cell || id:ebi-a-GCST90001397	TRUE	reported	igd
ebi-a-GCST90001397	4.38995e-06	2	157311822	3657	0.2907	0.06322	rs77201712	C	T	0.0392	Unswitched memory B cell %B cell || id:ebi-a-GCST90001397	TRUE	reported	igd
ebi-a-GCST90001397	4.976e-06	2	28304630	3657	-0.1728	0.03779	rs17006489	G	A	0.1354	Unswitched memory B cell %B cell || id:ebi-a-GCST90001397	TRUE	reported	igd
ebi-a-GCST90001397	2.31398e-06	2	138420154	3657	0.2054	0.04341	rs72844588	A	G	0.0913	Unswitched memory B cell %B cell || id:ebi-a-GCST90001397	TRUE	reported	igd
ebi-a-GCST90001397	2.80698e-06	2	73679013	3657	0.294	0.06266	rs45608038	G	A	0.0421	Unswitched memory B cell %B cell || id:ebi-a-GCST90001397	TRUE	reported	igd
ebi-a-GCST90001397	1.852e-06	6	169456830	3657	0.1675	0.03506	rs73032183	C	T	0.1509	Unswitched memory B cell %B cell || id:ebi-a-GCST90001397	TRUE	reported	igd
ebi-a-GCST90001397	2.03301e-06	6	170426027	3657	-0.1204	0.0253	rs4710879	T	C	0.5621	Unswitched memory B cell %B cell || id:ebi-a-GCST90001397	TRUE	reported	igd
ebi-a-GCST90001397	2.47002e-06	7	25971860	3657	-0.5404	0.1145	rs12539793	T	C	0.0115	Unswitched memory B cell %B cell || id:ebi-a-GCST90001397	TRUE	reported	igd
ebi-a-GCST90001397	9.97103e-07	9	22206987	3657	-0.1252	0.02555	rs1679013	T	C	0.5945	Unswitched memory B cell %B cell || id:ebi-a-GCST90001397	TRUE	reported	igd
ebi-a-GCST90001397	3.54797e-06	9	93297086	3657	-0.137	0.0295	rs1930922	G	A	0.2419	Unswitched memory B cell %B cell || id:ebi-a-GCST90001397	TRUE	reported	igd
ebi-a-GCST90001397	2.093e-06	12	109368119	3657	0.5187	0.1092	rs143553941	C	G	0.013	Unswitched memory B cell %B cell || id:ebi-a-GCST90001397	TRUE	reported	igd
ebi-a-GCST90001397	2.61403e-06	13	51370899	3657	-0.1256	0.02669	rs7322292	T	C	0.3275	Unswitched memory B cell %B cell || id:ebi-a-GCST90001397	TRUE	reported	igd
ebi-a-GCST90001397	7.31493e-10	13	50212885	3657	0.5551	0.08989	rs73192651	T	C	0.02	Unswitched memory B cell %B cell || id:ebi-a-GCST90001397	TRUE	reported	igd
ebi-a-GCST90001397	1.457e-07	14	96205838	3657	0.3067	0.05822	rs77762131	C	G	0.045	Unswitched memory B cell %B cell || id:ebi-a-GCST90001397	TRUE	reported	igd
ebi-a-GCST90001397	1.957e-06	14	77579227	3657	0.2759	0.0579	rs143666202	A	G	0.0503	Unswitched memory B cell %B cell || id:ebi-a-GCST90001397	TRUE	reported	igd
ebi-a-GCST90001397	3.06302e-06	18	7993103	3657	0.1208	0.02585	rs1596383	A	G	0.6259	Unswitched memory B cell %B cell || id:ebi-a-GCST90001397	TRUE	reported	igd
ebi-a-GCST90001397	4.23701e-06	20	44746982	3657	-0.1236	0.02682	rs1883832	C	T	0.6318	Unswitched memory B cell %B cell || id:ebi-a-GCST90001397	TRUE	reported	igd
ebi-a-GCST90001397	4.94197e-06	20	56790125	3657	-1.906	0.4167	rs138380722	A	G	0.0007	Unswitched memory B cell %B cell || id:ebi-a-GCST90001397	TRUE	reported	igd
ebi-a-GCST90001398	9.72904e-07	6	167859623	3656	-0.1331	0.02714	rs4076316	A	T	0.3005	Unswitched memory B cell Absolute Count || id:ebi-a-GCST90001398	TRUE	reported	igd
ebi-a-GCST90001398	4.00101e-06	8	89432719	3656	-0.2912	0.06306	rs118092259	G	T	0.0414	Unswitched memory B cell Absolute Count || id:ebi-a-GCST90001398	TRUE	reported	igd
ebi-a-GCST90001398	2.18902e-06	12	119727983	3656	-0.1468	0.03096	rs112839090	A	G	0.1972	Unswitched memory B cell Absolute Count || id:ebi-a-GCST90001398	TRUE	reported	igd
ebi-a-GCST90001398	8.62303e-09	13	108993494	3656	0.1523	0.02639	rs12874404	G	A	0.3256	Unswitched memory B cell Absolute Count || id:ebi-a-GCST90001398	TRUE	reported	igd
ebi-a-GCST90001398	6.08793e-07	13	46224092	3656	1.924	0.3849	rs557577736	G	A	0.001	Unswitched memory B cell Absolute Count || id:ebi-a-GCST90001398	TRUE	reported	igd
ebi-a-GCST90001398	3.42997e-06	13	70325772	3656	0.4126	0.08871	rs145371905	T	G	0.0194	Unswitched memory B cell Absolute Count || id:ebi-a-GCST90001398	TRUE	reported	igd
ebi-a-GCST90001398	2.09402e-08	13	50212885	3656	0.4968	0.08845	rs73192651	T	C	0.02	Unswitched memory B cell Absolute Count || id:ebi-a-GCST90001398	TRUE	reported	igd
ebi-a-GCST90001398	8.86605e-08	14	96205838	3656	0.3067	0.05723	rs77762131	C	G	0.045	Unswitched memory B cell Absolute Count || id:ebi-a-GCST90001398	TRUE	reported	igd
ebi-a-GCST90001398	2.711e-06	14	77579227	3656	0.268	0.05703	rs143666202	A	G	0.0502	Unswitched memory B cell Absolute Count || id:ebi-a-GCST90001398	TRUE	reported	igd
ebi-a-GCST90001398	6.71104e-07	14	94936964	3656	-0.123	0.02471	rs8014978	C	T	0.5737	Unswitched memory B cell Absolute Count || id:ebi-a-GCST90001398	TRUE	reported	igd
ebi-a-GCST90001398	4.20998e-06	17	2714118	3656	-0.1112	0.02412	rs11657118	C	T	0.475	Unswitched memory B cell Absolute Count || id:ebi-a-GCST90001398	TRUE	reported	igd
ebi-a-GCST90001398	2.94802e-06	19	14885525	3656	0.1184	0.02528	rs12461001	A	G	0.6291	Unswitched memory B cell Absolute Count || id:ebi-a-GCST90001398	TRUE	reported	igd
ebi-a-GCST90001398	3.65797e-07	20	44730245	3656	-0.1345	0.02641	rs6032660	A	G	0.6359	Unswitched memory B cell Absolute Count || id:ebi-a-GCST90001398	TRUE	reported	igd
ebi-a-GCST90001399	3.14101e-06	2	147859010	3657	0.3455	0.07401	rs116473015	T	C	0.029	IgD- CD27- B cell %B cell || id:ebi-a-GCST90001399	TRUE	reported	igd
ebi-a-GCST90001399	5.92243e-11	3	32533246	3657	-0.3526	0.05371	rs35574803	C	T	0.0562	IgD- CD27- B cell %B cell || id:ebi-a-GCST90001399	TRUE	reported	igd
ebi-a-GCST90001399	3.80697e-06	4	25037515	3657	0.7602	0.1642	rs79430021	A	G	0.006	IgD- CD27- B cell %B cell || id:ebi-a-GCST90001399	TRUE	reported	igd
ebi-a-GCST90001399	4.73097e-06	7	44284783	3657	0.1158	0.02527	rs35661323	T	C	0.5505	IgD- CD27- B cell %B cell || id:ebi-a-GCST90001399	TRUE	reported	igd
ebi-a-GCST90001399	2.12501e-09	12	6553016	3657	0.1466	0.02442	rs2250246	G	A	0.5339	IgD- CD27- B cell %B cell || id:ebi-a-GCST90001399	TRUE	reported	igd
ebi-a-GCST90001399	2.61e-06	17	38075426	3657	-0.1297	0.02756	rs7224129	A	G	0.4751	IgD- CD27- B cell %B cell || id:ebi-a-GCST90001399	TRUE	reported	igd
ebi-a-GCST90001399	2.76599e-06	17	80484139	3657	-0.1678	0.03574	rs11658240	G	A	0.1362	IgD- CD27- B cell %B cell || id:ebi-a-GCST90001399	TRUE	reported	igd
ebi-a-GCST90001399	1.69699e-06	18	37553257	3657	0.4671	0.09743	rs72897237	C	T	0.0161	IgD- CD27- B cell %B cell || id:ebi-a-GCST90001399	TRUE	reported	igd
ebi-a-GCST90001399	7.1978e-50	20	44747947	3657	0.3898	0.02585	rs4810485	G	T	0.6314	IgD- CD27- B cell %B cell || id:ebi-a-GCST90001399	TRUE	reported	igd
ebi-a-GCST90001399	2.21299e-06	20	42024537	3657	0.1776	0.03746	rs6073079	A	G	0.12	IgD- CD27- B cell %B cell || id:ebi-a-GCST90001399	TRUE	reported	igd
ebi-a-GCST90001399	2.36799e-07	20	44511627	3657	-0.1811	0.03498	rs11086984	T	C	0.1514	IgD- CD27- B cell %B cell || id:ebi-a-GCST90001399	TRUE	reported	igd
ebi-a-GCST90001400	7.40406e-07	4	178658413	3657	-0.3043	0.06135	rs71615254	C	A	0.0406	IgD+ B cell Absolute Count || id:ebi-a-GCST90001400	TRUE	reported	igd
ebi-a-GCST90001400	3.74498e-06	6	100821460	3657	2.08	0.4491	rs12197153	A	G	0.0007	IgD+ B cell Absolute Count || id:ebi-a-GCST90001400	TRUE	reported	igd
ebi-a-GCST90001400	4.385e-06	6	67039330	3657	0.1254	0.02726	rs9354413	C	T	0.2963	IgD+ B cell Absolute Count || id:ebi-a-GCST90001400	TRUE	reported	igd
ebi-a-GCST90001400	1.28399e-07	8	2044843	3657	-0.2314	0.04374	rs150663332	T	C	0.0839	IgD+ B cell Absolute Count || id:ebi-a-GCST90001400	TRUE	reported	igd
ebi-a-GCST90001400	2.713e-06	10	102955294	3657	0.1309	0.02785	rs701839	G	A	0.7123	IgD+ B cell Absolute Count || id:ebi-a-GCST90001400	TRUE	reported	igd
ebi-a-GCST90001400	1.15199e-06	10	125485345	3657	0.8269	0.1697	rs189761842	T	C	0.0055	IgD+ B cell Absolute Count || id:ebi-a-GCST90001400	TRUE	reported	igd
ebi-a-GCST90001400	1.52901e-07	13	108960188	3657	0.1284	0.02442	rs4145212	A	T	0.5405	IgD+ B cell Absolute Count || id:ebi-a-GCST90001400	TRUE	reported	igd
ebi-a-GCST90001400	6.85993e-07	14	22954777	3657	-0.1332	0.02679	rs3811215	T	G	0.3033	IgD+ B cell Absolute Count || id:ebi-a-GCST90001400	TRUE	reported	igd
ebi-a-GCST90001400	3.46801e-06	15	25171150	3657	0.1525	0.03281	rs11638959	A	G	0.1557	IgD+ B cell Absolute Count || id:ebi-a-GCST90001400	TRUE	reported	igd
ebi-a-GCST90001400	7.76998e-07	17	2716535	3657	-0.1212	0.02449	rs11653761	T	G	0.5919	IgD+ B cell Absolute Count || id:ebi-a-GCST90001400	TRUE	reported	igd
ebi-a-GCST90001400	5.11505e-09	17	38038391	3657	-0.1669	0.0285	rs62067029	T	A	0.4148	IgD+ B cell Absolute Count || id:ebi-a-GCST90001400	TRUE	reported	igd
ebi-a-GCST90001400	3.43202e-06	19	14885525	3657	0.1175	0.02527	rs12461001	A	G	0.6292	IgD+ B cell Absolute Count || id:ebi-a-GCST90001400	TRUE	reported	igd
ebi-a-GCST90001401	4.44601e-06	1	29035758	3656	-0.1238	0.02692	rs61786059	T	G	0.3135	IgD- CD27- B cell Absolute Count || id:ebi-a-GCST90001401	TRUE	reported	igd
ebi-a-GCST90001401	3.211e-06	1	217233446	3656	0.2278	0.04884	rs7518494	A	G	0.9334	IgD- CD27- B cell Absolute Count || id:ebi-a-GCST90001401	TRUE	reported	igd
ebi-a-GCST90001401	4.89396e-06	1	113524501	3656	-0.3205	0.07004	rs185621536	T	C	0.0312	IgD- CD27- B cell Absolute Count || id:ebi-a-GCST90001401	TRUE	reported	igd
ebi-a-GCST90001401	4.17503e-06	1	41379583	3656	0.2313	0.05018	rs72953104	G	C	0.0643	IgD- CD27- B cell Absolute Count || id:ebi-a-GCST90001401	TRUE	reported	igd
ebi-a-GCST90001401	1.243e-06	2	64865804	3656	-0.1216	0.02504	rs11688492	C	T	0.5196	IgD- CD27- B cell Absolute Count || id:ebi-a-GCST90001401	TRUE	reported	igd
ebi-a-GCST90001401	1.033e-06	2	66709035	3656	-0.2787	0.05695	rs114551034	A	G	0.0509	IgD- CD27- B cell Absolute Count || id:ebi-a-GCST90001401	TRUE	reported	igd
ebi-a-GCST90001401	2.01999e-07	3	32533246	3656	-0.2808	0.05393	rs35574803	C	T	0.0562	IgD- CD27- B cell Absolute Count || id:ebi-a-GCST90001401	TRUE	reported	igd
ebi-a-GCST90001401	1.617e-06	8	96356983	3656	0.3826	0.07964	rs144306835	A	G	0.0234	IgD- CD27- B cell Absolute Count || id:ebi-a-GCST90001401	TRUE	reported	igd
ebi-a-GCST90001401	5.767e-07	9	4162626	3656	0.2796	0.05583	rs112432445	A	G	0.0528	IgD- CD27- B cell Absolute Count || id:ebi-a-GCST90001401	TRUE	reported	igd
ebi-a-GCST90001401	3.12903e-08	12	6553016	3656	0.1359	0.02451	rs2250246	G	A	0.5341	IgD- CD27- B cell Absolute Count || id:ebi-a-GCST90001401	TRUE	reported	igd
ebi-a-GCST90001401	3.96798e-06	17	63135589	3656	-0.2897	0.0627	rs421516	A	C	0.9583	IgD- CD27- B cell Absolute Count || id:ebi-a-GCST90001401	TRUE	reported	igd
[truncated: 11,717 more rows]

## Sheet: Table. S4
Table S4: Exposure Data of Bell's palsy in Finnish database and Metabolite
[truncated: 34,844 more rows]

## Sheet: Table .S5
Table S5: Exposure Data of Bell's palsy in ieu gwas open and plasma protein
[truncated: 106,954 more rows]
