# Supplementary material for: Exploring the Role of Inflammation and Metabolites in Bell’s Palsy and Potential Treatment Strategies
Source: Biomedicines. 2025 Apr 13;13(4):957. doi: 10.3390/biomedicines13040957 (PMC12024589; doi:10.3390/biomedicines13040957)
Supplement: Supplementary file 1 [file biomedicines-13-00957-s001.zip › Supplemental material Table S6~S34.xlsx]

## Sheet: Table List
Table S1: Exposure Data of Bell's palsy in Finnish database and Plasma proteins
Table S2: Exposure Data of Bell's palsy in Finnish database and Inflammatory proteins
Table S3: Exposure Data of Bell's palsy in Finnish database and Immune cells
Table S4: Exposure Data of Bell's palsy in Finnish database and Metabolite
Table S5: Exposure Data of Bell's palsy in ieu gwas open and plasma protein
Table S6: Exposure Data of Bell's palsy in ieu gwas open and inflammatory protein
Table S7: Exposure Data of Bell's palsy in ieu gwas open and immune cell
Table S8: Exposure Data of Bell's palsy in ieu gwas open and Metabolite
Table S9: Genes Associated with Inflammation and Immune Identified via GSEA
Table S10: MR Results of Bell's palsy in Finnish database and Plasma proteins
Table S11: MR heterogeneity results for Finnish database Bell's palsy and plasma proteins
Table S12: MR pleiotropy results for Finnish database Bell's palsy and plasma proteins
Table S13: MR Results of Bell's palsy in Finnish database and Inflammatory proteins
Table S14: MR heterogeneity results for Finnish database Bell's palsy and inflammatory proteins
Table S15: MR pleiotropy results for Finnish database Bell's palsy and inflammatory proteins
Table S16: MR Results of Bell's palsy in Finnish database and Immune cells
Table S17: MR heterogeneity results for Finnish database Bell's palsy and immune cells
Table S18: MR pleiotropy results for Finnish database Bell's palsy and immune cells
Table S19: MR Results of Bell's palsy in Finnish database and Metabolite
Table S20: MR heterogeneity results for Finnish database Bell's palsy and metabolites
Table S21: MR pleiotropy results for Finnish database Bell's palsy and metabolites
Table S22: MR Results of Bell's palsy in ieu gwas open and Metabolite
Table S23: MR heterogeneity results for ieu gwas open Bell's palsy and metabolites
Table S24: MR pleiotropy results for ieu gwas open Bell's palsy and metabolites
Table S25: MR Results of Bell's palsy in ieu gwas open and immune cell
Table S26: MR heterogeneity results for ieu gwas open Bell's palsy and immune cell
Table S27: MR pleiotropy results for ieu gwas open Bell's palsy and immune cell
Table S28: MR Results of Bell's palsy in ieu gwas open and plasma protein
Table S29: MR heterogeneity results for ieu gwas open Bell's palsy and plasma protein
Table S30: MR pleiotropy results for ieu gwas open Bell's palsy and plasma protein
Table S31: MR results for ieu gwas open Bell's palsy and inflammatory protein
Table S32: MR heterogeneity results for ieu gwas open Bell's palsy and inflammatory protein
Table S33: MR pleiotropy results for ieu gwas open Bell's palsy and inflammatory protein
Table S34: Demographic information from the original studies

## Sheet: Table .S6
Table S6: Exposure Data of Bell's palsy in ieu gwas open and inflammatory protein
id.exposure	chr.exposure	pos.exposure	effect_allele.exposure	other_allele.exposure	beta.exposure	se.exposure	eaf.exposure	pval.exposure	var_id	SNP	samplesize.exposure	exposure
GCST90274758	1	80975190	T	G	0.0588	0.0123	0.6475	1.75e-06	1_80975190_T_G	rs356283	14730	Eukaryotic translation initiation factor 4E-binding protein 1 levels
GCST90274758	1	240804510	A	G	-0.0884	0.0175	0.8334	4.39e-07	1_240804510_A_G	rs10926313	14288	Eukaryotic translation initiation factor 4E-binding protein 1 levels
GCST90274758	2	38198906	T	G	0.2607	0.0521	0.015	5.62e-07	2_38198906_T_G	rs76686678	14730	Eukaryotic translation initiation factor 4E-binding protein 1 levels
GCST90274758	3	186455546	T	C	0.0594	0.0119	0.5711	5.99e-07	3_186455546_T_C	rs5030072	14716	Eukaryotic translation initiation factor 4E-binding protein 1 levels
GCST90274758	4	187158034	A	G	-0.1305	0.0116	0.5102	2.32e-29	4_187158034_A_G	rs3733402	14736	Eukaryotic translation initiation factor 4E-binding protein 1 levels
GCST90274758	5	176842474	T	C	0.0926	0.0152	0.2679	1.11e-09	5_176842474_T_C	rs2731672	11783	Eukaryotic translation initiation factor 4E-binding protein 1 levels
GCST90274758	7	17594314	T	C	0.0754	0.0142	0.2938	1.1e-07	7_17594314_T_C	rs6963617	14288	Eukaryotic translation initiation factor 4E-binding protein 1 levels
GCST90274758	11	68921211	T	C	-0.0593	0.0124	0.3383	1.73e-06	11_68921211_T_C	rs10792025	14727	Eukaryotic translation initiation factor 4E-binding protein 1 levels
GCST90274758	12	23923166	T	C	-0.2226	0.0474	0.0227	2.65e-06	12_23923166_T_C	rs181095999	14736	Eukaryotic translation initiation factor 4E-binding protein 1 levels
GCST90274758	16	84586319	T	C	0.0791	0.0169	0.358	2.86e-06	16_84586319_T_C	rs114302245	10894	Eukaryotic translation initiation factor 4E-binding protein 1 levels
GCST90274758	17	15470414	T	C	-0.0995	0.0214	0.8975	3.33e-06	17_15470414_T_C	rs2856226	12404	Eukaryotic translation initiation factor 4E-binding protein 1 levels
GCST90274758	20	44566861	C	G	0.2235	0.0486	0.9827	4.25e-06	20_44566861_C_G	rs137887001	14288	Eukaryotic translation initiation factor 4E-binding protein 1 levels
GCST90274759	4	124581262	A	G	-0.1228	0.0257	0.055	1.77e-06	4_124581262_A_G	rs62319742	14730	Adenosine Deaminase levels
GCST90274759	7	22805608	A	G	-0.0592	0.0122	0.3435	1.22e-06	7_22805608_A_G	rs7793526	14732	Adenosine Deaminase levels
GCST90274759	20	43223930	T	C	0.9687	0.0448	0.0189	1.1e-103	20_43223930_T_C	rs80212763	14249	Adenosine Deaminase levels
GCST90274759	20	43250424	C	G	0.8874	0.0253	0.0514	1.62e-269	20_43250424_C_G	rs112351694	14729	Adenosine Deaminase levels
GCST90274759	20	43300800	A	G	-0.1313	0.0164	0.2474	1.18e-15	20_43300800_A_G	rs73617409	12404	Adenosine Deaminase levels
GCST90274760	1	921716	A	C	-0.0664	0.0144	0.5539	4.01e-06	1_921716_A_C	rs13303278	10265	Artemin levels
GCST90274760	1	17628383	T	G	0.0632	0.0137	0.6627	3.97e-06	1_17628383_T_G	rs3003450	11762	Artemin levels
GCST90274760	1	225057589	A	C	-0.3226	0.0682	0.9882	2.24e-06	1_225057589_A_C	rs76672219	11291	Artemin levels
GCST90274760	3	111720183	A	G	0.0833	0.0166	0.1972	5.22e-07	3_111720183_A_G	rs62277657	11777	Artemin levels
GCST90274760	4	4424044	A	G	-0.0811	0.0176	0.84	4.07e-06	4_4424044_A_G	rs138311590	11758	Artemin levels
GCST90274760	4	156930775	C	G	0.0692	0.014	0.626	7.7e-07	4_156930775_C_G	rs9684768	11330	Artemin levels
GCST90274760	5	103466564	A	G	-0.0873	0.0189	0.8494	3.86e-06	5_103466564_A_G	rs17340161	11330	Artemin levels
GCST90274760	6	143047898	T	C	0.0853	0.0181	0.1545	2.44e-06	6_143047898_T_C	rs9496445	11768	Artemin levels
GCST90274760	7	106961661	A	G	0.311	0.0639	0.0191	1.13e-06	7_106961661_A_G	rs142970662	9834	Artemin levels
GCST90274760	8	3686552	A	T	-0.079	0.0162	0.6759	1.08e-06	8_3686552_A_T	rs4993886	8371	Artemin levels
GCST90274760	8	19493177	A	G	-0.2047	0.044	0.0245	3.28e-06	8_19493177_A_G	rs55885546	11778	Artemin levels
GCST90274760	9	92208227	A	G	-0.0674	0.0136	0.5323	7.2e-07	9_92208227_A_G	rs1329733	11330	Artemin levels
GCST90274760	9	140239588	T	C	0.2119	0.0435	0.038	1.11e-06	9_140239588_T_C	rs142585779	10266	Artemin levels
GCST90274760	10	52447591	T	C	0.0874	0.0186	0.8262	2.62e-06	10_52447591_T_C	rs117212234	11330	Artemin levels
GCST90274760	11	112934470	T	G	-0.2687	0.0588	0.028	4.88e-06	11_112934470_T_G	rs569463048	7943	Artemin levels
GCST90274760	11	123394636	C	G	0.0679	0.0141	0.318	1.47e-06	11_123394636_C_G	rs77502336	11775	Artemin levels
GCST90274760	12	81724190	T	C	0.1703	0.0362	0.0344	2.55e-06	12_81724190_T_C	rs118115625	11778	Artemin levels
GCST90274760	12	130004146	A	G	0.2112	0.0451	0.9758	2.83e-06	12_130004146_A_G	rs148226005	11765	Artemin levels
GCST90274760	18	54688939	T	C	-0.07	0.0153	0.7417	4.76e-06	18_54688939_T_C	rs1370215	11330	Artemin levels
GCST90274760	19	55422034	C	G	-0.0881	0.0176	0.8122	5.57e-07	19_55422034_C_G	rs6509909	11330	Artemin levels
GCST90274760	22	25646493	T	C	0.0765	0.0167	0.7151	4.63e-06	22_25646493_T_C	rs9941952	11774	Artemin levels
GCST90274761	3	128431622	A	G	0.0626	0.0134	0.4935	2.99e-06	3_128431622_A_G	rs2712427	11345	Axin-1 levels
GCST90274761	5	78787853	A	G	0.1447	0.0305	0.9489	2.09e-06	5_78787853_A_G	rs115455827	11792	Axin-1 levels
GCST90274761	6	151334530	A	C	0.2444	0.0522	0.0197	2.84e-06	6_151334530_A_C	rs117097664	11345	Axin-1 levels
GCST90274761	7	77960243	T	C	-0.067	0.0133	0.5969	4.71e-07	7_77960243_T_C	rs2691530	11793	Axin-1 levels
GCST90274761	8	102489704	A	G	-0.1229	0.0242	0.9127	3.8e-07	8_102489704_A_G	rs2470622	11345	Axin-1 levels
GCST90274761	12	90111252	A	T	0.1657	0.0359	0.9437	3.92e-06	12_90111252_A_T	rs7136254	9827	Axin-1 levels
GCST90274761	15	81221771	T	C	0.1554	0.0329	0.9514	2.32e-06	15_81221771_T_C	rs7171268	11345	Axin-1 levels
GCST90274761	18	50513818	A	G	-0.212	0.042	0.0295	4.47e-07	18_50513818_A_G	rs148317708	10919	Axin-1 levels
GCST90274761	18	77253338	T	C	0.0692	0.0148	0.6047	2.93e-06	18_77253338_T_C	rs428324	10281	Axin-1 levels
GCST90274762	1	115829943	A	C	-0.0797	0.0122	0.3498	6.46e-11	1_115829943_A_C	rs6328	13224	beta-nerve growth factor levels
GCST90274762	4	96824143	A	G	0.0584	0.0126	0.3152	3.57e-06	4_96824143_A_G	rs72673086	12858	beta-nerve growth factor levels
GCST90274762	4	164064099	T	C	-0.1187	0.0258	0.9491	4.21e-06	4_164064099_T_C	rs4017	14742	beta-nerve growth factor levels
GCST90274762	4	166807640	A	G	0.2208	0.0462	0.0229	1.76e-06	4_166807640_A_G	rs17689534	13421	beta-nerve growth factor levels
GCST90274762	5	132971762	T	G	0.1213	0.0247	0.9435	9.06e-07	5_132971762_T_G	rs12188775	14737	beta-nerve growth factor levels
GCST90274762	6	838092	T	C	0.0853	0.0185	0.8904	4.01e-06	6_838092_T_C	rs77493302	14743	beta-nerve growth factor levels
GCST90274762	6	31457874	A	C	-0.0685	0.0143	0.3918	1.67e-06	6_31457874_A_C	rs2904780	11538	beta-nerve growth factor levels
GCST90274762	6	32192617	T	C	0.1203	0.0262	0.9514	4.4e-06	6_32192617_T_C	rs397081	14743	beta-nerve growth factor levels
GCST90274762	6	153400418	T	G	0.0629	0.0137	0.2135	4.41e-06	6_153400418_T_G	rs9479501	14729	beta-nerve growth factor levels
GCST90274762	7	30944899	A	G	0.1389	0.0276	0.0802	4.84e-07	7_30944899_A_G	rs12533747	14295	beta-nerve growth factor levels
GCST90274762	7	130302087	A	C	-0.1617	0.0352	0.9727	4.35e-06	7_130302087_A_C	rs17647697	14741	beta-nerve growth factor levels
GCST90274762	7	151019021	C	G	0.1867	0.0408	0.966	4.74e-06	7_151019021_C_G	rs12539643	11344	beta-nerve growth factor levels
GCST90274762	8	13332042	T	C	0.0578	0.0117	0.6636	7.81e-07	8_13332042_T_C	rs62494116	14729	beta-nerve growth factor levels
GCST90274762	8	122948812	A	G	0.0626	0.0126	0.719	6.76e-07	8_122948812_A_G	rs1878359	14740	beta-nerve growth factor levels
GCST90274762	9	90362040	T	C	-0.0775	0.0118	0.4965	5.11e-11	9_90362040_T_C	rs3128517	14295	beta-nerve growth factor levels
GCST90274762	10	89839430	A	G	-0.075	0.0148	0.1928	4.03e-07	10_89839430_A_G	rs12259196	13244	beta-nerve growth factor levels
GCST90274762	14	69285337	C	G	-0.055	0.0117	0.5283	2.59e-06	14_69285337_C_G	rs4899264	14295	beta-nerve growth factor levels
GCST90274762	14	83608081	A	T	-0.2055	0.0432	0.9685	1.97e-06	14_83608081_A_T	rs182658308	10894	beta-nerve growth factor levels
GCST90274762	16	3327943	A	G	0.2773	0.0602	0.0196	4.1e-06	16_3327943_A_G	rs140072192	11925	beta-nerve growth factor levels
GCST90274762	18	55441626	T	C	-0.1249	0.0259	0.1005	1.42e-06	18_55441626_T_C	rs62092633	11344	beta-nerve growth factor levels
GCST90274762	19	16434937	T	C	0.0607	0.0124	0.3088	9.82e-07	19_16434937_T_C	rs34559191	13675	beta-nerve growth factor levels
GCST90274762	19	43780396	T	C	-0.271	0.0565	0.014	1.61e-06	19_43780396_T_C	rs117164089	13421	beta-nerve growth factor levels
GCST90274762	21	43942626	T	C	0.2541	0.0556	0.0235	4.87e-06	21_43942626_T_C	rs148834134	13421	beta-nerve growth factor levels
GCST90274762	22	49775973	C	G	-0.2164	0.0467	0.0256	3.59e-06	22_49775973_C_G	rs13058191	14295	beta-nerve growth factor levels
GCST90274763	1	2338015	T	C	-0.2016	0.0422	0.9714	1.78e-06	1_2338015_T_C	rs34154371	13232	Caspase 8 levels
GCST90274763	1	157270515	A	C	-0.0812	0.0167	0.8466	1.16e-06	1_157270515_A_C	rs12073499	14295	Caspase 8 levels
GCST90274763	2	202164805	C	G	-0.1987	0.0173	0.8696	1.56e-30	2_202164805_C_G	rs56328050	14743	Caspase 8 levels
GCST90274763	2	231090015	A	T	-0.0806	0.0162	0.1582	6.51e-07	2_231090015_A_T	rs11695193	14743	Caspase 8 levels
GCST90274763	3	152332673	T	C	0.0781	0.0168	0.856	3.34e-06	3_152332673_T_C	rs11709039	14743	Caspase 8 levels
GCST90274763	5	180339648	A	G	0.3474	0.0683	0.0145	3.65e-07	5_180339648_A_G	rs148608719	12745	Caspase 8 levels
GCST90274763	6	158193698	A	G	0.0681	0.0145	0.6981	2.65e-06	6_158193698_A_G	rs1034059	14296	Caspase 8 levels
GCST90274763	7	61833768	T	C	0.4195	0.0912	0.9851	4.23e-06	7_61833768_T_C	rs187405204	6257	Caspase 8 levels
GCST90274763	8	5557775	C	G	0.1095	0.0238	0.9304	4.21e-06	8_5557775_C_G	rs111764025	14731	Caspase 8 levels
GCST90274763	9	22742536	A	G	-0.2001	0.0428	0.9804	2.94e-06	9_22742536_A_G	rs78449258	14744	Caspase 8 levels
GCST90274763	10	84027526	T	C	0.2044	0.0412	0.978	7.01e-07	10_84027526_T_C	rs73306603	14741	Caspase 8 levels
GCST90274763	11	63817395	C	G	-0.3615	0.0776	0.0099	3.19e-06	11_63817395_C_G	rs140844269	12330	Caspase 8 levels
GCST90274763	12	62645486	C	G	-0.0858	0.0165	0.1545	1.99e-07	12_62645486_C_G	rs1032417	14296	Caspase 8 levels
GCST90274763	20	44566861	C	G	0.2318	0.0486	0.9827	1.85e-06	20_44566861_C_G	rs137887001	14296	Caspase 8 levels
GCST90274764	1	159175354	A	G	0.0749	0.0114	0.5547	5.03e-11	1_159175354_A_G	rs12075	14731	Eotaxin levels
GCST90274764	3	42906116	T	C	-0.3316	0.0225	0.9289	3.69e-49	3_42906116_T_C	rs2228467	14733	Eotaxin levels
GCST90274764	3	43179320	T	C	0.1502	0.0303	0.0433	7.16e-07	3_43179320_T_C	rs79684468	14286	Eotaxin levels
GCST90274764	3	46258902	T	C	0.0785	0.0123	0.3561	1.75e-10	3_46258902_T_C	rs2201150	14286	Eotaxin levels
GCST90274764	4	104507060	A	C	-0.3374	0.0714	0.0128	2.3e-06	4_104507060_A_C	rs139597204	12303	Eotaxin levels
GCST90274764	5	118058126	A	C	-0.0656	0.0137	0.2333	1.68e-06	5_118058126_A_C	rs6894241	14715	Eotaxin levels
GCST90274764	7	75495667	A	G	0.2002	0.0205	0.09	1.58e-22	7_75495667_A_G	rs757973	14713	Eotaxin levels
GCST90274764	8	11700967	A	T	-0.0913	0.0189	0.1104	1.36e-06	8_11700967_A_T	rs73209015	14728	Eotaxin levels
GCST90274764	10	128183195	T	G	0.1929	0.0422	0.9754	4.85e-06	10_128183195_T_G	rs79432525	14247	Eotaxin levels
GCST90274764	11	24773107	A	G	-0.0609	0.0131	0.6155	3.34e-06	11_24773107_A_G	rs1564995	14286	Eotaxin levels
GCST90274764	11	95274487	T	G	0.1017	0.0208	0.9023	1.01e-06	11_95274487_T_G	rs34536806	14286	Eotaxin levels
GCST90274764	12	105757994	A	G	-0.1138	0.0244	0.9282	3.1e-06	12_105757994_A_G	rs35543857	14286	Eotaxin levels
GCST90274764	16	24006879	T	C	0.2107	0.0451	0.9774	2.99e-06	16_24006879_T_C	rs114744647	14730	Eotaxin levels
GCST90274764	16	80051931	T	C	-0.0818	0.0133	0.7358	7.73e-10	16_80051931_T_C	rs9940390	14286	Eotaxin levels
GCST90274764	17	12254722	A	G	0.1063	0.0226	0.8771	2.56e-06	17_12254722_A_G	rs554698477	10894	Eotaxin levels
GCST90274764	17	32619052	T	C	-0.1215	0.0156	0.167	6.78e-15	17_32619052_T_C	rs79722574	14720	Eotaxin levels
GCST90274764	18	1508223	C	G	0.0555	0.0121	0.5296	4.5e-06	18_1508223_C_G	rs55843637	14286	Eotaxin levels
GCST90274764	19	37955248	C	G	0.0817	0.016	0.8362	3.29e-07	19_37955248_C_G	rs2112920	14286	Eotaxin levels
GCST90274764	20	49033630	T	G	0.2826	0.0606	0.0125	3.11e-06	20_49033630_T_G	rs139476527	12933	Eotaxin levels
GCST90274764	21	39593226	A	G	-0.1678	0.0345	0.0333	1.15e-06	21_39593226_A_G	rs9976282	14722	Eotaxin levels
GCST90274764	22	45003109	A	G	-0.0861	0.0187	0.1199	4.14e-06	22_45003109_A_G	rs73171545	14286	Eotaxin levels
GCST90274765	2	7425475	C	G	0.0615	0.013	0.6941	2.24e-06	2_7425475_C_G	rs7595241	14288	C-C motif chemokine 19 levels
GCST90274765	2	66640363	C	G	0.1856	0.0384	0.9689	1.34e-06	2_66640363_C_G	rs10496135	14288	C-C motif chemokine 19 levels
GCST90274765	2	204776176	C	G	-0.0803	0.0123	0.4754	6.65e-11	2_204776176_C_G	rs13010492	13422	C-C motif chemokine 19 levels
GCST90274765	3	58516854	C	G	0.4485	0.0922	0.992	1.15e-06	3_58516854_C_G	rs113539352	11439	C-C motif chemokine 19 levels
GCST90274765	3	132200719	T	G	0.2346	0.0185	0.8822	7.53e-37	3_132200719_T_G	rs62292952	14728	C-C motif chemokine 19 levels
GCST90274765	4	123839263	T	C	-0.2096	0.045	0.0195	3.2e-06	4_123839263_T_C	rs79086127	14247	C-C motif chemokine 19 levels
GCST90274765	4	145124024	T	C	0.0596	0.0122	0.3904	1.03e-06	4_145124024_T_C	rs4554017	14288	C-C motif chemokine 19 levels
GCST90274765	5	150442171	A	C	0.0551	0.012	0.4736	4.4e-06	5_150442171_A_C	rs3792790	14288	C-C motif chemokine 19 levels
GCST90274765	5	174187919	T	C	0.0863	0.0169	0.8559	3.28e-07	5_174187919_T_C	rs6870560	14732	C-C motif chemokine 19 levels
GCST90274765	6	32444093	C	G	-0.4884	0.0277	0.9365	1.41e-69	6_32444093_C_G	rs9469127	14735	C-C motif chemokine 19 levels
GCST90274765	6	32519041	A	G	-0.1775	0.0206	0.8408	6.9e-18	6_32519041_A_G	rs28635588	9182	C-C motif chemokine 19 levels
GCST90274765	6	125027776	C	G	0.0757	0.0157	0.1687	1.42e-06	6_125027776_C_G	rs1415763	14731	C-C motif chemokine 19 levels
GCST90274765	7	3911280	A	G	0.0729	0.0154	0.8219	2.2e-06	7_3911280_A_G	rs10242459	14729	C-C motif chemokine 19 levels
GCST90274765	8	61418130	T	C	-0.3645	0.0756	0.989	1.43e-06	8_61418130_T_C	rs73257451	11337	C-C motif chemokine 19 levels
GCST90274765	9	34710084	A	C	-0.1464	0.017	0.8639	7.19e-18	9_34710084_A_C	rs11574915	14733	C-C motif chemokine 19 levels
GCST90274765	9	35612978	A	G	0.1238	0.0265	0.0534	2.99e-06	9_35612978_A_G	rs34791102	14735	C-C motif chemokine 19 levels
GCST90274765	12	19813981	A	T	-0.0697	0.0135	0.2452	2.43e-07	12_19813981_A_T	rs6486995	14735	C-C motif chemokine 19 levels
GCST90274765	12	111904371	A	T	-0.0801	0.0132	0.5095	1.29e-09	12_111904371_A_T	rs4766578	11785	C-C motif chemokine 19 levels
GCST90274765	13	113647321	A	G	-0.0671	0.0137	0.2653	9.69e-07	13_113647321_A_G	rs4907572	14722	C-C motif chemokine 19 levels
GCST90274765	14	76855291	A	G	-0.2939	0.0616	0.0119	1.83e-06	14_76855291_A_G	rs138108512	13422	C-C motif chemokine 19 levels
GCST90274765	16	57300587	A	T	0.1349	0.0294	0.9557	4.47e-06	16_57300587_A_T	rs74764632	14734	C-C motif chemokine 19 levels
GCST90274765	17	14918425	T	C	-0.2707	0.0574	0.0151	2.4e-06	17_14918425_T_C	rs147708384	13801	C-C motif chemokine 19 levels
GCST90274765	22	17731243	A	G	-0.1724	0.036	0.0585	1.68e-06	22_17731243_A_G	rs138440733	12404	C-C motif chemokine 19 levels
GCST90274766	1	32260562	T	C	0.2585	0.0548	0.9859	2.39e-06	1_32260562_T_C	rs11582772	14243	C-C motif chemokine 20 levels
GCST90274766	1	238606022	T	C	-0.0953	0.0208	0.0967	4.61e-06	1_238606022_T_C	rs111674022	14288	C-C motif chemokine 20 levels
GCST90274766	2	228661828	T	C	-0.0996	0.0128	0.326	7.18e-15	2_228661828_T_C	rs10207134	14287	C-C motif chemokine 20 levels
GCST90274766	6	1448190	T	C	0.0637	0.0135	0.3674	2.38e-06	6_1448190_T_C	rs11242693	12404	C-C motif chemokine 20 levels
GCST90274766	6	32635998	T	G	-0.076	0.0148	0.215	2.82e-07	6_32635998_T_G	rs9274623	14288	C-C motif chemokine 20 levels
GCST90274766	6	40998167	T	C	0.1459	0.0185	0.883	3.11e-15	6_40998167_T_C	rs742493	14735	C-C motif chemokine 20 levels
GCST90274766	8	22584718	T	C	0.0573	0.012	0.5396	1.8e-06	8_22584718_T_C	rs1129474	14288	C-C motif chemokine 20 levels
GCST90274766	9	115519904	T	C	0.0636	0.0127	0.3159	5.5e-07	9_115519904_T_C	rs2796032	14718	C-C motif chemokine 20 levels
GCST90274766	10	127693479	A	G	0.1939	0.0414	0.9774	2.82e-06	10_127693479_A_G	rs41302923	14726	C-C motif chemokine 20 levels
GCST90274766	11	42142787	T	C	0.1191	0.026	0.9413	4.63e-06	11_42142787_T_C	rs10837780	14288	C-C motif chemokine 20 levels
GCST90274766	12	19657540	A	G	0.2057	0.0422	0.9739	1.09e-06	12_19657540_A_G	rs73072893	13230	C-C motif chemokine 20 levels
GCST90274766	12	76655980	T	C	0.3494	0.0713	0.9856	9.56e-07	12_76655980_T_C	rs564398411	10407	C-C motif chemokine 20 levels
GCST90274766	12	104149874	A	G	0.0635	0.0128	0.6933	7.02e-07	12_104149874_A_G	rs4981022	14721	C-C motif chemokine 20 levels
GCST90274766	14	94625543	T	C	-0.1512	0.0328	0.0376	4.03e-06	14_94625543_T_C	rs151092565	14728	C-C motif chemokine 20 levels
GCST90274766	14	106782532	A	T	-0.1602	0.0344	0.0632	3.21e-06	14_106782532_A_T	rs2003431	9786	C-C motif chemokine 20 levels
GCST90274766	16	63795822	A	T	0.0616	0.0134	0.3426	4.29e-06	16_63795822_A_T	rs6498926	12844	C-C motif chemokine 20 levels
GCST90274766	17	67136325	C	G	-0.185	0.0359	0.9688	2.56e-07	17_67136325_C_G	rs117753190	14243	C-C motif chemokine 20 levels
GCST90274766	17	72761195	C	G	-0.2256	0.0429	0.9694	1.45e-07	17_72761195_C_G	rs117900576	13224	C-C motif chemokine 20 levels
GCST90274766	18	56487606	T	C	-0.0736	0.0158	0.1755	3.19e-06	18_56487606_T_C	rs6420556	14288	C-C motif chemokine 20 levels
GCST90274766	21	32961256	T	C	0.0804	0.0166	0.1452	1.28e-06	21_32961256_T_C	rs35833676	14732	C-C motif chemokine 20 levels
GCST90274766	21	44005002	A	G	-0.1315	0.0276	0.9476	1.89e-06	21_44005002_A_G	rs13049624	14288	C-C motif chemokine 20 levels
GCST90274766	22	49877754	T	G	-0.1184	0.0257	0.9406	4.09e-06	22_49877754_T_G	rs5769672	14732	C-C motif chemokine 20 levels
GCST90274767	1	161582200	C	G	0.0603	0.0132	0.608	4.92e-06	1_161582200_C_G	rs74127049	13422	C-C motif chemokine 23 levels
GCST90274767	1	203441260	A	G	-0.3061	0.0626	0.0116	1.01e-06	1_203441260_A_G	rs146074782	12935	C-C motif chemokine 23 levels
GCST90274767	2	241647342	T	C	0.0983	0.0215	0.9113	4.83e-06	2_241647342_T_C	rs1001495	13650	C-C motif chemokine 23 levels
GCST90274767	3	6127208	T	C	0.2157	0.0449	0.0255	1.56e-06	3_6127208_T_C	rs143910182	14730	C-C motif chemokine 23 levels
GCST90274767	3	14445911	A	G	-0.21	0.0426	0.0278	8.24e-07	3_14445911_A_G	rs116683909	14724	C-C motif chemokine 23 levels
GCST90274767	3	40054358	A	G	0.1273	0.0278	0.048	4.67e-06	3_40054358_A_G	rs74491711	14735	C-C motif chemokine 23 levels
GCST90274767	3	46462144	T	C	0.0585	0.0127	0.6736	4.1e-06	3_46462144_T_C	rs4317138	14288	C-C motif chemokine 23 levels
GCST90274767	4	77373079	T	C	0.0574	0.0114	0.4869	4.78e-07	4_77373079_T_C	rs2870238	14736	C-C motif chemokine 23 levels
GCST90274767	6	86144743	C	G	0.1164	0.0237	0.9291	9.04e-07	6_86144743_C_G	rs12204524	14727	C-C motif chemokine 23 levels
GCST90274767	7	3238978	T	C	-0.0548	0.0118	0.5907	3.42e-06	7_3238978_T_C	rs4719850	14726	C-C motif chemokine 23 levels
GCST90274767	7	17545964	A	G	-0.1497	0.0319	0.0393	2.7e-06	7_17545964_A_G	rs73071153	14728	C-C motif chemokine 23 levels
GCST90274767	10	18295482	A	G	0.0574	0.0125	0.3093	4.39e-06	10_18295482_A_G	rs1926742	14725	C-C motif chemokine 23 levels
GCST90274767	10	34433796	A	G	-0.2064	0.0437	0.9788	2.32e-06	10_34433796_A_G	rs77354000	14735	C-C motif chemokine 23 levels
GCST90274767	10	132905425	A	G	0.0971	0.0186	0.1154	1.79e-07	10_132905425_A_G	rs11017721	14288	C-C motif chemokine 23 levels
GCST90274767	11	1989274	A	G	-0.0692	0.014	0.7293	7.7e-07	11_1989274_A_G	rs112492	13224	C-C motif chemokine 23 levels
GCST90274767	11	84372512	A	T	0.0927	0.0202	0.0922	4.45e-06	11_84372512_A_T	rs17735284	14725	C-C motif chemokine 23 levels
GCST90274767	11	115081786	C	G	0.224	0.0416	0.0223	7.26e-08	11_115081786_C_G	rs77083410	14734	C-C motif chemokine 23 levels
GCST90274767	12	57405049	A	G	0.0948	0.0207	0.0846	4.66e-06	12_57405049_A_G	rs73114426	14731	C-C motif chemokine 23 levels
GCST90274767	17	21386459	A	G	-0.0643	0.0137	0.7287	2.69e-06	17_21386459_A_G	rs12949647	14288	C-C motif chemokine 23 levels
GCST90274767	17	34140999	T	G	-0.2256	0.0291	0.0643	9e-15	17_34140999_T_G	rs7225405	11538	C-C motif chemokine 23 levels
GCST90274767	17	34195180	A	C	-0.3246	0.0413	0.9561	3.85e-15	17_34195180_A_C	rs117639761	14736	C-C motif chemokine 23 levels
GCST90274767	17	34326215	A	C	-0.5147	0.0158	0.1497	8.99e-233	17_34326215_A_C	rs712048	14723	C-C motif chemokine 23 levels
GCST90274767	17	34445397	T	C	-0.1285	0.025	0.0956	2.75e-07	17_34445397_T_C	rs16971993	14288	C-C motif chemokine 23 levels
GCST90274767	17	34816052	T	C	-0.2538	0.0465	0.0298	4.81e-08	17_34816052_T_C	rs77527696	13829	C-C motif chemokine 23 levels
GCST90274767	19	45416741	T	C	0.0669	0.0138	0.2405	1.25e-06	19_45416741_T_C	rs438811	14720	C-C motif chemokine 23 levels
GCST90274767	22	51076281	T	C	-0.1397	0.0285	0.0559	9.5e-07	22_51076281_T_C	rs113959305	13224	C-C motif chemokine 23 levels
GCST90274768	1	23748852	C	G	0.0566	0.0119	0.4781	1.97e-06	1_23748852_C_G	rs11589432	14287	C-C motif chemokine 25 levels
GCST90274768	1	160762078	A	C	-0.1934	0.0406	0.0225	1.9e-06	1_160762078_A_C	rs143132666	14734	C-C motif chemokine 25 levels
GCST90274768	6	67085077	A	G	-0.0777	0.0163	0.846	1.87e-06	6_67085077_A_G	rs851850	14288	C-C motif chemokine 25 levels
GCST90274768	8	10694001	T	C	0.1437	0.0297	0.0428	1.31e-06	8_10694001_T_C	rs111437511	14733	C-C motif chemokine 25 levels
GCST90274768	8	42081422	T	C	-0.1198	0.0226	0.0745	1.15e-07	8_42081422_T_C	rs17683663	14730	C-C motif chemokine 25 levels
GCST90274768	9	125200862	T	C	0.3717	0.0777	0.9916	1.72e-06	9_125200862_T_C	rs116534774	11139	C-C motif chemokine 25 levels
GCST90274768	9	136155000	T	C	-0.2482	0.0166	0.1875	1.52e-50	9_136155000_T_C	rs635634	11785	C-C motif chemokine 25 levels
GCST90274768	11	64434151	T	C	-0.0865	0.0181	0.8838	1.76e-06	11_64434151_T_C	rs10792444	14732	C-C motif chemokine 25 levels
GCST90274768	12	578100	A	G	-0.1159	0.0116	0.4365	1.66e-23	12_578100_A_G	rs7296588	14725	C-C motif chemokine 25 levels
GCST90274768	12	81177765	A	G	-0.0637	0.0133	0.6502	1.67e-06	12_81177765_A_G	rs7137942	12404	C-C motif chemokine 25 levels
GCST90274768	18	2519969	A	C	0.0662	0.0136	0.7599	1.13e-06	18_2519969_A_C	rs2078037	14712	C-C motif chemokine 25 levels
GCST90274768	19	8123295	T	C	-0.4672	0.028	0.9355	1.67e-62	19_8123295_T_C	rs549735081	11327	C-C motif chemokine 25 levels
GCST90274768	19	8127331	A	G	0.7276	0.0191	0.1067	0	19_8127331_A_G	rs2287936	14288	C-C motif chemokine 25 levels
GCST90274768	19	8158245	T	C	-0.7068	0.0379	0.9728	1.28e-77	19_8158245_T_C	rs113348389	14721	C-C motif chemokine 25 levels
GCST90274768	19	8260355	A	T	0.2394	0.042	0.0243	1.2e-08	19_8260355_A_T	rs72995492	14716	C-C motif chemokine 25 levels
GCST90274768	19	8276989	A	C	0.2448	0.0466	0.9809	1.49e-07	19_8276989_A_C	rs184092631	14736	C-C motif chemokine 25 levels
GCST90274768	19	49207255	A	G	0.3098	0.0113	0.5286	1.77e-165	19_49207255_A_G	rs485073	14735	C-C motif chemokine 25 levels
GCST90274769	1	64836646	T	C	-0.1263	0.0264	0.9486	1.72e-06	1_64836646_T_C	rs1514964	14734	C-C motif chemokine 28 levels
GCST90274769	1	154994265	T	C	0.0534	0.0116	0.5411	4.16e-06	1_154994265_T_C	rs6671688	14286	C-C motif chemokine 28 levels
GCST90274769	1	207095623	C	G	0.0638	0.0111	0.5279	9.04e-09	1_207095623_C_G	rs291084	14726	C-C motif chemokine 28 levels
GCST90274769	2	111889358	A	G	0.2696	0.0542	0.9859	6.55e-07	2_111889358_A_G	rs76291845	14244	C-C motif chemokine 28 levels
GCST90274769	2	207076122	T	C	-0.1056	0.0198	0.0895	9.64e-08	2_207076122_T_C	rs112641086	14731	C-C motif chemokine 28 levels
GCST90274769	4	102569209	C	G	-0.0597	0.0121	0.6079	8.06e-07	4_102569209_C_G	rs2866626	14285	C-C motif chemokine 28 levels
GCST90274769	4	157065076	T	C	0.0531	0.0116	0.6323	4.7e-06	4_157065076_T_C	rs7661151	14730	C-C motif chemokine 28 levels
GCST90274769	5	43405459	T	C	0.0702	0.0122	0.4126	8.71e-09	5_43405459_T_C	rs4866742	12829	C-C motif chemokine 28 levels
GCST90274769	5	84924989	A	C	0.2298	0.0488	0.9815	2.49e-06	5_84924989_A_C	rs116782490	12633	C-C motif chemokine 28 levels
GCST90274769	5	102824347	A	G	-0.1684	0.0323	0.0376	1.85e-07	5_102824347_A_G	rs78843608	14725	C-C motif chemokine 28 levels
GCST90274769	5	131707429	A	G	0.0597	0.0128	0.5481	3.1e-06	5_131707429_A_G	rs2631360	11780	C-C motif chemokine 28 levels
GCST90274769	7	115560778	T	C	0.1812	0.0392	0.0244	3.79e-06	7_115560778_T_C	rs143400203	14722	C-C motif chemokine 28 levels
GCST90274769	9	90419900	A	C	-0.2853	0.0513	0.0176	2.68e-08	9_90419900_A_C	rs76669782	12933	C-C motif chemokine 28 levels
GCST90274769	9	136145414	A	C	-0.115	0.0231	0.1851	6.41e-07	9_136145414_A_C	rs587611953	7943	C-C motif chemokine 28 levels
GCST90274769	10	90264140	T	C	-0.058	0.012	0.6211	1.34e-06	10_90264140_T_C	rs2477954	14286	C-C motif chemokine 28 levels
GCST90274769	10	105492625	T	C	-0.1844	0.0395	0.0271	3.04e-06	10_105492625_T_C	rs78552613	14734	C-C motif chemokine 28 levels
GCST90274769	11	25452442	A	G	-0.0959	0.0208	0.8571	4.02e-06	11_25452442_A_G	rs371663005	10894	C-C motif chemokine 28 levels
GCST90274769	11	113953622	A	G	-0.1935	0.0355	0.0347	5.02e-08	11_113953622_A_G	rs73000929	14734	C-C motif chemokine 28 levels
GCST90274769	12	54692061	A	G	-0.0688	0.0118	0.4015	5.53e-09	12_54692061_A_G	rs6580980	14285	C-C motif chemokine 28 levels
GCST90274769	12	55558442	A	G	0.3427	0.0672	0.0122	3.4e-07	12_55558442_A_G	rs546951873	11273	C-C motif chemokine 28 levels
GCST90274769	13	106647340	T	G	0.129	0.0282	0.9561	4.77e-06	13_106647340_T_G	rs77569365	14734	C-C motif chemokine 28 levels
GCST90274769	17	7459299	T	G	-0.0855	0.017	0.7824	4.92e-07	17_7459299_T_G	rs11078696	10894	C-C motif chemokine 28 levels
GCST90274769	18	1508223	C	G	0.0549	0.0119	0.5287	3.96e-06	18_1508223_C_G	rs55843637	14286	C-C motif chemokine 28 levels
GCST90274769	18	74179338	C	G	0.2181	0.0466	0.9802	2.87e-06	18_74179338_C_G	rs71363004	11982	C-C motif chemokine 28 levels
GCST90274769	19	55238516	T	G	0.242	0.0523	0.0489	3.71e-06	19_55238516_T_G	rs113582651	8911	C-C motif chemokine 28 levels
GCST90274769	22	38406782	A	C	0.0684	0.0121	0.3659	1.58e-08	22_38406782_A_C	rs139902	14285	C-C motif chemokine 28 levels
GCST90274770	2	236974412	A	T	0.2915	0.0617	0.0134	2.31e-06	2_236974412_A_T	rs116193969	14296	C-C motif chemokine 4 levels
GCST90274770	3	756117	C	G	0.1956	0.0405	0.0299	1.37e-06	3_756117_C_G	rs116309267	14723	C-C motif chemokine 4 levels
GCST90274770	3	46457412	T	C	-0.5767	0.0184	0.8759	1.24e-215	3_46457412_T_C	rs113010081	14296	C-C motif chemokine 4 levels
GCST90274770	3	46459749	T	C	-0.2294	0.0415	0.0248	3.24e-08	3_46459749_T_C	rs140505982	13865	C-C motif chemokine 4 levels
GCST90274770	4	38798935	T	C	0.0728	0.0143	0.2565	3.56e-07	4_38798935_T_C	rs5743614	12859	C-C motif chemokine 4 levels
GCST90274770	4	53951496	A	G	0.0869	0.019	0.1344	4.79e-06	4_53951496_A_G	rs111476793	12800	C-C motif chemokine 4 levels
GCST90274770	4	157055604	A	G	-0.2607	0.0552	0.0138	2.33e-06	4_157055604_A_G	rs78044056	13809	C-C motif chemokine 4 levels
GCST90274770	5	11317698	T	C	0.0743	0.0162	0.1598	4.51e-06	5_11317698_T_C	rs42279	14738	C-C motif chemokine 4 levels
GCST90274770	5	33775793	T	G	0.2123	0.0455	0.0284	3.07e-06	5_33775793_T_G	rs112315344	14255	C-C motif chemokine 4 levels
GCST90274770	9	105528047	A	T	0.085	0.0186	0.8839	4.88e-06	9_105528047_A_T	rs10990301	14296	C-C motif chemokine 4 levels
GCST90274770	10	132716137	A	G	0.0833	0.0178	0.1323	2.87e-06	10_132716137_A_G	rs56131468	14296	C-C motif chemokine 4 levels
GCST90274770	12	52285090	A	G	0.1953	0.0416	0.0228	2.67e-06	12_52285090_A_G	rs143960014	14257	C-C motif chemokine 4 levels
GCST90274770	12	67722012	A	G	-0.0635	0.0125	0.6742	3.77e-07	12_67722012_A_G	rs1161092	14296	C-C motif chemokine 4 levels
GCST90274770	16	79338459	T	G	-0.1765	0.0374	0.9693	2.37e-06	16_79338459_T_G	rs72800563	14741	C-C motif chemokine 4 levels
GCST90274770	17	34421139	A	G	-0.0745	0.0138	0.2416	6.72e-08	17_34421139_A_G	rs1634503	14295	C-C motif chemokine 4 levels
GCST90274770	17	34819750	A	G	-0.4104	0.0173	0.1459	2.11e-124	17_34819750_A_G	rs8064426	14295	C-C motif chemokine 4 levels
GCST90274770	17	34945214	T	C	0.2321	0.0283	0.9406	2.38e-16	17_34945214_T_C	rs17692864	13662	C-C motif chemokine 4 levels
GCST90274770	19	18917908	T	C	0.2797	0.0551	0.0186	3.85e-07	19_18917908_T_C	rs137896358	12745	C-C motif chemokine 4 levels
GCST90274770	21	26966560	A	T	-0.0899	0.0196	0.8283	4.5e-06	21_26966560_A_T	rs4817032	10894	C-C motif chemokine 4 levels
GCST90274771	1	25261696	A	G	-0.0559	0.0122	0.4429	4.61e-06	1_25261696_A_G	rs10903115	14286	Natural killer cell receptor 2B4 levels
GCST90274771	1	44253015	T	C	0.0744	0.0119	0.4677	4.05e-10	1_44253015_T_C	rs3828139	14286	Natural killer cell receptor 2B4 levels
GCST90274771	1	88677329	A	G	0.2053	0.0411	0.0249	5.88e-07	1_88677329_A_G	rs147033439	14731	Natural killer cell receptor 2B4 levels
GCST90274771	1	160773957	A	G	-0.0624	0.0118	0.4675	1.24e-07	1_160773957_A_G	rs11265488	14287	Natural killer cell receptor 2B4 levels
GCST90274771	1	160803802	A	G	0.2122	0.0119	0.4066	3.99e-71	1_160803802_A_G	rs11265493	14287	Natural killer cell receptor 2B4 levels
GCST90274771	2	62495209	A	G	0.0661	0.0117	0.4329	1.61e-08	2_62495209_A_G	rs4672486	14720	Natural killer cell receptor 2B4 levels
GCST90274771	2	79554556	T	C	-0.0589	0.0123	0.4388	1.68e-06	2_79554556_T_C	rs1434219	14287	Natural killer cell receptor 2B4 levels
GCST90274771	2	111846068	T	C	0.0704	0.0126	0.6994	2.31e-08	2_111846068_T_C	rs56272634	14729	Natural killer cell receptor 2B4 levels
GCST90274771	4	27611759	C	G	-0.0637	0.0139	0.2366	4.59e-06	4_27611759_C_G	rs1574847	14287	Natural killer cell receptor 2B4 levels
GCST90274771	4	174530615	A	G	-0.1804	0.0337	0.0393	8.65e-08	4_174530615_A_G	rs114758826	14728	Natural killer cell receptor 2B4 levels
GCST90274771	5	96078542	T	C	0.2288	0.0497	0.0184	4.15e-06	5_96078542_T_C	rs78142752	14734	Natural killer cell receptor 2B4 levels
GCST90274771	6	614064	A	G	-0.1074	0.0215	0.0794	5.87e-07	6_614064_A_G	rs6928352	14731	Natural killer cell receptor 2B4 levels
GCST90274771	8	3921805	A	G	0.0627	0.0134	0.6347	2.88e-06	8_3921805_A_G	rs2554697	11782	Natural killer cell receptor 2B4 levels
GCST90274771	8	106570964	T	G	0.063	0.0138	0.248	4.99e-06	8_106570964_T_G	rs34826779	14287	Natural killer cell receptor 2B4 levels
GCST90274771	9	92856642	T	C	-0.3705	0.0763	0.9873	1.2e-06	9_92856642_T_C	rs10992054	12304	Natural killer cell receptor 2B4 levels
GCST90274771	11	94575608	A	G	0.0768	0.0161	0.8167	1.84e-06	11_94575608_A_G	rs11020961	14287	Natural killer cell receptor 2B4 levels
GCST90274771	11	126335329	A	G	-0.0702	0.0147	0.1876	1.79e-06	11_126335329_A_G	rs11220506	14729	Natural killer cell receptor 2B4 levels
GCST90274771	12	111884608	T	C	0.116	0.0128	0.4764	1.27e-19	12_111884608_T_C	rs3184504	11784	Natural killer cell receptor 2B4 levels
GCST90274771	16	48902293	A	C	-0.2146	0.047	0.0182	4.97e-06	16_48902293_A_C	rs149458216	14725	Natural killer cell receptor 2B4 levels
GCST90274771	17	7088423	T	C	-0.0776	0.0125	0.6405	5.37e-10	17_7088423_T_C	rs72837690	14287	Natural killer cell receptor 2B4 levels
GCST90274771	22	17214005	A	G	0.1618	0.0348	0.9666	3.33e-06	22_17214005_A_G	rs139924614	14725	Natural killer cell receptor 2B4 levels
GCST90274772	1	211450157	C	G	0.1978	0.0413	0.0203	1.67e-06	1_211450157_C_G	rs4278412	14725	CD40L receptor levels
GCST90274772	2	122731427	A	G	0.109	0.0216	0.914	4.5e-07	2_122731427_A_G	rs138897138	14288	CD40L receptor levels
GCST90274772	2	161368905	T	C	0.0541	0.0118	0.5003	4.55e-06	2_161368905_T_C	rs4664334	14288	CD40L receptor levels
GCST90274772	3	3773438	A	G	0.0789	0.017	0.1353	3.46e-06	3_3773438_A_G	rs3967170	14721	CD40L receptor levels
GCST90274772	4	7304426	T	G	0.3143	0.0687	0.9875	4.76e-06	4_7304426_T_G	rs12500563	10795	CD40L receptor levels
GCST90274772	4	55046724	A	G	-0.0582	0.0125	0.4883	3.22e-06	4_55046724_A_G	rs9993874	12403	CD40L receptor levels
GCST90274772	5	22137911	C	G	-0.0662	0.0129	0.4415	2.87e-07	5_22137911_C_G	rs141401004	12404	CD40L receptor levels
GCST90274772	6	141740384	T	C	-0.3275	0.0705	0.9887	3.39e-06	6_141740384_T_C	rs551896428	12778	CD40L receptor levels
GCST90274772	7	29807677	T	G	0.1568	0.0335	0.0642	2.86e-06	7_29807677_T_G	rs200824954	10894	CD40L receptor levels
GCST90274772	9	29426599	C	G	0.1458	0.0316	0.9638	3.95e-06	9_29426599_C_G	rs75626299	14728	CD40L receptor levels
GCST90274772	13	45595067	A	C	0.064	0.012	0.4882	9.64e-08	13_45595067_A_C	rs9526031	14288	CD40L receptor levels
GCST90274772	15	26829521	A	G	-0.0562	0.0121	0.3092	3.41e-06	15_26829521_A_G	rs8024256	14736	CD40L receptor levels
GCST90274772	16	84304113	A	G	-0.0599	0.0123	0.6433	1.12e-06	16_84304113_A_G	rs404842	14287	CD40L receptor levels
GCST90274772	19	57861085	T	C	0.0686	0.0116	0.3648	3.34e-09	19_57861085_T_C	rs7250371	14722	CD40L receptor levels
GCST90274772	20	44464356	T	C	0.3553	0.0437	0.0208	4.28e-16	20_44464356_T_C	rs117191103	14736	CD40L receptor levels
GCST90274772	20	44606446	A	T	-0.1788	0.0268	0.9406	2.53e-11	20_44606446_A_T	rs73128569	14288	CD40L receptor levels
GCST90274772	20	44746982	T	C	-0.4519	0.0126	0.2575	1.07e-281	20_44746982_T_C	rs1883832	14736	CD40L receptor levels
GCST90274772	21	18103398	T	G	0.1632	0.0351	0.9648	3.33e-06	21_18103398_T_G	rs138739860	11979	CD40L receptor levels
GCST90274772	22	45002809	A	G	0.1085	0.0205	0.8849	1.21e-07	22_45002809_A_G	rs12152184	12402	CD40L receptor levels
GCST90274773	1	1103150	A	G	0.0695	0.0147	0.2776	2.27e-06	1_1103150_A_G	rs61768480	13670	T-cell surface glycoprotein CD5 levels
GCST90274773	1	179526214	T	C	0.1841	0.0313	0.0399	4.06e-09	1_179526214_T_C	rs61747728	14287	T-cell surface glycoprotein CD5 levels
GCST90274773	2	204776176	C	G	-0.0589	0.0122	0.4754	1.38e-06	2_204776176_C_G	rs13010492	13421	T-cell surface glycoprotein CD5 levels
GCST90274773	3	47239457	A	G	0.1833	0.0391	0.9694	2.76e-06	3_47239457_A_G	rs563284470	11720	T-cell surface glycoprotein CD5 levels
GCST90274773	4	77211819	A	C	-0.0803	0.0151	0.2321	1.05e-07	4_77211819_A_C	rs138861398	11967	T-cell surface glycoprotein CD5 levels
GCST90274773	4	164762615	A	G	0.141	0.0292	0.1033	1.37e-06	4_164762615_A_G	rs74874989	9398	T-cell surface glycoprotein CD5 levels
GCST90274773	5	176733341	A	G	-0.0683	0.0131	0.7003	1.85e-07	5_176733341_A_G	rs4073745	14287	T-cell surface glycoprotein CD5 levels
GCST90274773	6	4714797	T	C	-0.1014	0.0217	0.0833	2.97e-06	6_4714797_T_C	rs72821405	14727	T-cell surface glycoprotein CD5 levels
GCST90274773	6	32020238	A	G	0.0832	0.016	0.8464	1.99e-07	6_32020238_A_G	rs527506034	14730	T-cell surface glycoprotein CD5 levels
GCST90274773	6	32600375	T	C	0.0973	0.0165	0.1469	3.7e-09	6_32600375_T_C	rs3104373	14735	T-cell surface glycoprotein CD5 levels
GCST90274773	7	50716017	T	C	0.0623	0.0124	0.6389	5.06e-07	7_50716017_T_C	rs2237450	14287	T-cell surface glycoprotein CD5 levels
GCST90274773	7	97499410	A	C	-0.1134	0.0245	0.9301	3.68e-06	7_97499410_A_C	rs17345759	14287	T-cell surface glycoprotein CD5 levels
GCST90274773	9	27496604	T	C	0.1638	0.0334	0.9589	9.38e-07	9_27496604_T_C	rs17769062	14287	T-cell surface glycoprotein CD5 levels
GCST90274773	9	105614669	A	T	-0.4169	0.0806	0.9916	2.31e-07	9_105614669_A_T	rs192582121	11438	T-cell surface glycoprotein CD5 levels
GCST90274773	10	6251691	A	G	-0.1261	0.0256	0.0751	8.4e-07	10_6251691_A_G	rs117276991	14287	T-cell surface glycoprotein CD5 levels
GCST90274773	10	71211945	A	G	-0.0629	0.0132	0.7492	1.89e-06	10_71211945_A_G	rs12416520	14709	T-cell surface glycoprotein CD5 levels
GCST90274773	10	114454187	A	T	-0.1681	0.0352	0.0327	1.79e-06	10_114454187_A_T	rs60562286	14726	T-cell surface glycoprotein CD5 levels
GCST90274773	11	4281522	A	C	0.1465	0.0312	0.9341	2.66e-06	11_4281522_A_C	rs4910962	11760	T-cell surface glycoprotein CD5 levels
GCST90274773	11	60793651	C	G	0.1083	0.012	0.6328	1.8e-19	11_60793651_C_G	rs4939490	14735	T-cell surface glycoprotein CD5 levels
GCST90274773	11	60922561	C	G	0.1193	0.0126	0.6395	2.85e-21	11_60922561_C_G	rs674379	12835	T-cell surface glycoprotein CD5 levels
GCST90274773	12	31688535	A	G	0.0569	0.0119	0.4361	1.74e-06	12_31688535_A_G	rs1259355	14287	T-cell surface glycoprotein CD5 levels
GCST90274773	12	111884608	T	C	0.1427	0.0128	0.4764	7.29e-29	12_111884608_T_C	rs3184504	11784	T-cell surface glycoprotein CD5 levels
GCST90274773	13	39003323	A	G	0.2374	0.0476	0.9826	6.12e-07	13_39003323_A_G	rs117516652	14248	T-cell surface glycoprotein CD5 levels
GCST90274773	14	93329692	T	C	-0.0588	0.0128	0.3206	4.35e-06	14_93329692_T_C	rs11622090	13236	T-cell surface glycoprotein CD5 levels
GCST90274773	18	45545720	A	G	-0.1199	0.0187	0.8853	1.44e-10	18_45545720_A_G	rs7242462	14287	T-cell surface glycoprotein CD5 levels
GCST90274773	19	48833608	A	G	0.1471	0.0313	0.9627	2.61e-06	19_48833608_A_G	rs4893	14735	T-cell surface glycoprotein CD5 levels
GCST90274774	2	227938476	A	T	-0.1796	0.0376	0.97	1.78e-06	2_227938476_A_T	rs72969761	14710	T-cell surface glycoprotein CD6 isoform levels
GCST90274774	4	83102052	T	C	-0.0685	0.0129	0.3846	1.1e-07	4_83102052_T_C	rs13109330	12404	T-cell surface glycoprotein CD6 isoform levels
GCST90274774	7	153635380	A	C	0.0646	0.0134	0.2505	1.43e-06	7_153635380_A_C	rs9691968	14735	T-cell surface glycoprotein CD6 isoform levels
GCST90274774	8	79635243	A	C	0.0602	0.0124	0.3374	1.2e-06	8_79635243_A_C	rs1483572	14287	T-cell surface glycoprotein CD6 isoform levels
GCST90274774	11	60626627	A	C	0.1149	0.012	0.6353	1.02e-21	11_60626627_A_C	rs494417	14731	T-cell surface glycoprotein CD6 isoform levels
GCST90274774	11	60813632	C	G	-0.5114	0.0138	0.2252	1.34e-300	11_60813632_C_G	rs4938993	14287	T-cell surface glycoprotein CD6 isoform levels
GCST90274774	11	61779047	A	G	0.0647	0.0133	0.7396	1.15e-06	11_61779047_A_G	rs11230863	14731	T-cell surface glycoprotein CD6 isoform levels
GCST90274774	12	112007756	T	C	-0.1085	0.0131	0.5224	1.21e-16	12_112007756_T_C	rs653178	11784	T-cell surface glycoprotein CD6 isoform levels
GCST90274775	1	101804329	T	C	-0.2176	0.0471	0.9829	3.84e-06	1_101804329_T_C	rs61782461	14286	CUB domain-containing protein 1 levels
GCST90274775	1	155197602	C	G	-0.0566	0.012	0.4028	2.4e-06	1_155197602_C_G	rs2990246	14286	CUB domain-containing protein 1 levels
GCST90274775	2	148430383	A	G	-0.1093	0.0232	0.0652	2.46e-06	2_148430383_A_G	rs59872649	14734	CUB domain-containing protein 1 levels
GCST90274775	3	43423959	T	C	0.0757	0.0143	0.2607	1.2e-07	3_43423959_T_C	rs34027772	12403	CUB domain-containing protein 1 levels
GCST90274775	3	45130725	T	C	-0.1738	0.0151	0.1811	1.18e-30	3_45130725_T_C	rs7618923	14286	CUB domain-containing protein 1 levels
GCST90274775	3	45187785	C	G	0.303	0.0146	0.8212	1.14e-95	3_45187785_C_G	rs2276862	14730	CUB domain-containing protein 1 levels
GCST90274775	3	58453757	T	C	-0.148	0.0312	0.0367	2.1e-06	3_58453757_T_C	rs35478654	14725	CUB domain-containing protein 1 levels
GCST90274775	4	53951496	A	G	0.0895	0.0182	0.1339	8.76e-07	4_53951496_A_G	rs111476793	12790	CUB domain-containing protein 1 levels
GCST90274775	5	2103391	C	G	-0.0781	0.0156	0.8283	5.55e-07	5_2103391_C_G	rs10044847	14719	CUB domain-containing protein 1 levels
GCST90274775	5	72411335	A	G	-0.0738	0.0159	0.8367	3.46e-06	5_72411335_A_G	rs6452820	14286	CUB domain-containing protein 1 levels
GCST90274775	6	32602396	T	C	-0.0933	0.0118	0.6505	2.64e-15	6_32602396_T_C	rs9272226	14733	CUB domain-containing protein 1 levels
GCST90274775	6	162326838	A	T	0.0957	0.0197	0.0969	1.19e-06	6_162326838_A_T	rs118116993	14286	CUB domain-containing protein 1 levels
GCST90274775	7	89774204	A	G	-0.2998	0.0599	0.0121	5.59e-07	7_89774204_A_G	rs573808300	11718	CUB domain-containing protein 1 levels
GCST90274775	8	61937553	T	C	-0.0579	0.0119	0.6455	1.14e-06	8_61937553_T_C	rs6991332	14286	CUB domain-containing protein 1 levels
GCST90274775	9	21413803	C	G	-0.0616	0.0114	0.5862	6.53e-08	9_21413803_C_G	rs10964983	14724	CUB domain-containing protein 1 levels
GCST90274775	11	126188405	A	G	0.0816	0.0116	0.4097	2e-12	11_126188405_A_G	rs672806	14286	CUB domain-containing protein 1 levels
GCST90274775	11	126261564	A	G	0.1221	0.0122	0.3187	1.4e-23	11_126261564_A_G	rs12290068	14726	CUB domain-containing protein 1 levels
GCST90274775	13	84915900	A	G	0.0609	0.0128	0.7179	1.96e-06	13_84915900_A_G	rs17078000	14286	CUB domain-containing protein 1 levels
GCST90274775	14	59010649	T	C	-0.0541	0.0118	0.6294	4.55e-06	14_59010649_T_C	rs28535751	14733	CUB domain-containing protein 1 levels
GCST90274775	16	46462357	C	G	0.3879	0.084	0.9894	3.88e-06	16_46462357_C_G	rs544425471	8827	CUB domain-containing protein 1 levels
GCST90274775	16	79183747	A	T	-0.0658	0.0134	0.2312	9.09e-07	16_79183747_A_T	rs12928188	14715	CUB domain-containing protein 1 levels
GCST90274775	17	38720826	T	C	-0.1323	0.0277	0.0513	1.79e-06	17_38720826_T_C	rs74811341	14734	CUB domain-containing protein 1 levels
GCST90274775	18	19991319	A	C	0.0737	0.0144	0.7965	3.09e-07	18_19991319_A_C	rs7506429	14286	CUB domain-containing protein 1 levels
GCST90274775	19	11270867	T	C	-0.0619	0.0125	0.7187	7.35e-07	19_11270867_T_C	rs4804148	14734	CUB domain-containing protein 1 levels
GCST90274775	20	18761853	A	G	0.4557	0.0968	0.0265	2.51e-06	20_18761853_A_G	rs146583535	8372	CUB domain-containing protein 1 levels
GCST90274775	22	31852311	A	G	-0.1938	0.0409	0.9581	2.15e-06	22_31852311_A_G	rs191929998	9844	CUB domain-containing protein 1 levels
GCST90274776	1	110474695	A	C	0.0775	0.0165	0.2211	2.64e-06	1_110474695_A_C	rs7538029	11335	Macrophage colony-stimulating factor 1 levels
GCST90274776	1	110503296	T	C	0.1684	0.0118	0.4821	3.31e-46	1_110503296_T_C	rs17610659	14286	Macrophage colony-stimulating factor 1 levels
GCST90274776	1	179682087	A	G	0.1439	0.031	0.044	3.45e-06	1_179682087_A_G	rs142421172	12840	Macrophage colony-stimulating factor 1 levels
GCST90274776	2	8775320	T	C	0.0944	0.0196	0.1197	1.46e-06	2_8775320_T_C	rs11685487	14286	Macrophage colony-stimulating factor 1 levels
GCST90274776	2	27764122	T	C	0.0827	0.0173	0.1595	1.75e-06	2_27764122_T_C	rs116443177	12403	Macrophage colony-stimulating factor 1 levels
GCST90274776	2	140484970	A	G	-0.2277	0.0496	0.9815	4.42e-06	2_140484970_A_G	rs115370595	13799	Macrophage colony-stimulating factor 1 levels
GCST90274776	3	1448327	T	G	0.1366	0.0284	0.0881	1.51e-06	3_1448327_T_G	rs534521503	9398	Macrophage colony-stimulating factor 1 levels
GCST90274776	3	47239457	A	G	0.2087	0.0385	0.9696	5.93e-08	3_47239457_A_G	rs563284470	11720	Macrophage colony-stimulating factor 1 levels
GCST90274776	3	115295680	A	G	0.0778	0.0168	0.853	3.64e-06	3_115295680_A_G	rs76421506	14286	Macrophage colony-stimulating factor 1 levels
GCST90274776	3	171430935	T	G	-0.0914	0.02	0.8992	4.88e-06	3_171430935_T_G	rs74849049	14286	Macrophage colony-stimulating factor 1 levels
GCST90274776	4	13713646	C	G	-0.1189	0.026	0.0697	4.81e-06	4_13713646_C_G	rs78652121	12838	Macrophage colony-stimulating factor 1 levels
GCST90274776	5	78775099	C	G	0.0583	0.0122	0.3043	1.76e-06	5_78775099_C_G	rs10042665	14727	Macrophage colony-stimulating factor 1 levels
GCST90274776	6	30075103	T	G	-0.075	0.0152	0.8323	8.05e-07	6_30075103_T_G	rs2523992	14734	Macrophage colony-stimulating factor 1 levels
GCST90274776	12	58388232	C	G	-0.0601	0.0124	0.6484	1.25e-06	12_58388232_C_G	rs1605333	13237	Macrophage colony-stimulating factor 1 levels
GCST90274776	14	58461604	T	C	-0.1225	0.0265	0.9466	3.79e-06	14_58461604_T_C	rs17734417	14723	Macrophage colony-stimulating factor 1 levels
GCST90274776	14	78693608	A	G	0.1151	0.0239	0.936	1.47e-06	14_78693608_A_G	rs75869070	14715	Macrophage colony-stimulating factor 1 levels
GCST90274776	16	60437963	T	C	-0.199	0.0414	0.0231	1.53e-06	16_60437963_T_C	rs72783071	14247	Macrophage colony-stimulating factor 1 levels
GCST90274776	18	45546185	A	G	-0.0872	0.0185	0.8823	2.43e-06	18_45546185_A_G	rs7227917	14286	Macrophage colony-stimulating factor 1 levels
GCST90274776	19	58875573	C	G	-0.1989	0.0435	0.0348	4.82e-06	19_58875573_C_G	rs117591817	14286	Macrophage colony-stimulating factor 1 levels
GCST90274777	1	202192624	A	G	0.0585	0.012	0.6022	1.09e-06	1_202192624_A_G	rs4950836	14288	Cystatin D levels
GCST90274777	2	233853187	A	G	0.0607	0.0126	0.2813	1.45e-06	2_233853187_A_G	rs72980022	14721	Cystatin D levels
GCST90274777	5	134508559	A	G	-0.0565	0.0116	0.587	1.11e-06	5_134508559_A_G	rs10479093	14712	Cystatin D levels
GCST90274777	11	34460472	A	T	-0.0639	0.012	0.345	1.01e-07	11_34460472_A_T	rs7943316	14731	Cystatin D levels
GCST90274777	11	34865133	A	G	-0.0671	0.0118	0.6342	1.3e-08	11_34865133_A_G	rs1509659	14732	Cystatin D levels
GCST90274777	12	11116082	T	G	0.1707	0.0133	0.7422	1.05e-37	12_11116082_T_G	rs11054089	14288	Cystatin D levels
GCST90274777	12	31381343	T	C	0.1016	0.0213	0.0812	1.84e-06	12_31381343_T_C	rs141192864	14728	Cystatin D levels
GCST90274777	15	63639416	T	C	0.0772	0.0114	0.4618	1.27e-11	15_63639416_T_C	rs72748935	14722	Cystatin D levels
GCST90274777	18	3479423	T	C	-0.0654	0.0134	0.3077	1.06e-06	18_3479423_T_C	rs60586299	14288	Cystatin D levels
GCST90274777	18	24286681	T	C	0.0568	0.0119	0.6369	1.81e-06	18_24286681_T_C	rs470841	14736	Cystatin D levels
GCST90274777	19	49203829	T	C	0.0831	0.0123	0.4156	1.42e-11	19_49203829_T_C	rs35106244	14288	Cystatin D levels
GCST90274777	20	23770266	C	G	-0.3784	0.0118	0.6593	1.24e-225	20_23770266_C_G	rs6106715	14726	Cystatin D levels
GCST90274777	20	23929099	T	C	0.5656	0.0476	0.0233	1.46e-32	20_23929099_T_C	rs112961631	12148	Cystatin D levels
GCST90274777	20	24084648	A	G	-0.2494	0.0438	0.9789	1.24e-08	20_24084648_A_G	rs77415137	14736	Cystatin D levels
GCST90274777	20	24176153	T	C	0.1632	0.0311	0.961	1.54e-07	20_24176153_T_C	rs117068418	14716	Cystatin D levels
GCST90274777	21	18049996	T	C	-0.0572	0.0119	0.6243	1.53e-06	21_18049996_T_C	rs7275493	14727	Cystatin D levels
GCST90274778	1	6532317	A	G	-0.1881	0.0405	0.9747	3.41e-06	1_6532317_A_G	rs114359340	13651	Fractalkine levels
GCST90274778	1	172099857	A	G	-0.1436	0.0304	0.0402	2.32e-06	1_172099857_A_G	rs77915710	14742	Fractalkine levels
GCST90274778	2	44117788	C	G	-0.1191	0.0248	0.9355	1.57e-06	2_44117788_C_G	rs111472651	14728	Fractalkine levels
GCST90274778	2	113835522	A	G	-0.0675	0.0126	0.5568	8.45e-08	2_113835522_A_G	rs11682107	12412	Fractalkine levels
GCST90274778	3	1260482	C	G	-0.0569	0.012	0.3525	2.12e-06	3_1260482_C_G	rs1976172	14732	Fractalkine levels
GCST90274778	3	39307162	A	G	0.0941	0.0154	0.1671	9.94e-10	3_39307162_A_G	rs3732378	14740	Fractalkine levels
GCST90274778	3	70136592	T	G	0.0633	0.0122	0.3327	2.12e-07	3_70136592_T_G	rs35026817	14740	Fractalkine levels
GCST90274778	4	179539497	A	G	0.1479	0.0301	0.9343	8.94e-07	4_179539497_A_G	rs980364	9902	Fractalkine levels
GCST90274778	4	187139939	A	G	-0.0582	0.0114	0.4914	3.3e-07	4_187139939_A_G	rs12331618	14729	Fractalkine levels
GCST90274778	5	120396066	T	C	-0.0903	0.0193	0.89	2.89e-06	5_120396066_T_C	rs13167439	14295	Fractalkine levels
GCST90274778	5	176839890	T	G	-0.0681	0.0128	0.274	1.04e-07	5_176839890_T_G	rs2731674	14740	Fractalkine levels
GCST90274778	6	31351764	T	C	-0.0589	0.0117	0.6177	4.8e-07	6_31351764_T_C	rs2442752	14743	Fractalkine levels
GCST90274778	6	32418018	T	C	-0.0811	0.012	0.651	1.4e-11	6_32418018_T_C	rs6937696	14742	Fractalkine levels
GCST90274778	7	30524015	A	T	0.0597	0.012	0.4243	6.52e-07	7_30524015_A_T	rs2736723	14295	Fractalkine levels
GCST90274778	8	26741279	A	G	0.1968	0.0424	0.9744	3.46e-06	8_26741279_A_G	rs56397903	14743	Fractalkine levels
GCST90274778	9	88885541	A	C	-0.2404	0.0512	0.981	2.66e-06	9_88885541_A_C	rs571946532	11768	Fractalkine levels
GCST90274778	9	136155000	T	C	-0.1145	0.0166	0.1884	5.29e-12	9_136155000_T_C	rs635634	11792	Fractalkine levels
GCST90274778	12	41381284	A	C	0.0563	0.012	0.6601	2.71e-06	12_41381284_A_C	rs712137	14737	Fractalkine levels
GCST90274778	12	79905558	A	C	0.0792	0.0158	0.1687	5.37e-07	12_79905558_A_C	rs10778675	14295	Fractalkine levels
GCST90274778	14	85801666	T	G	-0.2257	0.0491	0.979	4.29e-06	14_85801666_T_G	rs530057572	12127	Fractalkine levels
GCST90274778	15	85657494	A	G	-0.1996	0.0432	0.0224	3.83e-06	15_85657494_A_G	rs117698194	13859	Fractalkine levels
GCST90274778	16	57167230	A	G	-0.1511	0.027	0.9463	2.19e-08	16_57167230_A_G	rs8052631	14295	Fractalkine levels
GCST90274778	16	57412802	C	G	0.2041	0.0118	0.424	4.99e-67	16_57412802_C_G	rs671623	14295	Fractalkine levels
GCST90274778	16	57508595	T	C	0.1129	0.0244	0.9372	3.71e-06	16_57508595_T_C	rs55896747	14734	Fractalkine levels
GCST90274778	20	52569781	C	G	0.2442	0.0529	0.9812	3.91e-06	20_52569781_C_G	rs73137770	13808	Fractalkine levels
GCST90274779	1	159176831	T	C	0.0661	0.0119	0.3809	2.78e-08	1_159176831_T_C	rs863004	14722	C-X-C motif chemokine 1 levels
GCST90274779	4	59689961	A	G	-0.0538	0.0117	0.5637	4.26e-06	4_59689961_A_G	rs2122155	14717	C-X-C motif chemokine 1 levels
GCST90274779	4	74717663	T	C	0.5003	0.0824	0.0138	1.27e-09	4_74717663_T_C	rs565208061	8911	C-X-C motif chemokine 1 levels
GCST90274779	4	74738469	T	C	-0.3134	0.0134	0.7638	5.65e-121	4_74738469_T_C	rs1366946	14730	C-X-C motif chemokine 1 levels
GCST90274779	4	84005961	T	C	-0.186	0.0407	0.9588	4.88e-06	4_84005961_T_C	rs62311721	14288	C-X-C motif chemokine 1 levels
GCST90274779	6	54641812	A	G	-0.1047	0.0206	0.8675	3.72e-07	6_54641812_A_G	rs77914035	10893	C-X-C motif chemokine 1 levels
GCST90274779	9	4396102	C	G	0.0822	0.0179	0.1691	4.39e-06	9_4396102_C_G	rs67797811	14288	C-X-C motif chemokine 1 levels
GCST90274779	10	65297720	A	C	0.0648	0.0126	0.321	2.71e-07	10_65297720_A_C	rs12770839	14724	C-X-C motif chemokine 1 levels
GCST90274779	11	20486401	A	G	0.123	0.0267	0.067	4.09e-06	11_20486401_A_G	rs10734292	11776	C-X-C motif chemokine 1 levels
GCST90274779	13	37854253	T	C	-0.365	0.0779	0.0146	2.79e-06	13_37854253_T_C	rs4474574	9555	C-X-C motif chemokine 1 levels
GCST90274779	15	81240669	A	G	-0.1443	0.0312	0.0405	3.75e-06	15_81240669_A_G	rs2280441	14735	C-X-C motif chemokine 1 levels
GCST90274779	19	14808453	A	G	0.0583	0.0127	0.3161	4.42e-06	19_14808453_A_G	rs11880837	14288	C-X-C motif chemokine 1 levels
GCST90274779	21	39102421	C	G	-0.0564	0.012	0.3876	2.6e-06	21_39102421_C_G	rs2835916	14735	C-X-C motif chemokine 1 levels
GCST90274779	22	16564036	A	G	0.0976	0.0208	0.3429	2.7e-06	22_16564036_A_G	rs188111670	7743	C-X-C motif chemokine 1 levels
GCST90274780	1	44566391	A	G	-0.1609	0.0336	0.9671	1.68e-06	1_44566391_A_G	rs112202639	14744	C-X-C motif chemokine 10 levels
GCST90274780	2	3891773	A	G	0.0592	0.0127	0.7042	3.14e-06	2_3891773_A_G	rs1563171	14740	C-X-C motif chemokine 10 levels
GCST90274780	2	14400474	T	C	0.0536	0.0115	0.4864	3.15e-06	2_14400474_T_C	rs12476448	14737	C-X-C motif chemokine 10 levels
GCST90274780	3	54104178	T	G	-0.0879	0.0182	0.1209	1.37e-06	3_54104178_T_G	rs12629593	14744	C-X-C motif chemokine 10 levels
GCST90274780	4	76808216	T	C	-0.6096	0.0619	0.9892	6.98e-23	4_76808216_T_C	rs72651343	14257	C-X-C motif chemokine 10 levels
GCST90274780	4	76910673	T	C	-0.5186	0.042	0.9732	5.02e-35	4_76910673_T_C	rs115140093	14744	C-X-C motif chemokine 10 levels
GCST90274780	4	77175245	T	C	0.0977	0.0136	0.246	6.78e-13	4_77175245_T_C	rs12646113	14743	C-X-C motif chemokine 10 levels
GCST90274780	4	112904535	A	G	0.1089	0.0209	0.0979	1.88e-07	4_112904535_A_G	rs72682331	14731	C-X-C motif chemokine 10 levels
GCST90274780	6	31377978	T	C	0.1095	0.0196	0.1048	2.31e-08	6_31377978_T_C	rs2523495	14743	C-X-C motif chemokine 10 levels
GCST90274780	6	32516855	T	C	-0.2991	0.0606	0.9813	7.99e-07	6_32516855_T_C	rs71534595	11719	C-X-C motif chemokine 10 levels
GCST90274780	6	88557407	A	G	-0.0582	0.0121	0.6254	1.51e-06	6_88557407_A_G	rs12174864	14295	C-X-C motif chemokine 10 levels
GCST90274780	7	3425301	T	C	-0.1765	0.0375	0.0284	2.52e-06	7_3425301_T_C	rs12155428	14733	C-X-C motif chemokine 10 levels
GCST90274780	8	62003730	A	G	-0.0789	0.0164	0.2555	1.5e-06	8_62003730_A_G	rs2349689	14296	C-X-C motif chemokine 10 levels
GCST90274780	9	4150061	C	G	-0.2858	0.062	0.012	4.03e-06	9_4150061_C_G	rs143796249	14296	C-X-C motif chemokine 10 levels
GCST90274780	9	84196490	T	C	-0.0548	0.0119	0.4567	4.12e-06	9_84196490_T_C	rs10481754	14296	C-X-C motif chemokine 10 levels
GCST90274780	10	1845059	T	C	-0.0567	0.0119	0.5587	1.89e-06	10_1845059_T_C	rs4367871	14296	C-X-C motif chemokine 10 levels
GCST90274780	10	78705575	A	C	-0.0698	0.015	0.2969	3.27e-06	10_78705575_A_C	rs12779465	11768	C-X-C motif chemokine 10 levels
GCST90274780	11	73731422	A	G	0.1175	0.025	0.929	2.6e-06	11_73731422_A_G	rs55732300	14730	C-X-C motif chemokine 10 levels
GCST90274780	12	68597086	A	G	-0.06	0.013	0.7036	3.92e-06	12_68597086_A_G	rs741344	14296	C-X-C motif chemokine 10 levels
GCST90274780	12	111884608	T	C	0.1138	0.0131	0.4756	3.72e-18	12_111884608_T_C	rs3184504	11793	C-X-C motif chemokine 10 levels
GCST90274780	15	80065337	A	G	-0.0546	0.0118	0.5648	3.71e-06	15_80065337_A_G	rs1077965	14731	C-X-C motif chemokine 10 levels
GCST90274780	19	10427721	A	T	-0.1358	0.0294	0.0495	3.86e-06	19_10427721_A_T	rs74956615	13671	C-X-C motif chemokine 10 levels
GCST90274780	19	11270867	T	C	-0.0629	0.013	0.7227	1.31e-06	19_11270867_T_C	rs4804148	14744	C-X-C motif chemokine 10 levels
GCST90274780	22	50774821	T	C	-0.1841	0.0376	0.9688	9.77e-07	22_50774821_T_C	rs150519056	13661	C-X-C motif chemokine 10 levels
GCST90274781	1	26395741	A	G	-0.0777	0.0165	0.1703	2.49e-06	1_26395741_A_G	rs60141220	13221	C-X-C motif chemokine 11 levels
GCST90274781	3	188015332	C	G	0.2674	0.0518	0.9763	2.44e-07	3_188015332_C_G	rs62291421	12305	C-X-C motif chemokine 11 levels
GCST90274781	4	76916146	A	G	-0.1724	0.0118	0.6041	2.42e-48	4_76916146_A_G	rs6827617	14718	C-X-C motif chemokine 11 levels
GCST90274781	4	77130802	A	G	0.1821	0.0378	0.0278	1.45e-06	4_77130802_A_G	rs59148364	14721	C-X-C motif chemokine 11 levels
GCST90274781	4	77374393	T	C	-0.1975	0.0427	0.0216	3.74e-06	4_77374393_T_C	rs116470923	14736	C-X-C motif chemokine 11 levels
GCST90274781	4	134362360	T	C	-0.0976	0.0209	0.0892	3.01e-06	4_134362360_T_C	rs112884138	14728	C-X-C motif chemokine 11 levels
GCST90274781	5	18009856	A	G	0.1535	0.0326	0.9608	2.49e-06	5_18009856_A_G	rs72747175	14730	C-X-C motif chemokine 11 levels
GCST90274781	6	32011678	A	G	-0.2236	0.047	0.9724	1.96e-06	6_32011678_A_G	rs2894233	11917	C-X-C motif chemokine 11 levels
GCST90274781	6	89498971	A	G	-0.0973	0.0185	0.1651	1.44e-07	6_89498971_A_G	rs72925566	11337	C-X-C motif chemokine 11 levels
GCST90274781	6	154177484	T	C	-0.0773	0.0164	0.165	2.44e-06	6_154177484_T_C	rs7750544	13644	C-X-C motif chemokine 11 levels
GCST90274781	7	101594247	T	C	0.5352	0.0705	0.0084	3.16e-14	7_101594247_T_C	rs75612655	12935	C-X-C motif chemokine 11 levels
GCST90274781	7	157911633	A	C	-0.1445	0.0314	0.951	4.19e-06	7_157911633_A_C	rs111787182	13224	C-X-C motif chemokine 11 levels
GCST90274781	8	70982905	T	C	0.1082	0.0214	0.9152	4.28e-07	8_70982905_T_C	rs78632565	14722	C-X-C motif chemokine 11 levels
GCST90274781	8	96176796	T	C	0.1175	0.025	0.9321	2.6e-06	8_96176796_T_C	rs7009937	14288	C-X-C motif chemokine 11 levels
GCST90274781	10	17590681	T	C	0.0901	0.019	0.1188	2.12e-06	10_17590681_T_C	rs4748380	14732	C-X-C motif chemokine 11 levels
GCST90274781	10	64948684	T	C	-0.0815	0.0127	0.6875	1.39e-10	10_64948684_T_C	rs10733789	14287	C-X-C motif chemokine 11 levels
GCST90274781	10	104343428	A	C	-0.0646	0.0124	0.3172	1.89e-07	10_104343428_A_C	rs7475335	14735	C-X-C motif chemokine 11 levels
GCST90274781	11	22351553	A	G	-0.1162	0.025	0.9044	3.35e-06	11_22351553_A_G	rs111848253	11538	C-X-C motif chemokine 11 levels
GCST90274781	11	83554112	A	G	0.0609	0.0121	0.6028	4.83e-07	11_83554112_A_G	rs10898158	14288	C-X-C motif chemokine 11 levels
GCST90274781	12	111884608	T	C	0.1236	0.0132	0.4764	7.7e-21	12_111884608_T_C	rs3184504	11785	C-X-C motif chemokine 11 levels
GCST90274781	14	30090297	A	C	0.1254	0.0274	0.1092	4.72e-06	14_30090297_A_C	rs529862022	10894	C-X-C motif chemokine 11 levels
GCST90274781	14	50775476	A	G	0.0571	0.012	0.4282	1.95e-06	14_50775476_A_G	rs12433317	14288	C-X-C motif chemokine 11 levels
GCST90274781	17	34335694	T	C	-0.0882	0.0182	0.1205	1.26e-06	17_34335694_T_C	rs7222922	14726	C-X-C motif chemokine 11 levels
GCST90274781	20	4795382	A	G	-0.0599	0.0131	0.6525	4.82e-06	20_4795382_A_G	rs2245786	14721	C-X-C motif chemokine 11 levels
GCST90274781	20	17839484	A	G	-0.3323	0.0684	0.0117	1.18e-06	20_17839484_A_G	rs191536201	11194	C-X-C motif chemokine 11 levels
GCST90274782	1	211477063	T	C	0.2082	0.042	0.0209	7.15e-07	1_211477063_T_C	rs4279906	14717	C-X-C motif chemokine 5 levels
GCST90274782	3	56874033	A	G	-0.0768	0.0137	0.7593	2.07e-08	3_56874033_A_G	rs7636889	14733	C-X-C motif chemokine 5 levels
GCST90274782	3	183850210	A	G	0.1844	0.0377	0.0265	1e-06	3_183850210_A_G	rs146553494	14733	C-X-C motif chemokine 5 levels
GCST90274782	4	6891435	A	G	0.0769	0.0153	0.1845	5e-07	4_6891435_A_G	rs11734099	14731	C-X-C motif chemokine 5 levels
GCST90274782	4	74863997	T	C	0.5063	0.0181	0.1127	3.52e-172	4_74863997_T_C	rs425535	14731	C-X-C motif chemokine 5 levels
GCST90274782	4	74880852	T	G	-0.1721	0.0276	0.0605	4.5e-10	4_74880852_T_G	rs79649467	14288	C-X-C motif chemokine 5 levels
GCST90274782	6	54641812	A	G	-0.1174	0.0206	0.8675	1.2e-08	6_54641812_A_G	rs77914035	10893	C-X-C motif chemokine 5 levels
GCST90274782	6	76351999	C	G	0.0631	0.013	0.2784	1.21e-06	6_76351999_C_G	rs2647400	14734	C-X-C motif chemokine 5 levels
GCST90274782	8	106581528	A	T	-0.1058	0.0135	0.7312	4.61e-15	8_106581528_A_T	rs6993770	14288	C-X-C motif chemokine 5 levels
GCST90274782	8	144554731	T	C	0.0675	0.0147	0.2492	4.39e-06	8_144554731_T_C	rs2004100	13224	C-X-C motif chemokine 5 levels
GCST90274782	9	100684757	A	G	-0.0619	0.0121	0.6436	3.13e-07	9_100684757_A_G	rs3183927	14725	C-X-C motif chemokine 5 levels
GCST90274782	9	136939992	A	C	-0.1132	0.0156	0.3353	3.97e-13	9_136939992_A_C	rs10821552	9841	C-X-C motif chemokine 5 levels
GCST90274782	10	65077994	C	G	-0.1734	0.0117	0.5834	1.08e-49	10_65077994_C_G	rs7090111	14735	C-X-C motif chemokine 5 levels
GCST90274782	13	53109423	A	G	-0.1474	0.0322	0.9544	4.7e-06	13_53109423_A_G	rs140828666	12401	C-X-C motif chemokine 5 levels
GCST90274782	16	88582345	A	G	-0.19	0.0385	0.0309	8.01e-07	16_88582345_A_G	rs59312158	13672	C-X-C motif chemokine 5 levels
GCST90274782	19	14764810	A	G	-0.0601	0.0127	0.2925	2.22e-06	19_14764810_A_G	rs10403201	14730	C-X-C motif chemokine 5 levels
GCST90274783	1	159175354	A	G	0.0816	0.0115	0.5554	1.29e-12	1_159175354_A_G	rs12075	14741	C-X-C motif chemokine 6 levels
GCST90274783	4	74667328	T	C	-0.2873	0.027	0.0558	1.93e-26	4_74667328_T_C	rs74361503	14739	C-X-C motif chemokine 6 levels
GCST90274783	4	74711126	T	C	-0.4178	0.0118	0.5539	1.34e-274	4_74711126_T_C	rs13148728	14296	C-X-C motif chemokine 6 levels
GCST90274783	6	154000019	T	C	-0.0919	0.0193	0.1328	1.92e-06	6_154000019_T_C	rs9371716	12412	C-X-C motif chemokine 6 levels
GCST90274783	8	93838957	A	G	-0.3831	0.0799	0.0074	1.63e-06	8_93838957_A_G	rs182381042	12935	C-X-C motif chemokine 6 levels
GCST90274783	12	111973358	A	G	0.0655	0.0135	0.4781	1.22e-06	12_111973358_A_G	rs597808	11344	C-X-C motif chemokine 6 levels
GCST90274783	22	35739167	A	C	-0.3485	0.0719	0.9837	1.25e-06	22_35739167_A_C	rs377588320	10271	C-X-C motif chemokine 6 levels
GCST90274784	1	3823464	T	G	0.6177	0.1287	0.0057	1.59e-06	1_3823464_T_G	rs192119373	8829	C-X-C motif chemokine 9 levels
GCST90274784	1	161608256	T	C	-0.0645	0.0137	0.4962	2.5e-06	1_161608256_T_C	rs4047522	11760	C-X-C motif chemokine 9 levels
GCST90274784	2	86977227	T	G	-0.2245	0.0488	0.981	4.22e-06	2_86977227_T_G	rs114033894	14287	C-X-C motif chemokine 9 levels
GCST90274784	2	204754353	T	C	0.057	0.0118	0.5214	1.36e-06	2_204754353_T_C	rs7600322	13849	C-X-C motif chemokine 9 levels
GCST90274784	2	242665455	A	G	0.0915	0.02	0.1125	4.76e-06	2_242665455_A_G	rs35435997	12791	C-X-C motif chemokine 9 levels
GCST90274784	3	151541803	A	G	-0.0834	0.0176	0.1182	2.15e-06	3_151541803_A_G	rs62272916	14710	C-X-C motif chemokine 9 levels
GCST90274784	4	76930776	A	C	-0.1419	0.0128	0.2629	1.47e-28	4_76930776_A_C	rs4241577	14724	C-X-C motif chemokine 9 levels
GCST90274784	4	160574480	T	C	0.1546	0.0332	0.0336	3.21e-06	4_160574480_T_C	rs80348644	14734	C-X-C motif chemokine 9 levels
GCST90274784	5	19287867	T	C	0.0728	0.0154	0.1625	2.28e-06	5_19287867_T_C	rs145607633	14287	C-X-C motif chemokine 9 levels
GCST90274784	6	31269173	A	G	-0.0605	0.0115	0.4075	1.43e-07	6_31269173_A_G	rs9366778	14735	C-X-C motif chemokine 9 levels
GCST90274784	6	31423412	A	G	-0.1603	0.0342	0.0378	2.77e-06	6_31423412_A_G	rs181816009	11985	C-X-C motif chemokine 9 levels
GCST90274784	6	161088918	A	C	-0.0805	0.0144	0.1958	2.27e-08	6_161088918_A_C	rs783149	14287	C-X-C motif chemokine 9 levels
GCST90274784	6	161256529	A	G	-0.1452	0.0197	0.098	1.7e-13	6_161256529_A_G	rs12191307	14287	C-X-C motif chemokine 9 levels
GCST90274784	7	29049949	A	G	0.0562	0.0119	0.6566	2.33e-06	7_29049949_A_G	rs656739	14735	C-X-C motif chemokine 9 levels
GCST90274784	7	48859798	T	C	0.2705	0.0551	0.9851	9.14e-07	7_48859798_T_C	rs142119726	13800	C-X-C motif chemokine 9 levels
GCST90274784	10	107966626	A	G	-0.0758	0.0158	0.1611	1.61e-06	10_107966626_A_G	rs61875680	14287	C-X-C motif chemokine 9 levels
GCST90274784	12	111884608	T	C	0.1008	0.013	0.4744	8.92e-15	12_111884608_T_C	rs3184504	11784	C-X-C motif chemokine 9 levels
GCST90274784	12	129186447	T	C	-0.0675	0.0146	0.5684	3.78e-06	12_129186447_T_C	rs10744384	10893	C-X-C motif chemokine 9 levels
GCST90274784	14	74739091	A	T	-0.0574	0.0115	0.5236	6e-07	14_74739091_A_T	rs7149776	14286	C-X-C motif chemokine 9 levels
GCST90274784	16	1803589	T	C	0.1861	0.0385	0.028	1.34e-06	16_1803589_T_C	rs182152471	13667	C-X-C motif chemokine 9 levels
GCST90274784	16	79431853	C	G	-0.157	0.0343	0.9683	4.71e-06	16_79431853_C_G	rs4888966	14287	C-X-C motif chemokine 9 levels
GCST90274784	19	10427721	A	T	-0.1309	0.0286	0.049	4.72e-06	19_10427721_A_T	rs74956615	13662	C-X-C motif chemokine 9 levels
GCST90274784	20	2538467	A	C	0.2792	0.059	0.0133	2.22e-06	20_2538467_A_C	rs73606147	13379	C-X-C motif chemokine 9 levels
GCST90274784	20	20119931	A	C	-0.115	0.0244	0.9336	2.44e-06	20_20119931_A_C	rs62200304	14287	C-X-C motif chemokine 9 levels
GCST90274784	21	18734554	A	G	0.1821	0.0391	0.9758	3.2e-06	21_18734554_A_G	rs73194812	14730	C-X-C motif chemokine 9 levels
GCST90274784	21	45024252	T	C	-0.0588	0.0126	0.5804	3.06e-06	21_45024252_T_C	rs73367822	11760	C-X-C motif chemokine 9 levels
GCST90274785	2	41864408	T	C	-0.0591	0.0125	0.4361	2.27e-06	2_41864408_T_C	rs10191831	12403	Delta and Notch-like epidermal growth factor-related receptor levels
GCST90274785	2	230256586	A	G	0.1016	0.0117	0.5359	3.83e-18	2_230256586_A_G	rs207671	14287	Delta and Notch-like epidermal growth factor-related receptor levels
GCST90274785	2	230309360	T	G	0.132	0.0132	0.7027	1.52e-23	2_230309360_T_G	rs35032874	14287	Delta and Notch-like epidermal growth factor-related receptor levels
GCST90274785	2	230596917	A	T	0.213	0.0123	0.6507	3.5e-67	2_230596917_A_T	rs62193248	14287	Delta and Notch-like epidermal growth factor-related receptor levels
GCST90274785	3	139639117	T	C	-0.0652	0.0142	0.7033	4.4e-06	3_139639117_T_C	rs9289590	12404	Delta and Notch-like epidermal growth factor-related receptor levels
GCST90274785	4	103188709	T	C	0.1066	0.0233	0.0697	4.76e-06	4_103188709_T_C	rs13107325	14732	Delta and Notch-like epidermal growth factor-related receptor levels
GCST90274785	7	152385669	C	G	-0.1281	0.0274	0.942	2.94e-06	7_152385669_C_G	rs117343254	14287	Delta and Notch-like epidermal growth factor-related receptor levels
GCST90274785	11	119661317	C	G	0.0808	0.0175	0.1236	3.89e-06	11_119661317_C_G	rs10892466	14732	Delta and Notch-like epidermal growth factor-related receptor levels
GCST90274785	12	31458615	T	C	-0.2481	0.0537	0.0138	3.84e-06	12_31458615_T_C	rs116179073	13800	Delta and Notch-like epidermal growth factor-related receptor levels
GCST90274785	14	69282887	T	C	0.0528	0.0112	0.4849	2.43e-06	14_69282887_T_C	rs194746	14723	Delta and Notch-like epidermal growth factor-related receptor levels
GCST90274785	14	95752666	T	C	0.0879	0.0186	0.1139	2.29e-06	14_95752666_T_C	rs75685422	14287	Delta and Notch-like epidermal growth factor-related receptor levels
GCST90274785	17	47247257	T	C	0.0918	0.0184	0.1074	6.07e-07	17_47247257_T_C	rs28689968	14733	Delta and Notch-like epidermal growth factor-related receptor levels
GCST90274785	18	3722038	A	G	-0.0664	0.0142	0.2533	2.92e-06	18_3722038_A_G	rs1133851	14286	Delta and Notch-like epidermal growth factor-related receptor levels
GCST90274785	21	28101979	T	G	0.0718	0.0152	0.1718	2.32e-06	21_28101979_T_G	rs9967959	14731	Delta and Notch-like epidermal growth factor-related receptor levels
GCST90274785	21	42536246	C	G	0.0757	0.0129	0.289	4.41e-09	21_42536246_C_G	rs6517655	14287	Delta and Notch-like epidermal growth factor-related receptor levels
GCST90274785	21	42619544	A	C	0.0576	0.0118	0.3578	1.05e-06	21_42619544_A_C	rs2837988	14733	Delta and Notch-like epidermal growth factor-related receptor levels
GCST90274786	1	153337943	A	G	-0.1726	0.0137	0.2623	2.15e-36	1_153337943_A_G	rs3014874	14294	Protein S100-A12 levels
GCST90274786	1	153390202	T	G	0.1501	0.0194	0.1069	1.02e-14	1_153390202_T_G	rs61803119	14295	Protein S100-A12 levels
GCST90274786	1	245480237	C	G	-0.1188	0.0258	0.0622	4.13e-06	1_245480237_C_G	rs59538998	14295	Protein S100-A12 levels
GCST90274786	2	125135589	T	C	-0.0622	0.0133	0.7266	2.92e-06	2_125135589_T_C	rs13384799	14295	Protein S100-A12 levels
GCST90274786	3	152573197	T	C	-0.0936	0.0203	0.0955	4.01e-06	3_152573197_T_C	rs56268787	14737	Protein S100-A12 levels
GCST90274786	3	174824333	A	C	0.194	0.0423	0.0217	4.51e-06	3_174824333_A_C	rs150015576	14740	Protein S100-A12 levels
GCST90274786	4	12920594	T	C	-0.0604	0.0119	0.613	3.86e-07	4_12920594_T_C	rs2056031	14739	Protein S100-A12 levels
GCST90274786	7	75133433	A	C	0.3059	0.0665	0.983	4.22e-06	7_75133433_A_C	rs191808657	12412	Protein S100-A12 levels
GCST90274786	8	123985708	A	G	0.0555	0.0118	0.5633	2.56e-06	8_123985708_A_G	rs3802266	14740	Protein S100-A12 levels
GCST90274786	11	31879143	A	G	-0.2529	0.0534	0.0156	2.18e-06	11_31879143_A_G	rs78800546	14295	Protein S100-A12 levels
GCST90274786	12	96571503	T	C	0.1884	0.0407	0.0246	3.67e-06	12_96571503_T_C	rs112956934	14737	Protein S100-A12 levels
GCST90274786	14	59990514	T	C	-0.1396	0.0293	0.9492	1.89e-06	14_59990514_T_C	rs112988802	12851	Protein S100-A12 levels
GCST90274786	16	4602209	A	G	0.1806	0.0345	0.0379	1.65e-07	16_4602209_A_G	rs147302029	13649	Protein S100-A12 levels
GCST90274786	19	4247567	C	G	0.0865	0.0183	0.191	2.28e-06	19_4247567_C_G	rs138439507	11537	Protein S100-A12 levels
GCST90274786	20	43028037	A	G	-0.0583	0.0123	0.3511	2.14e-06	20_43028037_A_G	rs2425640	14741	Protein S100-A12 levels
GCST90274786	22	17406250	T	C	0.2064	0.0425	0.0239	1.19e-06	22_17406250_T_C	rs55783131	14728	Protein S100-A12 levels
GCST90274786	22	18032226	A	G	0.0617	0.0125	0.6296	7.97e-07	22_18032226_A_G	rs174344	14295	Protein S100-A12 levels
GCST90274787	1	85295202	A	G	-0.1614	0.0352	0.9664	4.53e-06	1_85295202_A_G	rs12407505	14735	Fibroblast growth factor 19 levels
GCST90274787	1	100098055	A	G	-0.0614	0.0128	0.3002	1.61e-06	1_100098055_A_G	rs834971	14728	Fibroblast growth factor 19 levels
GCST90274787	3	74674996	A	G	0.2371	0.0482	0.9755	8.69e-07	3_74674996_A_G	rs574352299	10894	Fibroblast growth factor 19 levels
GCST90274787	3	132162249	A	G	-0.0927	0.0199	0.1012	3.19e-06	3_132162249_A_G	rs112126444	14735	Fibroblast growth factor 19 levels
GCST90274787	4	39457617	A	G	0.0837	0.0124	0.3415	1.48e-11	4_39457617_A_G	rs13103023	14296	Fibroblast growth factor 19 levels
GCST90274787	5	54847098	T	C	-0.1014	0.0221	0.9175	4.47e-06	5_54847098_T_C	rs12520287	14296	Fibroblast growth factor 19 levels
GCST90274787	6	168606201	T	C	-0.136	0.0297	0.0418	4.67e-06	6_168606201_T_C	rs12110436	14743	Fibroblast growth factor 19 levels
GCST90274787	7	17445553	T	C	0.1992	0.0421	0.9777	2.23e-06	7_17445553_T_C	rs145274424	14735	Fibroblast growth factor 19 levels
GCST90274787	7	101569302	T	C	-0.0623	0.0135	0.2503	3.93e-06	7_101569302_T_C	rs2906655	14743	Fibroblast growth factor 19 levels
GCST90274787	8	59382715	A	G	-0.1055	0.0123	0.3458	9.72e-18	8_59382715_A_G	rs7005978	14744	Fibroblast growth factor 19 levels
GCST90274787	9	18148302	A	G	0.073	0.0156	0.1762	2.88e-06	9_18148302_A_G	rs79110990	14295	Fibroblast growth factor 19 levels
GCST90274787	9	84435749	A	G	0.2151	0.0456	0.0203	2.39e-06	9_84435749_A_G	rs35836706	14734	Fibroblast growth factor 19 levels
GCST90274787	9	136095770	C	G	0.1199	0.0247	0.0898	1.21e-06	9_136095770_C_G	rs11244038	11786	Fibroblast growth factor 19 levels
GCST90274787	11	5610048	T	C	0.2325	0.0488	0.9812	1.89e-06	11_5610048_T_C	rs191522330	14738	Fibroblast growth factor 19 levels
GCST90274787	11	114495920	T	C	0.0621	0.0132	0.6316	2.54e-06	11_114495920_T_C	rs1671812	12412	Fibroblast growth factor 19 levels
GCST90274787	12	76644195	A	G	-0.2295	0.0492	0.0198	3.09e-06	12_76644195_A_G	rs142067135	13809	Fibroblast growth factor 19 levels
GCST90274787	12	91080475	A	G	-0.0767	0.0166	0.1923	3.83e-06	12_91080475_A_G	rs10777251	12411	Fibroblast growth factor 19 levels
GCST90274787	12	108147245	T	C	0.1024	0.0222	0.9158	3.98e-06	12_108147245_T_C	rs76708593	14296	Fibroblast growth factor 19 levels
GCST90274787	13	85357827	T	C	0.2161	0.0471	0.0209	4.47e-06	13_85357827_T_C	rs17326790	14741	Fibroblast growth factor 19 levels
GCST90274787	15	59188192	T	C	0.2583	0.0564	0.0178	4.65e-06	15_59188192_T_C	rs117398067	14744	Fibroblast growth factor 19 levels
GCST90274787	19	5851801	A	G	0.0674	0.0141	0.2338	1.75e-06	19_5851801_A_G	rs2306969	14739	Fibroblast growth factor 19 levels
GCST90274787	19	49206172	T	C	-0.1661	0.0118	0.445	5.31e-45	19_49206172_T_C	rs516246	14744	Fibroblast growth factor 19 levels
GCST90274788	1	203746507	A	G	-0.1747	0.036	0.037	1.22e-06	1_203746507_A_G	rs145127946	14295	Fibroblast growth factor 21 levels
GCST90274788	1	216837226	T	G	-0.1557	0.0318	0.0383	9.77e-07	1_216837226_T_G	rs10495032	14720	Fibroblast growth factor 21 levels
GCST90274788	2	27730940	T	C	0.1323	0.0119	0.3977	1.03e-28	2_27730940_T_C	rs1260326	14730	Fibroblast growth factor 21 levels
GCST90274788	3	11689679	T	C	-0.0568	0.012	0.4644	2.21e-06	3_11689679_T_C	rs7610704	14295	Fibroblast growth factor 21 levels
GCST90274788	5	55882435	T	C	-0.063	0.0136	0.2698	3.62e-06	5_55882435_T_C	rs4700382	14295	Fibroblast growth factor 21 levels
GCST90274788	5	84356011	T	C	-0.0881	0.019	0.8922	3.54e-06	5_84356011_T_C	rs60277384	14742	Fibroblast growth factor 21 levels
GCST90274788	7	73030175	A	G	-0.1609	0.0176	0.1297	6.13e-20	7_73030175_A_G	rs13229619	14743	Fibroblast growth factor 21 levels
GCST90274788	8	9173209	A	G	-0.0605	0.012	0.4812	4.61e-07	8_9173209_A_G	rs7012637	14295	Fibroblast growth factor 21 levels
GCST90274788	10	127847758	A	G	-0.3801	0.0749	0.0104	3.88e-07	10_127847758_A_G	rs188758663	11668	Fibroblast growth factor 21 levels
GCST90274788	11	76480255	T	C	-0.0689	0.0145	0.2168	2.02e-06	11_76480255_T_C	rs12290350	14295	Fibroblast growth factor 21 levels
GCST90274788	12	47198899	A	C	-0.0812	0.0147	0.795	3.32e-08	12_47198899_A_C	rs2429473	14295	Fibroblast growth factor 21 levels
GCST90274788	18	72826607	A	G	-0.2215	0.0444	0.031	6.08e-07	18_72826607_A_G	rs72965996	13808	Fibroblast growth factor 21 levels
GCST90274788	19	49260677	A	C	0.1627	0.013	0.501	6.15e-36	19_49260677_A_C	rs838131	14294	Fibroblast growth factor 21 levels
GCST90274788	21	33860969	T	C	-0.2352	0.0455	0.0232	2.35e-07	21_33860969_T_C	rs142603673	14252	Fibroblast growth factor 21 levels
GCST90274789	1	146522722	T	C	0.0708	0.0136	0.7502	1.93e-07	1_146522722_T_C	rs671205	14287	Fibroblast growth factor 23 levels
GCST90274789	2	121962947	T	G	0.0941	0.0185	0.8733	3.65e-07	2_121962947_T_G	rs6753743	14287	Fibroblast growth factor 23 levels
GCST90274789	2	190446541	C	G	0.1163	0.0131	0.2897	6.82e-19	2_190446541_C_G	rs3811621	14286	Fibroblast growth factor 23 levels
GCST90274789	4	40142535	T	C	0.0685	0.0144	0.2406	1.97e-06	4_40142535_T_C	rs794007	12844	Fibroblast growth factor 23 levels
GCST90274789	4	124325226	A	T	-0.1845	0.0389	0.9748	2.11e-06	4_124325226_A_T	rs11930290	12848	Fibroblast growth factor 23 levels
GCST90274789	5	146629145	A	G	0.1704	0.0348	0.0295	9.75e-07	5_146629145_A_G	rs34551523	14730	Fibroblast growth factor 23 levels
GCST90274789	5	176814656	A	G	-0.0653	0.0135	0.2766	1.32e-06	5_176814656_A_G	rs33921462	14287	Fibroblast growth factor 23 levels
GCST90274789	6	31175118	A	C	-0.2224	0.0479	0.0191	3.43e-06	6_31175118_A_C	rs181409232	12846	Fibroblast growth factor 23 levels
GCST90274789	6	81343345	A	G	-0.0768	0.0166	0.8634	3.72e-06	6_81343345_A_G	rs12195292	14710	Fibroblast growth factor 23 levels
GCST90274789	7	12540548	C	G	0.1059	0.0222	0.1002	1.84e-06	7_12540548_C_G	rs370203222	11759	Fibroblast growth factor 23 levels
GCST90274789	11	106531034	A	G	0.2362	0.0507	0.0187	3.18e-06	11_106531034_A_G	rs118177380	14287	Fibroblast growth factor 23 levels
GCST90274789	12	4479549	A	G	-0.0959	0.0178	0.1141	7.14e-08	12_4479549_A_G	rs7955866	14719	Fibroblast growth factor 23 levels
GCST90274789	14	22607677	A	G	-0.1085	0.0235	0.8871	3.89e-06	14_22607677_A_G	rs75338333	10893	Fibroblast growth factor 23 levels
GCST90274789	16	83137317	T	C	-0.056	0.0119	0.4938	2.53e-06	16_83137317_T_C	rs11150539	14287	Fibroblast growth factor 23 levels
GCST90274789	20	52731402	A	T	0.0907	0.0134	0.706	1.3e-11	20_52731402_A_T	rs6127099	14287	Fibroblast growth factor 23 levels
GCST90274789	22	18002038	A	G	0.1228	0.0257	0.0941	1.77e-06	22_18002038_A_G	rs368215473	9397	Fibroblast growth factor 23 levels
GCST90274789	22	22238107	T	C	0.0803	0.0166	0.1851	1.32e-06	22_22238107_T_C	rs35590112	12386	Fibroblast growth factor 23 levels
GCST90274790	4	70058335	A	C	-0.0728	0.015	0.2193	1.21e-06	4_70058335_A_C	rs4326078	11789	Fibroblast growth factor 5 levels
GCST90274790	4	81202048	T	G	0.497	0.0143	0.273	1.15e-264	4_81202048_T_G	rs36034102	11341	Fibroblast growth factor 5 levels
GCST90274790	4	81544248	A	G	-0.3522	0.0524	0.0174	1.8e-11	4_81544248_A_G	rs75936934	11302	Fibroblast growth factor 5 levels
GCST90274790	6	39710570	T	C	0.1185	0.0249	0.0828	1.95e-06	6_39710570_T_C	rs305897	11341	Fibroblast growth factor 5 levels
GCST90274790	12	48680454	A	G	0.509	0.1062	0.006	1.64e-06	12_48680454_A_G	rs112790107	9845	Fibroblast growth factor 5 levels
GCST90274790	13	62081113	A	G	0.0826	0.0169	0.8353	1.02e-06	13_62081113_A_G	rs73212350	11787	Fibroblast growth factor 5 levels
GCST90274790	16	62005709	A	G	-0.1197	0.0249	0.0816	1.53e-06	16_62005709_A_G	rs56391958	11341	Fibroblast growth factor 5 levels
GCST90274791	1	159890969	A	G	0.0725	0.0129	0.4738	1.91e-08	1_159890969_A_G	rs55633025	12404	Fms-related tyrosine kinase 3 ligand levels
GCST90274791	2	8442736	C	G	0.0554	0.0119	0.382	3.23e-06	2_8442736_C_G	rs186975	14703	Fms-related tyrosine kinase 3 ligand levels
GCST90274791	2	65602149	T	C	-0.0746	0.0115	0.4771	8.76e-11	2_65602149_T_C	rs1866051	14732	Fms-related tyrosine kinase 3 ligand levels
GCST90274791	3	128381886	T	G	-0.1061	0.0119	0.6093	4.84e-19	3_128381886_T_G	rs7624160	14719	Fms-related tyrosine kinase 3 ligand levels
GCST90274791	3	141150026	A	G	0.0611	0.0129	0.5605	2.18e-06	3_141150026_A_G	rs7625643	12404	Fms-related tyrosine kinase 3 ligand levels
GCST90274791	3	170851052	A	G	-0.1569	0.0338	0.9624	3.45e-06	3_170851052_A_G	rs61792394	14286	Fms-related tyrosine kinase 3 ligand levels
GCST90274791	4	20519864	A	G	-0.0904	0.0192	0.8501	2.5e-06	4_20519864_A_G	rs575588389	12129	Fms-related tyrosine kinase 3 ligand levels
GCST90274791	4	55408999	T	C	0.0833	0.016	0.8361	1.93e-07	4_55408999_T_C	rs218265	14731	Fms-related tyrosine kinase 3 ligand levels
GCST90274791	4	57902945	A	T	0.0539	0.0117	0.4587	4.09e-06	4_57902945_A_T	rs1277312	14719	Fms-related tyrosine kinase 3 ligand levels
GCST90274791	4	105806108	A	T	0.2206	0.0324	0.9647	9.85e-12	4_105806108_A_T	rs144317085	14722	Fms-related tyrosine kinase 3 ligand levels
GCST90274791	5	1282319	A	C	-0.1191	0.0128	0.3326	1.34e-20	5_1282319_A_C	rs7726159	14733	Fms-related tyrosine kinase 3 ligand levels
GCST90274791	5	6289394	T	C	0.0603	0.0127	0.3741	2.05e-06	5_6289394_T_C	rs1379304	14286	Fms-related tyrosine kinase 3 ligand levels
GCST90274791	6	18758144	T	C	0.0959	0.0202	0.9089	2.06e-06	6_18758144_T_C	rs139721800	14715	Fms-related tyrosine kinase 3 ligand levels
GCST90274791	6	41985436	T	C	0.0643	0.0136	0.2577	2.27e-06	6_41985436_T_C	rs9381118	14285	Fms-related tyrosine kinase 3 ligand levels
GCST90274791	6	77907355	T	C	-0.0559	0.0117	0.4699	1.77e-06	6_77907355_T_C	rs6453962	14732	Fms-related tyrosine kinase 3 ligand levels
GCST90274791	6	91008027	A	C	0.0676	0.0128	0.326	1.28e-07	6_91008027_A_C	rs6925032	14286	Fms-related tyrosine kinase 3 ligand levels
GCST90274791	7	3914756	A	G	-0.0749	0.0147	0.1924	3.48e-07	7_3914756_A_G	rs28533776	14731	Fms-related tyrosine kinase 3 ligand levels
GCST90274791	9	243950	T	C	0.1812	0.0386	0.026	2.68e-06	9_243950_T_C	rs192857133	14727	Fms-related tyrosine kinase 3 ligand levels
GCST90274791	9	10640144	A	G	-0.1429	0.0299	0.9571	1.76e-06	9_10640144_A_G	rs57191857	14734	Fms-related tyrosine kinase 3 ligand levels
GCST90274791	9	94348687	T	C	-0.0851	0.0186	0.1096	4.76e-06	9_94348687_T_C	rs12338549	14719	Fms-related tyrosine kinase 3 ligand levels
GCST90274791	10	101403323	T	C	0.1483	0.0306	0.9513	1.26e-06	10_101403323_T_C	rs185979634	12847	Fms-related tyrosine kinase 3 ligand levels
GCST90274791	10	105351013	T	C	0.3529	0.076	0.9914	3.43e-06	10_105351013_T_C	rs74722523	11437	Fms-related tyrosine kinase 3 ligand levels
GCST90274791	11	62294309	T	C	-0.1519	0.0331	0.0364	4.45e-06	11_62294309_T_C	rs141117375	14286	Fms-related tyrosine kinase 3 ligand levels
GCST90274791	11	108311965	A	G	-0.0772	0.0117	0.4171	4.16e-11	11_108311965_A_G	rs11212636	14723	Fms-related tyrosine kinase 3 ligand levels
GCST90274791	11	113982321	A	T	0.0588	0.0125	0.3111	2.55e-06	11_113982321_A_T	rs73000965	14731	Fms-related tyrosine kinase 3 ligand levels
GCST90274791	13	28455266	A	T	0.0821	0.0128	0.3602	1.42e-10	13_28455266_A_T	rs9554186	14286	Fms-related tyrosine kinase 3 ligand levels
GCST90274791	13	28604007	T	C	-1.1019	0.0524	0.9832	3.59e-98	13_28604007_T_C	rs76428106	13799	Fms-related tyrosine kinase 3 ligand levels
GCST90274791	14	51156734	A	G	0.1302	0.0266	0.9447	9.84e-07	14_51156734_A_G	rs72681653	14734	Fms-related tyrosine kinase 3 ligand levels
GCST90274791	18	70532840	T	G	0.0556	0.0121	0.408	4.33e-06	18_70532840_T_G	rs10164255	14729	Fms-related tyrosine kinase 3 ligand levels
GCST90274791	19	49979398	A	G	0.1179	0.022	0.0907	8.36e-08	19_49979398_A_G	rs17272847	13222	Fms-related tyrosine kinase 3 ligand levels
GCST90274791	20	4261712	T	C	-0.4307	0.0883	0.0075	1.07e-06	20_4261712_T_C	rs142870956	11952	Fms-related tyrosine kinase 3 ligand levels
GCST90274791	20	30439298	T	G	0.0884	0.016	0.1818	3.29e-08	20_30439298_T_G	rs78429945	14286	Fms-related tyrosine kinase 3 ligand levels
GCST90274792	1	199872965	A	T	0.1128	0.0219	0.8739	2.6e-07	1_199872965_A_T	rs199503547	10894	Glial cell line-derived neurotrophic factor levels
GCST90274792	2	208746333	A	T	0.3366	0.0697	0.9898	1.37e-06	2_208746333_A_T	rs144181640	13988	Glial cell line-derived neurotrophic factor levels
GCST90274792	3	36072052	T	C	-0.0981	0.0196	0.0997	5.58e-07	3_36072052_T_C	rs62243355	14731	Glial cell line-derived neurotrophic factor levels
GCST90274792	5	37868088	A	G	-0.3888	0.0198	0.0906	7.56e-86	5_37868088_A_G	rs11740708	14710	Glial cell line-derived neurotrophic factor levels
GCST90274792	5	37918839	A	T	-0.1683	0.0179	0.1296	5.34e-21	5_37918839_A_T	rs2194229	14288	Glial cell line-derived neurotrophic factor levels
GCST90274792	5	38094871	A	T	0.0829	0.0124	0.352	2.3e-11	5_38094871_A_T	rs2453338	14734	Glial cell line-derived neurotrophic factor levels
GCST90274792	6	134688249	T	C	0.1531	0.0333	0.0371	4.27e-06	6_134688249_T_C	rs112594435	14721	Glial cell line-derived neurotrophic factor levels
GCST90274792	8	107706686	T	G	-0.2941	0.0616	0.0124	1.8e-06	8_107706686_T_G	rs540456481	10894	Glial cell line-derived neurotrophic factor levels
GCST90274792	9	5230371	C	G	0.0606	0.0129	0.3	2.63e-06	9_5230371_C_G	rs2093446	14288	Glial cell line-derived neurotrophic factor levels
GCST90274792	10	87694408	A	C	-0.1194	0.0208	0.0859	9.45e-09	10_87694408_A_C	rs77671113	14725	Glial cell line-derived neurotrophic factor levels
GCST90274792	12	98629454	A	G	0.2584	0.0539	0.0148	1.63e-06	12_98629454_A_G	rs138691533	14731	Glial cell line-derived neurotrophic factor levels
GCST90274792	13	28147359	A	G	0.0915	0.0196	0.903	3.04e-06	13_28147359_A_G	rs57104839	14736	Glial cell line-derived neurotrophic factor levels
GCST90274792	13	67293674	T	C	0.1918	0.042	0.0254	4.96e-06	13_67293674_T_C	rs79953230	14719	Glial cell line-derived neurotrophic factor levels
GCST90274792	17	1490782	A	G	-0.0718	0.0154	0.7373	3.13e-06	17_1490782_A_G	rs35740453	13224	Glial cell line-derived neurotrophic factor levels
GCST90274792	17	14221290	T	G	0.2096	0.0453	0.0231	3.71e-06	17_14221290_T_G	rs9303102	12935	Glial cell line-derived neurotrophic factor levels
GCST90274792	19	14805280	T	C	0.0816	0.014	0.3119	5.59e-09	19_14805280_T_C	rs55850217	11755	Glial cell line-derived neurotrophic factor levels
GCST90274792	21	20242381	A	T	-0.3321	0.0721	0.02	4.1e-06	21_20242381_A_T	rs570043519	8911	Glial cell line-derived neurotrophic factor levels
GCST90274793	1	38949303	T	C	0.0992	0.0217	0.8959	4.84e-06	1_38949303_T_C	rs34219417	14286	Hepatocyte growth factor levels
GCST90274793	1	83864840	T	C	-0.405	0.0832	0.9907	1.13e-06	1_83864840_T_C	rs138848271	10793	Hepatocyte growth factor levels
GCST90274793	2	108946178	A	G	0.0564	0.0114	0.4434	7.52e-07	2_108946178_A_G	rs6709159	14734	Hepatocyte growth factor levels
GCST90274793	3	128064791	A	G	0.2047	0.0391	0.0276	1.65e-07	3_128064791_A_G	rs2737756	14718	Hepatocyte growth factor levels
GCST90274793	3	171934440	A	G	-0.0856	0.0179	0.1397	1.73e-06	3_171934440_A_G	rs7620568	12846	Hepatocyte growth factor levels
GCST90274793	4	3452345	A	G	0.1219	0.0131	0.328	1.34e-20	4_3452345_A_G	rs59950280	13222	Hepatocyte growth factor levels
GCST90274793	4	31819358	A	G	-0.0699	0.0152	0.6438	4.25e-06	4_31819358_A_G	rs183596950	11538	Hepatocyte growth factor levels
GCST90274793	6	622484	A	G	0.4297	0.0934	0.0078	4.21e-06	6_622484_A_G	rs115009171	10300	Hepatocyte growth factor levels
GCST90274793	6	32487091	T	G	0.0993	0.0215	0.7957	3.86e-06	6_32487091_T_G	rs201840950	10216	Hepatocyte growth factor levels
GCST90274793	7	81358266	C	G	-0.1545	0.0332	0.964	3.26e-06	7_81358266_C_G	rs5745692	14716	Hepatocyte growth factor levels
GCST90274793	7	81359051	T	C	-0.1943	0.0242	0.0608	9.83e-16	7_81359051_T_C	rs5745687	14733	Hepatocyte growth factor levels
GCST90274793	8	72362254	A	G	0.3666	0.0747	0.014	9.22e-07	8_72362254_A_G	rs113903858	11137	Hepatocyte growth factor levels
GCST90274793	9	107570130	T	C	0.0769	0.0164	0.7969	2.75e-06	9_107570130_T_C	rs5007364	11760	Hepatocyte growth factor levels
GCST90274793	10	30042437	T	C	-0.2429	0.0489	0.9809	6.79e-07	10_30042437_T_C	rs74130123	14734	Hepatocyte growth factor levels
GCST90274793	14	65654346	T	C	0.1572	0.0311	0.9611	4.31e-07	14_65654346_T_C	rs57193877	14725	Hepatocyte growth factor levels
GCST90274793	15	101649383	A	T	-0.0638	0.012	0.6021	1.06e-07	15_101649383_A_T	rs11631440	14709	Hepatocyte growth factor levels
GCST90274793	17	7014969	T	C	-0.0992	0.0217	0.0942	4.84e-06	17_7014969_T_C	rs4290523	12846	Hepatocyte growth factor levels
GCST90274793	17	45959996	T	C	-0.1954	0.039	0.9572	5.44e-07	17_45959996_T_C	rs1986719	14718	Hepatocyte growth factor levels
GCST90274793	18	76506666	A	T	0.1566	0.0327	0.9642	1.68e-06	18_76506666_A_T	rs150498795	14732	Hepatocyte growth factor levels
GCST90274793	19	42769693	A	G	-0.1182	0.0257	0.9405	4.24e-06	19_42769693_A_G	rs851612	14286	Hepatocyte growth factor levels
GCST90274793	19	58888317	A	G	0.0592	0.0127	0.5179	3.14e-06	19_58888317_A_G	rs8106345	12404	Hepatocyte growth factor levels
GCST90274793	20	6103587	T	C	-0.0698	0.0151	0.7983	3.79e-06	20_6103587_T_C	rs2281532	14286	Hepatocyte growth factor levels
GCST90274794	2	19234534	T	G	0.1461	0.0307	0.9482	1.95e-06	2_19234534_T_G	rs67101138	11793	Interferon gamma levels
GCST90274794	3	2921515	A	C	0.0648	0.014	0.4253	3.68e-06	3_2921515_A_C	rs6442763	11345	Interferon gamma levels
GCST90274794	10	130545142	A	G	0.136	0.0283	0.9427	1.54e-06	10_130545142_A_G	rs61863416	11774	Interferon gamma levels
GCST90274794	11	110972327	T	C	0.4666	0.0897	0.0122	1.97e-07	11_110972327_T_C	rs140562194	7396	Interferon gamma levels
GCST90274794	13	27473585	T	C	0.3485	0.0708	0.9882	8.55e-07	13_27473585_T_C	rs74903999	10558	Interferon gamma levels
GCST90274794	13	90334795	C	G	0.1935	0.0384	0.9683	4.68e-07	13_90334795_C_G	rs146527076	11781	Interferon gamma levels
GCST90274794	16	33979312	T	G	0.2684	0.0573	0.0324	2.81e-06	16_33979312_T_G	rs531747046	6257	Interferon gamma levels
GCST90274794	17	26694861	A	G	-0.0635	0.0127	0.4705	5.73e-07	17_26694861_A_G	rs704	11793	Interferon gamma levels
GCST90274794	20	46408844	T	C	0.0671	0.0137	0.5585	9.69e-07	20_46408844_T_C	rs4810686	11344	Interferon gamma levels
GCST90274794	21	37335521	A	G	0.2184	0.0403	0.0412	5.98e-08	21_37335521_A_G	rs62230781	11345	Interferon gamma levels
GCST90274795	1	87832695	A	G	0.0565	0.0121	0.3683	3.02e-06	1_87832695_A_G	rs4655953	14722	Interleukin-10 levels
GCST90274795	1	206954566	A	G	-0.0996	0.0151	0.2042	4.22e-11	1_206954566_A_G	rs12123181	14296	Interleukin-10 levels
GCST90274795	2	87296860	A	C	0.1647	0.0338	0.0539	1.1e-06	2_87296860_A_C	rs549056348	11768	Interleukin-10 levels
GCST90274795	2	125939274	T	G	0.1937	0.0418	0.0455	3.59e-06	2_125939274_T_G	rs138203589	14730	Interleukin-10 levels
GCST90274795	2	173757986	A	G	0.0771	0.0162	0.8403	1.94e-06	2_173757986_A_G	rs3769274	14742	Interleukin-10 levels
GCST90274795	2	201728383	T	C	-0.2351	0.0486	0.0174	1.32e-06	2_201728383_T_C	rs188535859	14741	Interleukin-10 levels
GCST90274795	3	8954959	A	G	-0.1293	0.0218	0.9146	3.01e-09	3_8954959_A_G	rs398518	14296	Interleukin-10 levels
GCST90274795	4	185304872	A	G	0.0981	0.0211	0.0999	3.33e-06	4_185304872_A_G	rs72701782	14296	Interleukin-10 levels
GCST90274795	5	19244332	T	C	-0.0753	0.0149	0.8011	4.33e-07	5_19244332_T_C	rs10067443	14296	Interleukin-10 levels
GCST90274795	6	7880027	T	C	0.0555	0.0119	0.6126	3.1e-06	6_7880027_T_C	rs385697	14727	Interleukin-10 levels
GCST90274795	6	18825879	T	C	0.2951	0.0626	0.014	2.43e-06	6_18825879_T_C	rs17654493	12313	Interleukin-10 levels
GCST90274795	6	31325886	C	G	-0.065	0.0129	0.6959	4.69e-07	6_31325886_C_G	rs9266257	14728	Interleukin-10 levels
GCST90274795	6	32453163	T	C	-0.1528	0.0196	0.8893	6.39e-15	6_32453163_T_C	rs67037615	14296	Interleukin-10 levels
GCST90274795	6	122709508	A	G	0.3666	0.0761	0.9898	1.45e-06	6_122709508_A_G	rs150408090	12313	Interleukin-10 levels
GCST90274795	6	169465075	A	G	-0.0574	0.0125	0.6162	4.39e-06	6_169465075_A_G	rs389239	14296	Interleukin-10 levels
GCST90274795	7	590757	C	G	0.1112	0.0239	0.1005	3.28e-06	7_590757_C_G	rs148332061	13232	Interleukin-10 levels
GCST90274795	8	61861039	T	C	0.0681	0.0143	0.2791	1.91e-06	8_61861039_T_C	rs66624860	12799	Interleukin-10 levels
GCST90274795	9	18625666	A	T	-0.2845	0.0618	0.0122	4.15e-06	9_18625666_A_T	rs79438518	13809	Interleukin-10 levels
GCST90274795	11	117864063	A	G	-0.1597	0.0154	0.823	3.39e-25	11_117864063_A_G	rs3135932	14744	Interleukin-10 levels
GCST90274795	14	20318041	T	C	0.1401	0.0291	0.1028	1.48e-06	14_20318041_T_C	rs76932862	12412	Interleukin-10 levels
GCST90274796	1	56566352	A	G	-0.1247	0.0252	0.0839	7.48e-07	1_56566352_A_G	rs6670799	11345	Interleukin-10 receptor subunit alpha levels
GCST90274796	3	158540291	T	G	0.082	0.0179	0.1526	4.63e-06	3_158540291_T_G	rs41272625	11784	Interleukin-10 receptor subunit alpha levels
GCST90274796	5	154443639	T	G	0.0623	0.0131	0.5891	1.98e-06	5_154443639_T_G	rs286605	11793	Interleukin-10 receptor subunit alpha levels
GCST90274796	6	78703747	A	C	0.4057	0.0865	0.9896	2.73e-06	6_78703747_A_C	rs180893431	9340	Interleukin-10 receptor subunit alpha levels
GCST90274796	8	9104264	T	G	0.064	0.0135	0.4945	2.13e-06	8_9104264_T_G	rs10091841	11345	Interleukin-10 receptor subunit alpha levels
GCST90274796	10	18335103	T	C	0.2347	0.0511	0.9822	4.37e-06	10_18335103_T_C	rs80137559	11791	Interleukin-10 receptor subunit alpha levels
GCST90274796	11	117864063	A	G	-0.0844	0.0168	0.8171	5.07e-07	11_117864063_A_G	rs3135932	11793	Interleukin-10 receptor subunit alpha levels
GCST90274796	14	55005535	A	G	0.1676	0.0343	0.0481	1.03e-06	14_55005535_A_G	rs17832137	10289	Interleukin-10 receptor subunit alpha levels
GCST90274796	14	66407688	A	G	0.3915	0.0823	0.9853	1.97e-06	14_66407688_A_G	rs74719858	10858	Interleukin-10 receptor subunit alpha levels
GCST90274796	15	93461371	C	G	0.0623	0.0131	0.4267	1.98e-06	15_93461371_C_G	rs1406714	11783	Interleukin-10 receptor subunit alpha levels
GCST90274796	16	5247086	T	C	-0.3868	0.0841	0.0107	4.24e-06	16_5247086_T_C	rs143313574	9956	Interleukin-10 receptor subunit alpha levels
GCST90274797	1	179682087	A	G	0.208	0.031	0.0438	1.95e-11	1_179682087_A_G	rs142421172	12840	Interleukin-10 receptor subunit beta levels
GCST90274797	1	212796908	T	C	0.1449	0.0311	0.0363	3.17e-06	1_212796908_T_C	rs114288486	14730	Interleukin-10 receptor subunit beta levels
GCST90274797	1	228433772	T	C	0.1926	0.0411	0.026	2.78e-06	1_228433772_T_C	rs112798338	14286	Interleukin-10 receptor subunit beta levels
GCST90274797	2	43150924	A	G	0.0637	0.0135	0.2684	2.38e-06	2_43150924_A_G	rs7574167	12832	Interleukin-10 receptor subunit beta levels
GCST90274797	2	176630651	T	C	0.1988	0.0402	0.0212	7.6e-07	2_176630651_T_C	rs116315732	14734	Interleukin-10 receptor subunit beta levels
GCST90274797	3	4275803	T	C	-0.0548	0.0119	0.5866	4.12e-06	3_4275803_T_C	rs1153572	14286	Interleukin-10 receptor subunit beta levels
GCST90274797	4	119751261	A	G	-0.0618	0.0134	0.2721	3.99e-06	4_119751261_A_G	rs9685374	14286	Interleukin-10 receptor subunit beta levels
GCST90274797	6	41174158	A	G	0.0532	0.0113	0.5488	2.5e-06	6_41174158_A_G	rs34361138	14732	Interleukin-10 receptor subunit beta levels
GCST90274797	6	55775469	T	G	0.0652	0.0142	0.3356	4.4e-06	6_55775469_T_G	rs566450266	11759	Interleukin-10 receptor subunit beta levels
GCST90274797	7	25740142	A	G	-0.0843	0.0181	0.1348	3.2e-06	7_25740142_A_G	rs111850948	14286	Interleukin-10 receptor subunit beta levels
GCST90274797	9	136121303	T	C	0.0861	0.0169	0.1723	3.49e-07	9_136121303_T_C	rs7855466	11783	Interleukin-10 receptor subunit beta levels
GCST90274797	10	71477178	A	G	-0.2327	0.0505	0.9827	4.07e-06	10_71477178_A_G	rs192325200	13867	Interleukin-10 receptor subunit beta levels
GCST90274797	10	103937244	T	C	0.0743	0.0161	0.8362	3.93e-06	10_103937244_T_C	rs6584485	14286	Interleukin-10 receptor subunit beta levels
GCST90274797	12	58388232	C	G	-0.0601	0.0124	0.6484	1.25e-06	12_58388232_C_G	rs1605333	13237	Interleukin-10 receptor subunit beta levels
GCST90274797	16	13209083	T	C	0.1783	0.0348	0.9674	3e-07	16_13209083_T_C	rs55780441	14734	Interleukin-10 receptor subunit beta levels
GCST90274797	19	49553051	C	G	-0.4295	0.0907	0.9904	2.19e-06	19_49553051_C_G	rs117883662	8938	Interleukin-10 receptor subunit beta levels
GCST90274797	20	39437913	A	G	0.2066	0.0444	0.0323	3.27e-06	20_39437913_A_G	rs149156511	14286	Interleukin-10 receptor subunit beta levels
GCST90274797	21	34510084	A	G	0.1586	0.0341	0.9665	3.3e-06	21_34510084_A_G	rs75710908	14708	Interleukin-10 receptor subunit beta levels
GCST90274797	21	34634808	T	C	0.1509	0.0251	0.9258	1.83e-09	21_34634808_T_C	rs6517157	14286	Interleukin-10 receptor subunit beta levels
GCST90274797	21	34659396	A	G	-0.4105	0.0108	0.5426	0	21_34659396_A_G	rs2266590	14714	Interleukin-10 receptor subunit beta levels
GCST90274798	3	5019936	A	G	0.0843	0.0148	0.2045	1.23e-08	3_5019936_A_G	rs1110261	14287	Interleukin-12 subunit beta levels
GCST90274798	3	171348710	T	C	0.1088	0.0228	0.0889	1.82e-06	3_171348710_T_C	rs148549227	12403	Interleukin-12 subunit beta levels
GCST90274798	3	188121263	A	G	-0.2517	0.0117	0.5635	1.18e-102	3_188121263_A_G	rs12639588	14287	Interleukin-12 subunit beta levels
GCST90274798	5	158767333	A	G	-0.4981	0.0132	0.3025	0	5_158767333_A_G	rs10043720	12402	Interleukin-12 subunit beta levels
GCST90274798	5	158847071	T	C	0.0725	0.0119	0.5786	1.11e-09	5_158847071_T_C	rs6870256	14716	Interleukin-12 subunit beta levels
GCST90274798	6	31154493	A	G	0.1155	0.014	0.2275	1.58e-16	6_31154493_A_G	rs3130510	14735	Interleukin-12 subunit beta levels
GCST90274798	7	6408796	T	G	-0.0622	0.0119	0.5425	1.72e-07	7_6408796_T_G	rs6968201	14287	Interleukin-12 subunit beta levels
GCST90274798	10	73105421	C	G	-0.0669	0.0138	0.2514	1.25e-06	10_73105421_C_G	rs2249989	14286	Interleukin-12 subunit beta levels
GCST90274798	10	94525783	C	G	0.0709	0.0149	0.8109	1.95e-06	10_94525783_C_G	rs12766137	14726	Interleukin-12 subunit beta levels
GCST90274798	11	47378396	T	C	0.0585	0.0123	0.4	1.97e-06	11_47378396_T_C	rs10769256	14091	Interleukin-12 subunit beta levels
GCST90274798	11	96026074	T	C	-0.0672	0.0129	0.2822	1.9e-07	11_96026074_T_C	rs539598	14731	Interleukin-12 subunit beta levels
GCST90274798	12	17251217	A	G	-0.1893	0.0363	0.03	1.84e-07	12_17251217_A_G	rs142057772	14728	Interleukin-12 subunit beta levels
GCST90274798	12	56446766	T	C	0.0713	0.0125	0.3226	1.17e-08	12_56446766_T_C	rs61938962	14732	Interleukin-12 subunit beta levels
GCST90274798	12	111910219	A	G	0.131	0.0131	0.49	1.52e-23	12_111910219_A_G	rs10774625	11784	Interleukin-12 subunit beta levels
GCST90274798	12	121221763	T	C	-0.0699	0.0122	0.6522	1.01e-08	12_121221763_T_C	rs568297	14725	Interleukin-12 subunit beta levels
GCST90274798	13	28604007	T	C	-0.3406	0.0535	0.9832	1.94e-10	13_28604007_T_C	rs76428106	13800	Interleukin-12 subunit beta levels
GCST90274798	14	68753593	T	C	0.0781	0.0128	0.7185	1.05e-09	14_68753593_T_C	rs911263	14735	Interleukin-12 subunit beta levels
GCST90274798	14	103230758	C	G	-0.1297	0.0127	0.6875	1.74e-24	14_103230758_C_G	rs12588969	14287	Interleukin-12 subunit beta levels
GCST90274798	15	80260554	A	G	-0.0743	0.0132	0.2595	1.81e-08	15_80260554_A_G	rs8026767	14734	Interleukin-12 subunit beta levels
GCST90274798	22	37881211	A	G	-0.1477	0.0246	0.0654	1.92e-09	22_37881211_A_G	rs73416208	14729	Interleukin-12 subunit beta levels
GCST90274799	1	162878651	A	G	0.0692	0.0136	0.3447	3.61e-07	1_162878651_A_G	rs10917637	11772	Interleukin-13 levels
GCST90274799	1	193545592	T	C	0.193	0.039	0.9443	7.47e-07	1_193545592_T_C	rs538021311	7943	Interleukin-13 levels
GCST90274799	3	123702960	A	G	-0.0656	0.0141	0.3094	3.28e-06	3_123702960_A_G	rs9881117	11791	Interleukin-13 levels
GCST90274799	3	143068250	A	G	0.064	0.0132	0.3961	1.24e-06	3_143068250_A_G	rs10446322	11777	Interleukin-13 levels
GCST90274799	4	40938582	A	G	0.0739	0.0132	0.4958	2.16e-08	4_40938582_A_G	rs13119159	11344	Interleukin-13 levels
GCST90274799	5	9974643	C	G	-0.2968	0.0628	0.9858	2.29e-06	5_9974643_C_G	rs183684201	11782	Interleukin-13 levels
GCST90274799	7	61999529	A	G	0.1832	0.039	0.9229	2.63e-06	7_61999529_A_G	rs149979178	6901	Interleukin-13 levels
GCST90274799	7	154418309	A	G	0.169	0.0357	0.0397	2.2e-06	7_154418309_A_G	rs76219628	11344	Interleukin-13 levels
GCST90274799	10	3623961	A	G	-0.1845	0.0397	0.0751	3.36e-06	10_3623961_A_G	rs11251952	11344	Interleukin-13 levels
GCST90274799	10	53942324	T	G	0.0734	0.0155	0.3902	2.19e-06	10_53942324_T_G	rs12146346	8388	Interleukin-13 levels
GCST90274799	11	123332970	C	G	-0.0702	0.015	0.6744	2.87e-06	11_123332970_C_G	rs10893042	11344	Interleukin-13 levels
GCST90274799	13	41810092	T	C	0.2093	0.0446	0.9682	2.69e-06	13_41810092_T_C	rs141726773	11344	Interleukin-13 levels
GCST90274799	15	57830694	T	C	-0.0934	0.0183	0.8535	3.33e-07	15_57830694_T_C	rs55924857	11792	Interleukin-13 levels
GCST90274799	16	79977921	A	G	0.2122	0.0439	0.0274	1.34e-06	16_79977921_A_G	rs59235092	11784	Interleukin-13 levels
GCST90274800	4	20169693	A	T	0.0919	0.0193	0.8082	1.92e-06	4_20169693_A_T	rs56240706	8861	Interleukin-15 receptor subunit alpha levels
GCST90274800	4	140657353	C	G	0.0778	0.0162	0.8203	1.57e-06	4_140657353_C_G	rs6845172	11772	Interleukin-15 receptor subunit alpha levels
GCST90274800	6	32560501	A	G	0.0749	0.0153	0.7077	9.81e-07	6_32560501_A_G	rs9270551	11344	Interleukin-15 receptor subunit alpha levels
GCST90274800	8	27696981	A	C	-0.3132	0.0684	0.0119	4.67e-06	8_27696981_A_C	rs117428573	10857	Interleukin-15 receptor subunit alpha levels
GCST90274800	9	136154304	T	C	-0.0726	0.0158	0.2166	4.33e-06	9_136154304_T_C	rs649129	10918	Interleukin-15 receptor subunit alpha levels
GCST90274800	10	5815194	A	T	-0.0867	0.0174	0.8028	6.27e-07	10_5815194_A_T	rs12570881	11344	Interleukin-15 receptor subunit alpha levels
GCST90274800	10	6002368	T	G	0.3692	0.0127	0.5146	8.39e-186	10_6002368_T_G	rs2228059	11344	Interleukin-15 receptor subunit alpha levels
GCST90274800	10	6009462	T	G	-0.1967	0.0135	0.3975	4.34e-48	10_6009462_T_G	rs7898286	11344	Interleukin-15 receptor subunit alpha levels
GCST90274800	11	37594094	A	G	-0.2278	0.0492	0.9801	3.66e-06	11_37594094_A_G	rs145793996	11779	Interleukin-15 receptor subunit alpha levels
GCST90274800	12	111932800	T	C	-0.0748	0.0133	0.5243	1.87e-08	12_111932800_T_C	rs7137828	11344	Interleukin-15 receptor subunit alpha levels
GCST90274800	15	94729209	A	T	-0.0849	0.017	0.4367	5.91e-07	15_94729209_A_T	rs117046642	7943	Interleukin-15 receptor subunit alpha levels
GCST90274800	18	12175379	T	C	0.14	0.0294	0.0658	1.92e-06	18_12175379_T_C	rs4459616	9899	Interleukin-15 receptor subunit alpha levels
GCST90274800	20	2629394	A	T	0.1159	0.0241	0.8743	1.52e-06	20_2629394_A_T	rs192538756	9461	Interleukin-15 receptor subunit alpha levels
GCST90274800	21	15303777	A	G	0.3794	0.0799	0.0158	2.05e-06	21_15303777_A_G	rs117484888	7423	Interleukin-15 receptor subunit alpha levels
GCST90274800	21	39896592	A	G	0.0796	0.0169	0.8384	2.48e-06	21_39896592_A_G	rs2836464	11791	Interleukin-15 receptor subunit alpha levels
GCST90274801	1	96622380	A	C	-0.0802	0.0164	0.7781	1.01e-06	1_96622380_A_C	rs33998516	11336	Interleukin-17A levels
GCST90274801	2	13468626	T	C	-0.2432	0.0525	0.021	3.61e-06	2_13468626_T_C	rs75788494	10574	Interleukin-17A levels
GCST90274801	3	63484616	T	C	0.1688	0.0349	0.0418	1.32e-06	3_63484616_T_C	rs115193412	11778	Interleukin-17A levels
GCST90274801	3	189579511	A	G	-0.0585	0.0128	0.5609	4.87e-06	3_189579511_A_G	rs17448036	11783	Interleukin-17A levels
GCST90274801	6	32628224	A	T	0.0923	0.0189	0.221	1.04e-06	6_32628224_A_T	rs41270871	8742	Interleukin-17A levels
GCST90274801	7	6380998	A	G	-0.068	0.0148	0.2897	4.34e-06	7_6380998_A_G	rs28852438	11336	Interleukin-17A levels
GCST90274801	8	70106392	C	G	-0.0893	0.017	0.1776	1.5e-07	8_70106392_C_G	rs1462017	11774	Interleukin-17A levels
GCST90274801	9	27215497	T	C	-0.1279	0.0272	0.9323	2.57e-06	9_27215497_T_C	rs77529534	11775	Interleukin-17A levels
GCST90274801	9	31560030	C	G	-0.1467	0.0295	0.0555	6.6e-07	9_31560030_C_G	rs79982350	11336	Interleukin-17A levels
GCST90274801	9	91976386	A	G	0.0908	0.0192	0.1411	2.25e-06	9_91976386_A_G	rs4877075	11336	Interleukin-17A levels
GCST90274801	10	67955765	T	G	0.2446	0.0517	0.9819	2.23e-06	10_67955765_T_G	rs34557923	10913	Interleukin-17A levels
GCST90274801	12	118130693	T	G	0.1696	0.0371	0.9648	4.84e-06	12_118130693_T_G	rs77595989	11767	Interleukin-17A levels
GCST90274801	16	8011846	T	C	-0.0726	0.0153	0.7391	2.08e-06	16_8011846_T_C	rs12599620	11336	Interleukin-17A levels
GCST90274801	17	2272057	T	C	0.2309	0.0486	0.0251	2.02e-06	17_2272057_T_C	rs2429911	11294	Interleukin-17A levels
GCST90274801	17	43658721	T	G	0.0884	0.0185	0.517	1.77e-06	17_43658721_T_G	rs2693361	7943	Interleukin-17A levels
GCST90274802	1	176930254	A	T	-0.3259	0.0548	0.9804	2.73e-09	1_176930254_A_T	rs114882743	11345	Interleukin-17C levels
GCST90274802	1	242536005	T	G	0.1508	0.0327	0.0512	4e-06	1_242536005_T_G	rs12092228	9892	Interleukin-17C levels
GCST90274802	2	136675328	T	G	-0.2174	0.0469	0.9707	3.56e-06	2_136675328_T_G	rs77654242	10294	Interleukin-17C levels
GCST90274802	2	239715033	A	C	-0.2749	0.0524	0.9809	1.55e-07	2_239715033_A_C	rs149756404	11302	Interleukin-17C levels
GCST90274802	4	24758319	A	G	-0.0649	0.0141	0.5847	4.17e-06	4_24758319_A_G	rs1072074	11785	Interleukin-17C levels
GCST90274802	4	152291909	T	C	-0.1219	0.0262	0.9068	3.28e-06	4_152291909_T_C	rs11931996	11345	Interleukin-17C levels
GCST90274802	5	19253845	A	G	-0.0793	0.0167	0.6301	2.05e-06	5_19253845_A_G	rs4593271	7943	Interleukin-17C levels
GCST90274802	5	107423766	A	G	-0.0882	0.0177	0.8432	6.26e-07	5_107423766_A_G	rs59356989	11790	Interleukin-17C levels
GCST90274802	5	174179760	T	C	-0.0951	0.0201	0.1233	2.23e-06	5_174179760_T_C	rs75246422	11793	Interleukin-17C levels
GCST90274802	5	174836306	T	C	-0.1673	0.0366	0.0423	4.85e-06	5_174836306_T_C	rs72815428	11775	Interleukin-17C levels
GCST90274802	6	66547346	C	G	0.0624	0.0135	0.6437	3.8e-06	6_66547346_C_G	rs2814092	11792	Interleukin-17C levels
GCST90274802	7	21240100	T	C	0.0633	0.0132	0.3948	1.62e-06	7_21240100_T_C	rs1920106	11792	Interleukin-17C levels
GCST90274802	9	107469519	A	C	0.3672	0.0763	0.0207	1.49e-06	9_107469519_A_C	rs111268024	7456	Interleukin-17C levels
GCST90274802	12	52750252	A	G	0.1926	0.0401	0.0286	1.56e-06	12_52750252_A_G	rs554604740	11149	Interleukin-17C levels
GCST90274802	13	44396409	A	G	-0.0816	0.0171	0.8025	1.82e-06	13_44396409_A_G	rs10870773	11345	Interleukin-17C levels
GCST90274802	13	96638651	T	C	-0.0857	0.018	0.1597	1.93e-06	13_96638651_T_C	rs12863903	11345	Interleukin-17C levels
GCST90274802	14	92763907	C	G	-0.1162	0.0253	0.0991	4.37e-06	14_92763907_C_G	rs8015296	9461	Interleukin-17C levels
GCST90274802	14	102333234	T	C	0.1091	0.0236	0.0906	3.78e-06	14_102333234_T_C	rs12895022	11774	Interleukin-17C levels
GCST90274802	16	8393906	C	G	0.1077	0.0227	0.1032	2.09e-06	16_8393906_C_G	rs39779	11345	Interleukin-17C levels
GCST90274802	16	76626873	C	G	-0.09	0.0195	0.1382	3.92e-06	16_76626873_C_G	rs12445031	11339	Interleukin-17C levels
GCST90274802	16	88684495	T	G	-0.105	0.0136	0.3783	1.16e-14	16_88684495_T_G	rs17700884	11775	Interleukin-17C levels
GCST90274803	2	32489851	T	C	-0.1857	0.0123	0.3734	1.68e-51	2_32489851_T_C	rs385076	14296	Interleukin-18 levels
GCST90274803	2	126751021	T	C	-0.0702	0.0153	0.7336	4.47e-06	2_126751021_T_C	rs12711729	11345	Interleukin-18 levels
GCST90274803	3	115001900	A	T	-0.3049	0.0604	0.989	4.46e-07	3_115001900_A_T	rs139760701	13809	Interleukin-18 levels
GCST90274803	4	121893301	A	G	0.072	0.0146	0.8077	8.16e-07	4_121893301_A_G	rs12648080	14743	Interleukin-18 levels
GCST90274803	5	68682536	A	C	-0.16	0.0267	0.9351	2.07e-09	5_68682536_A_C	rs17229943	14744	Interleukin-18 levels
GCST90274803	5	70375337	T	G	0.1154	0.0252	0.8692	4.66e-06	5_70375337_T_G	rs567093451	10894	Interleukin-18 levels
GCST90274803	6	38300402	A	G	0.2157	0.0461	0.0204	2.88e-06	6_38300402_A_G	rs4140444	14741	Interleukin-18 levels
GCST90274803	6	158786921	T	C	-0.0861	0.0181	0.2688	1.97e-06	6_158786921_T_C	rs7755771	10893	Interleukin-18 levels
GCST90274803	6	162785078	A	T	0.0676	0.0138	0.2767	9.65e-07	6_162785078_A_T	rs12201187	13245	Interleukin-18 levels
GCST90274803	7	11104167	T	G	-0.082	0.0165	0.8341	6.71e-07	7_11104167_T_G	rs67424072	14296	Interleukin-18 levels
GCST90274803	7	155637974	T	C	-0.163	0.0301	0.0477	6.12e-08	7_155637974_T_C	rs56836641	14743	Interleukin-18 levels
GCST90274803	8	126402485	T	C	-0.0759	0.0156	0.3451	1.14e-06	8_126402485_T_C	rs2954016	13421	Interleukin-18 levels
GCST90274803	8	144606172	C	G	-0.0935	0.0157	0.8179	2.59e-09	8_144606172_C_G	rs12681624	13657	Interleukin-18 levels
GCST90274803	9	20069041	A	C	-0.1954	0.0425	0.0236	4.27e-06	9_20069041_A_C	rs112338272	14721	Interleukin-18 levels
GCST90274803	11	268430	C	G	-0.0629	0.0137	0.7543	4.41e-06	11_268430_C_G	rs11605127	14730	Interleukin-18 levels
GCST90274803	11	86686181	C	G	-0.1248	0.0259	0.0665	1.45e-06	11_86686181_C_G	rs57954386	12201	Interleukin-18 levels
GCST90274803	11	105060888	T	C	0.1154	0.0225	0.9237	2.91e-07	11_105060888_T_C	rs60235102	14722	Interleukin-18 levels
GCST90274803	11	112025306	A	C	0.2039	0.0135	0.7618	1.53e-51	11_112025306_A_C	rs5744249	14742	Interleukin-18 levels
GCST90274803	11	112433719	T	C	0.1374	0.0291	0.0465	2.34e-06	11_112433719_T_C	rs35495214	14735	Interleukin-18 levels
GCST90274803	16	54161464	A	C	0.2532	0.0525	0.9857	1.42e-06	16_54161464_A_C	rs148504635	14737	Interleukin-18 levels
GCST90274803	16	84730435	C	G	-0.278	0.0581	0.9792	1.71e-06	16_84730435_C_G	rs113552426	11249	Interleukin-18 levels
GCST90274803	18	28763724	A	G	-0.2314	0.0472	0.9814	9.46e-07	18_28763724_A_G	rs77994606	14743	Interleukin-18 levels
GCST90274803	19	5344989	T	C	0.0581	0.0126	0.3565	4.01e-06	19_5344989_T_C	rs2108621	14296	Interleukin-18 levels
GCST90274803	20	51289816	A	T	-0.0567	0.0124	0.371	4.82e-06	20_51289816_A_T	rs1403742	14296	Interleukin-18 levels
GCST90274804	2	102860411	T	C	0.2401	0.0117	0.3831	1.39e-93	2_102860411_T_C	rs1812326	14737	interleukin-18 receptor 1 levels
GCST90274804	2	102942920	A	C	0.2921	0.0144	0.626	1.75e-91	2_102942920_A_C	rs58933240	12411	interleukin-18 receptor 1 levels
GCST90274804	2	103092441	C	G	-0.4281	0.0112	0.5456	0	2_103092441_C_G	rs1468790	14743	interleukin-18 receptor 1 levels
GCST90274804	2	104750692	A	C	0.0912	0.019	0.1155	1.59e-06	2_104750692_A_C	rs10171395	14295	interleukin-18 receptor 1 levels
GCST90274804	3	58414784	A	G	-0.1646	0.0342	0.0317	1.49e-06	3_58414784_A_G	rs35021151	14735	interleukin-18 receptor 1 levels
GCST90274804	3	79589418	A	G	-0.2015	0.042	0.9745	1.61e-06	3_79589418_A_G	rs62257659	14727	interleukin-18 receptor 1 levels
GCST90274804	3	146882115	A	G	-0.0956	0.0196	0.8928	1.07e-06	3_146882115_A_G	rs78199195	14295	interleukin-18 receptor 1 levels
GCST90274804	10	61379709	A	G	-0.1505	0.0313	0.0389	1.52e-06	10_61379709_A_G	rs117195704	14730	interleukin-18 receptor 1 levels
GCST90274804	14	94854041	A	G	0.1075	0.0203	0.0957	1.19e-07	14_94854041_A_G	rs7149605	14731	interleukin-18 receptor 1 levels
GCST90274804	17	64361924	A	C	0.2911	0.0451	0.0232	1.09e-10	17_64361924_A_C	rs117524772	14295	interleukin-18 receptor 1 levels
GCST90274804	20	51194941	T	C	0.0726	0.0149	0.8161	1.1e-06	20_51194941_T_C	rs35679975	14726	interleukin-18 receptor 1 levels
GCST90274805	1	105113404	T	C	0.0783	0.0171	0.174	4.67e-06	1_105113404_T_C	rs12047801	11785	Interleukin-1-alpha levels
GCST90274805	1	116784131	A	G	0.2658	0.0565	0.0186	2.55e-06	1_116784131_A_G	rs115494443	10853	Interleukin-1-alpha levels
GCST90274805	2	170964850	T	C	0.2215	0.0469	0.0311	2.33e-06	2_170964850_T_C	rs115602471	11340	Interleukin-1-alpha levels
GCST90274805	6	32586222	A	G	-0.3263	0.0266	0.0799	1.36e-34	6_32586222_A_G	rs11759846	11788	Interleukin-1-alpha levels
GCST90274805	6	32606006	A	T	-0.3452	0.0647	0.0283	9.53e-08	6_32606006_A_T	rs547199103	7943	Interleukin-1-alpha levels
GCST90274805	6	32656094	T	C	-0.3251	0.0554	0.0358	4.4e-09	6_32656094_T_C	rs13195317	11301	Interleukin-1-alpha levels
GCST90274805	7	89060931	T	G	0.131	0.0286	0.0604	4.64e-06	7_89060931_T_G	rs10233998	11785	Interleukin-1-alpha levels
GCST90274805	8	89744017	A	T	0.2438	0.0524	0.9824	3.28e-06	8_89744017_A_T	rs16886503	11786	Interleukin-1-alpha levels
GCST90274805	11	118755738	A	G	0.0754	0.0142	0.5264	1.1e-07	11_118755738_A_G	rs523604	10290	Interleukin-1-alpha levels
GCST90274805	12	103893601	A	T	-0.0982	0.0207	0.1141	2.1e-06	12_103893601_A_T	rs7138836	11775	Interleukin-1-alpha levels
GCST90274805	12	114539621	T	C	0.062	0.013	0.5326	1.85e-06	12_114539621_T_C	rs4767214	11772	Interleukin-1-alpha levels
GCST90274805	17	32073614	T	C	0.2176	0.0439	0.9755	7.17e-07	17_32073614_T_C	rs117537822	11788	Interleukin-1-alpha levels
GCST90274805	17	53509585	A	G	-0.0856	0.0187	0.8232	4.7e-06	17_53509585_A_G	rs61098036	9891	Interleukin-1-alpha levels
GCST90274805	18	308555	A	G	0.1116	0.0221	0.9015	4.42e-07	18_308555_A_G	rs11878153	11787	Interleukin-1-alpha levels
GCST90274806	2	192579384	A	G	0.2016	0.0424	0.9733	1.99e-06	2_192579384_A_G	rs79419497	11789	Interleukin-2 levels
GCST90274806	3	12396234	T	C	0.2095	0.0419	0.0287	5.73e-07	3_12396234_T_C	rs142641125	11789	Interleukin-2 levels
GCST90274806	3	64865615	T	C	-0.1048	0.0217	0.8961	1.37e-06	3_64865615_T_C	rs77853517	11787	Interleukin-2 levels
GCST90274806	3	125991040	A	T	0.0854	0.0174	0.8293	9.2e-07	3_125991040_A_T	rs7638939	11769	Interleukin-2 levels
GCST90274806	3	137247468	T	C	0.1737	0.038	0.039	4.85e-06	3_137247468_T_C	rs75739108	11341	Interleukin-2 levels
GCST90274806	4	34713434	T	G	0.1176	0.0255	0.9036	3.99e-06	4_34713434_T_G	rs79925007	11341	Interleukin-2 levels
GCST90274806	4	138235156	T	G	-0.0646	0.0139	0.6861	3.36e-06	4_138235156_T_G	rs6535212	11784	Interleukin-2 levels
GCST90274806	5	35188802	T	C	-0.1216	0.026	0.9334	2.91e-06	5_35188802_T_C	rs4703508	11789	Interleukin-2 levels
GCST90274806	9	88775115	A	C	-0.1468	0.0309	0.9396	2.03e-06	9_88775115_A_C	rs201229721	9257	Interleukin-2 levels
GCST90274806	10	2293803	T	G	-0.1999	0.0431	0.0244	3.52e-06	10_2293803_T_G	rs74852566	11789	Interleukin-2 levels
GCST90274806	10	67202938	T	C	-0.1222	0.0259	0.9188	2.38e-06	10_67202938_T_C	rs10996419	11784	Interleukin-2 levels
GCST90274806	13	85868678	A	G	0.1922	0.0414	0.0318	3.44e-06	13_85868678_A_G	rs77832761	11785	Interleukin-2 levels
GCST90274806	14	55563894	C	G	-0.2699	0.0576	0.9727	2.79e-06	14_55563894_C_G	rs144129701	11341	Interleukin-2 levels
GCST90274806	16	77431739	T	C	-0.0728	0.0153	0.7384	1.95e-06	16_77431739_T_C	rs36006983	11341	Interleukin-2 levels
GCST90274806	17	103299	A	C	-0.0723	0.0149	0.6969	1.22e-06	17_103299_A_C	rs28515912	10723	Interleukin-2 levels
GCST90274806	19	55502846	C	G	-0.0849	0.017	0.2053	5.91e-07	19_55502846_C_G	rs1671226	11341	Interleukin-2 levels
GCST90274807	1	9746065	T	G	-0.1722	0.0376	0.0444	4.65e-06	1_9746065_T_G	rs72633862	11774	Interleukin-20 levels
GCST90274807	1	41433965	T	C	-0.2372	0.0487	0.0189	1.11e-06	1_41433965_T_C	rs114363239	11782	Interleukin-20 levels
GCST90274807	2	52215130	A	G	-0.2134	0.046	0.9756	3.5e-06	2_52215130_A_G	rs114209791	11784	Interleukin-20 levels
GCST90274807	2	141913966	T	C	-0.2551	0.0515	0.0228	7.29e-07	2_141913966_T_C	rs146918864	11438	Interleukin-20 levels
GCST90274807	4	133183457	A	G	0.0635	0.0137	0.3202	3.57e-06	4_133183457_A_G	rs12498781	11763	Interleukin-20 levels
GCST90274807	7	17753237	T	C	0.0719	0.0156	0.5043	4.05e-06	7_17753237_T_C	rs143181662	8587	Interleukin-20 levels
GCST90274807	7	54991603	A	G	0.294	0.0596	0.9804	8.1e-07	7_54991603_A_G	rs111249483	10849	Interleukin-20 levels
GCST90274807	7	76239511	A	G	-0.3598	0.071	0.0177	4.03e-07	7_76239511_A_G	rs200680034	8243	Interleukin-20 levels
GCST90274807	8	68839107	A	G	-0.3596	0.0778	0.9909	3.8e-06	8_68839107_A_G	rs138771212	11336	Interleukin-20 levels
GCST90274807	11	100596026	T	C	-0.222	0.0427	0.0255	2e-07	11_100596026_T_C	rs188205021	11774	Interleukin-20 levels
GCST90274807	14	21169862	T	C	-0.1232	0.0267	0.9142	3.95e-06	14_21169862_T_C	rs72659995	11336	Interleukin-20 levels
GCST90274807	15	23769949	T	C	-0.1753	0.0372	0.965	2.45e-06	15_23769949_T_C	rs28542561	11774	Interleukin-20 levels
GCST90274807	16	80689313	T	G	-0.1546	0.0316	0.9553	9.96e-07	16_80689313_T_G	rs117977288	11784	Interleukin-20 levels
GCST90274808	1	153082377	A	C	-0.0817	0.0155	0.4221	1.36e-07	1_153082377_A_C	rs540645152	8814	Interleukin-20 receptor subunit alpha levels
GCST90274808	1	168180874	C	G	0.119	0.0256	0.1039	3.34e-06	1_168180874_C_G	rs12138611	11344	Interleukin-20 receptor subunit alpha levels
GCST90274808	3	113013852	A	G	0.3626	0.075	0.0114	1.33e-06	3_113013852_A_G	rs544388667	9261	Interleukin-20 receptor subunit alpha levels
GCST90274808	5	46131995	T	C	-0.4166	0.091	0.0114	4.69e-06	5_46131995_T_C	rs143067549	7315	Interleukin-20 receptor subunit alpha levels
GCST90274808	5	154577444	A	G	0.1741	0.038	0.0321	4.61e-06	5_154577444_A_G	rs59446445	11790	Interleukin-20 receptor subunit alpha levels
GCST90274808	6	158071161	A	G	-0.0664	0.0144	0.704	4.01e-06	6_158071161_A_G	rs6920753	11762	Interleukin-20 receptor subunit alpha levels
GCST90274808	7	12560554	A	T	0.3176	0.0676	0.9871	2.62e-06	7_12560554_A_T	rs113563938	11344	Interleukin-20 receptor subunit alpha levels
GCST90274808	8	35154239	A	G	0.1171	0.0198	0.1374	3.34e-09	8_35154239_A_G	rs11987533	11344	Interleukin-20 receptor subunit alpha levels
GCST90274808	8	79840734	T	G	-0.0761	0.0166	0.7494	4.55e-06	8_79840734_T_G	rs12056343	9894	Interleukin-20 receptor subunit alpha levels
GCST90274808	8	139987300	A	G	0.1913	0.0407	0.972	2.6e-06	8_139987300_A_G	rs113153423	11792	Interleukin-20 receptor subunit alpha levels
GCST90274808	16	14288564	T	C	0.0897	0.0195	0.8313	4.22e-06	16_14288564_T_C	rs72785422	11343	Interleukin-20 receptor subunit alpha levels
GCST90274808	17	59389022	A	G	0.2357	0.0511	0.0208	3.98e-06	17_59389022_A_G	rs149111746	11783	Interleukin-20 receptor subunit alpha levels
GCST90274809	2	85320044	T	C	-0.1271	0.0273	0.0671	3.23e-06	2_85320044_T_C	rs78594373	11767	Interleukin-22 receptor subunit alpha-1 levels
GCST90274809	4	26143082	A	C	0.2679	0.0561	0.0253	1.79e-06	4_26143082_A_C	rs1473089	10916	Interleukin-22 receptor subunit alpha-1 levels
GCST90274809	4	157031745	A	G	0.1722	0.037	0.0376	3.25e-06	4_157031745_A_G	rs75590335	11345	Interleukin-22 receptor subunit alpha-1 levels
GCST90274809	7	81154741	A	T	-0.2102	0.0412	0.9695	3.36e-07	7_81154741_A_T	rs79229049	11781	Interleukin-22 receptor subunit alpha-1 levels
GCST90274809	8	81502336	A	G	0.2815	0.0571	0.0165	8.23e-07	8_81502336_A_G	rs56282088	10919	Interleukin-22 receptor subunit alpha-1 levels
GCST90274809	8	87485765	T	C	0.2714	0.0584	0.0167	3.36e-06	8_87485765_T_C	rs13257574	11306	Interleukin-22 receptor subunit alpha-1 levels
GCST90274809	9	117667449	T	C	0.27	0.0582	0.0163	3.5e-06	9_117667449_T_C	rs3181361	11345	Interleukin-22 receptor subunit alpha-1 levels
GCST90274809	10	44669337	A	G	0.2203	0.047	0.9713	2.77e-06	10_44669337_A_G	rs12240324	11793	Interleukin-22 receptor subunit alpha-1 levels
GCST90274809	14	62394907	T	C	-0.0751	0.0162	0.7694	3.56e-06	14_62394907_T_C	rs17256492	11345	Interleukin-22 receptor subunit alpha-1 levels
GCST90274809	14	94197473	A	G	-0.0674	0.0138	0.6092	1.04e-06	14_94197473_A_G	rs7158900	11344	Interleukin-22 receptor subunit alpha-1 levels
GCST90274809	20	50001752	T	C	0.0632	0.0134	0.5504	2.4e-06	20_50001752_T_C	rs4811167	11793	Interleukin-22 receptor subunit alpha-1 levels
GCST90274809	21	42295154	A	G	0.3467	0.0752	0.0109	4.02e-06	21_42295154_A_G	rs117263973	10858	Interleukin-22 receptor subunit alpha-1 levels
GCST90274810	1	18931322	T	C	0.1729	0.0371	0.0521	3.16e-06	1_18931322_T_C	rs116790447	9453	Interleukin-24 levels
GCST90274810	1	153060770	A	T	0.0762	0.0162	0.4768	2.55e-06	1_153060770_A_T	rs199770642	7943	Interleukin-24 levels
GCST90274810	1	236592040	T	C	0.0815	0.0172	0.4915	2.15e-06	1_236592040_T_C	rs36183478	8587	Interleukin-24 levels
GCST90274810	5	149232308	A	G	-0.1318	0.028	0.0716	2.51e-06	5_149232308_A_G	rs2341294	9900	Interleukin-24 levels
GCST90274810	7	9959098	A	T	0.3063	0.0647	0.014	2.2e-06	7_9959098_A_T	rs145295031	11287	Interleukin-24 levels
GCST90274810	7	155623090	A	G	0.0657	0.0136	0.4443	1.36e-06	7_155623090_A_G	rs167018	11336	Interleukin-24 levels
GCST90274810	10	6122343	A	G	0.3005	0.0641	0.0145	2.76e-06	10_6122343_A_G	rs11256610	10850	Interleukin-24 levels
GCST90274810	12	112883476	A	G	0.0655	0.0137	0.4172	1.74e-06	12_112883476_A_G	rs11066309	11336	Interleukin-24 levels
GCST90274810	14	86024172	A	T	0.0892	0.0195	0.2392	4.78e-06	14_86024172_A_T	rs7401175	7943	Interleukin-24 levels
GCST90274810	14	97741799	A	G	-0.3	0.0657	0.9862	4.97e-06	14_97741799_A_G	rs117613902	10850	Interleukin-24 levels
GCST90274810	16	49575164	A	G	-0.0886	0.0191	0.1398	3.51e-06	16_49575164_A_G	rs60306270	11781	Interleukin-24 levels
GCST90274810	21	26067535	A	G	0.2969	0.0644	0.0144	4.02e-06	21_26067535_A_G	rs143986178	10850	Interleukin-24 levels
GCST90274810	22	48661109	A	G	0.111	0.0207	0.1327	8.22e-08	22_48661109_A_G	rs73169406	11337	Interleukin-24 levels
GCST90274811	2	31896839	T	C	0.2769	0.0557	0.9745	6.65e-07	2_31896839_T_C	rs13001788	8243	Interleukin-2 receptor subunit beta levels
GCST90274811	2	171243489	A	G	0.232	0.0502	0.9786	3.81e-06	2_171243489_A_G	rs115890206	10403	Interleukin-2 receptor subunit beta levels
GCST90274811	4	108118301	T	C	0.0631	0.0129	0.5622	1e-06	4_108118301_T_C	rs17549820	11791	Interleukin-2 receptor subunit beta levels
GCST90274811	4	136755243	A	G	-0.2101	0.0441	0.025	1.9e-06	4_136755243_A_G	rs116007066	10295	Interleukin-2 receptor subunit beta levels
GCST90274811	6	131393771	A	C	-0.157	0.0325	0.9549	1.36e-06	6_131393771_A_C	rs9321271	11779	Interleukin-2 receptor subunit beta levels
GCST90274811	7	98121843	C	G	0.0704	0.0144	0.346	1.01e-06	7_98121843_C_G	rs1472270	11344	Interleukin-2 receptor subunit beta levels
GCST90274811	11	36198233	T	C	-0.0721	0.0156	0.2619	3.8e-06	11_36198233_T_C	rs34246740	11344	Interleukin-2 receptor subunit beta levels
GCST90274811	11	40470032	T	C	-0.2471	0.0535	0.9783	3.86e-06	11_40470032_T_C	rs141460846	11304	Interleukin-2 receptor subunit beta levels
GCST90274811	12	13099229	T	C	-0.0984	0.021	0.7599	2.79e-06	12_13099229_T_C	rs56353341	7943	Interleukin-2 receptor subunit beta levels
GCST90274811	12	111592380	T	G	-0.1133	0.0239	0.0879	2.13e-06	12_111592380_T_G	rs2157876	11343	Interleukin-2 receptor subunit beta levels
GCST90274811	13	106109408	A	T	0.3764	0.0809	0.0166	3.28e-06	13_106109408_A_T	rs559991994	7943	Interleukin-2 receptor subunit beta levels
GCST90274811	15	84665328	T	C	-0.2102	0.0443	0.9766	2.09e-06	15_84665328_T_C	rs11630708	11788	Interleukin-2 receptor subunit beta levels
GCST90274811	16	80775714	A	G	-0.0606	0.0128	0.4465	2.2e-06	16_80775714_A_G	rs9921181	11786	Interleukin-2 receptor subunit beta levels
GCST90274811	17	4507431	T	C	0.1213	0.0261	0.0695	3.36e-06	17_4507431_T_C	rs117538197	11774	Interleukin-2 receptor subunit beta levels
GCST90274812	4	189492967	T	G	0.1741	0.0364	0.047	1.73e-06	4_189492967_T_G	rs35370544	8385	Interleukin-33 levels
GCST90274812	6	38719850	C	G	0.0691	0.0148	0.6997	3.03e-06	6_38719850_C_G	rs7742625	11345	Interleukin-33 levels
GCST90274812	6	156872261	T	C	-0.1166	0.0255	0.1064	4.82e-06	6_156872261_T_C	rs77792454	8817	Interleukin-33 levels
GCST90274812	7	24423445	C	G	0.1833	0.04	0.0307	4.59e-06	7_24423445_C_G	rs17149396	11789	Interleukin-33 levels
GCST90274812	8	87995921	A	G	-0.0752	0.0162	0.2321	3.45e-06	8_87995921_A_G	rs66755903	11345	Interleukin-33 levels
GCST90274812	9	21663051	C	G	0.1308	0.0277	0.9172	2.34e-06	9_21663051_C_G	rs62556318	11345	Interleukin-33 levels
GCST90274812	12	96439814	A	G	0.1259	0.0273	0.9273	3.99e-06	12_96439814_A_G	rs78455659	11345	Interleukin-33 levels
GCST90274812	15	66970271	T	C	-0.0681	0.0135	0.5496	4.55e-07	15_66970271_T_C	rs8042883	11345	Interleukin-33 levels
GCST90274812	16	79491576	A	C	0.0936	0.0203	0.8755	4.01e-06	16_79491576_A_C	rs13336496	11780	Interleukin-33 levels
GCST90274812	18	73359115	A	G	0.3432	0.0748	0.0112	4.47e-06	18_73359115_A_G	rs112495884	10858	Interleukin-33 levels
GCST90274812	19	14299739	A	C	-0.1184	0.0233	0.1177	3.74e-07	19_14299739_A_C	rs10415966	10281	Interleukin-33 levels
GCST90274812	21	40484010	T	C	-0.0732	0.0158	0.2201	3.61e-06	21_40484010_T_C	rs1013434	11783	Interleukin-33 levels
GCST90274813	1	145427960	C	G	0.1919	0.0417	0.0407	4.19e-06	1_145427960_C_G	rs10910814	7953	Interleukin-4 levels
GCST90274813	1	243071390	T	C	-0.077	0.0167	0.2195	4.01e-06	1_243071390_T_C	rs2502347	11345	Interleukin-4 levels
GCST90274813	2	107668175	A	G	0.0701	0.0153	0.7233	4.61e-06	2_107668175_A_G	rs13418255	11345	Interleukin-4 levels
GCST90274813	4	40156881	A	G	-0.0773	0.0159	0.2374	1.16e-06	4_40156881_A_G	rs13130198	11345	Interleukin-4 levels
GCST90274813	4	185529634	C	G	-0.1181	0.025	0.9065	2.31e-06	4_185529634_C_G	rs12641440	11345	Interleukin-4 levels
GCST90274813	6	32556783	T	C	0.1212	0.0255	0.1501	2e-06	6_32556783_T_C	rs9270229	6252	Interleukin-4 levels
GCST90274813	6	35764540	A	G	0.085	0.0179	0.5892	2.05e-06	6_35764540_A_G	rs2766594	7943	Interleukin-4 levels
GCST90274813	7	2938066	A	T	0.449	0.0914	0.9882	8.99e-07	7_2938066_A_T	rs549453778	7456	Interleukin-4 levels
GCST90274813	8	22649912	A	G	0.0678	0.0136	0.5982	6.19e-07	8_22649912_A_G	rs11989681	11345	Interleukin-4 levels
GCST90274813	8	119274249	T	G	-0.1391	0.0299	0.9451	3.28e-06	8_119274249_T_G	rs4876407	11788	Interleukin-4 levels
GCST90274813	9	117036047	T	G	-0.1338	0.0278	0.0752	1.49e-06	9_117036047_T_G	rs1490743	10281	Interleukin-4 levels
GCST90274813	10	6800809	T	C	-0.2354	0.045	0.0253	1.68e-07	10_6800809_T_C	rs75610895	11787	Interleukin-4 levels
GCST90274813	10	34284406	A	G	0.2805	0.0592	0.9846	2.16e-06	10_34284406_A_G	rs116963481	11793	Interleukin-4 levels
GCST90274813	14	106921396	T	C	-0.1128	0.0244	0.7641	3.78e-06	14_106921396_T_C	rs7150107	8099	Interleukin-4 levels
GCST90274813	15	79066932	A	G	0.0716	0.0152	0.4842	2.47e-06	15_79066932_A_G	rs12900168	10471	Interleukin-4 levels
GCST90274814	1	37473314	T	C	0.1661	0.0361	0.0436	4.2e-06	1_37473314_T_C	rs114829303	11344	Interleukin-5 levels
GCST90274814	1	208050360	A	G	-0.1169	0.0236	0.0881	7.29e-07	1_208050360_A_G	rs17009223	11789	Interleukin-5 levels
GCST90274814	4	35700630	T	G	0.205	0.0424	0.0508	1.33e-06	4_35700630_T_G	rs534010680	7942	Interleukin-5 levels
GCST90274814	5	95530542	A	G	0.0765	0.0147	0.7289	1.95e-07	5_95530542_A_G	rs34639000	11773	Interleukin-5 levels
GCST90274814	6	124474284	A	G	0.3833	0.0825	0.9859	3.38e-06	6_124474284_A_G	rs141941146	10280	Interleukin-5 levels
GCST90274814	9	132281601	A	G	0.0777	0.0167	0.2002	3.28e-06	9_132281601_A_G	rs10988407	11791	Interleukin-5 levels
GCST90274814	10	4740043	T	G	-0.1939	0.0424	0.947	4.81e-06	10_4740043_T_G	rs201180858	7943	Interleukin-5 levels
GCST90274814	11	10380223	A	G	-0.2747	0.0592	0.9858	3.48e-06	11_10380223_A_G	rs4277106	11790	Interleukin-5 levels
GCST90274814	13	78234635	A	C	-0.2292	0.0499	0.0477	4.37e-06	13_78234635_A_C	rs12864018	7943	Interleukin-5 levels
GCST90274814	14	93316119	A	G	-0.0924	0.0188	0.1442	8.88e-07	14_93316119_A_G	rs7142197	11773	Interleukin-5 levels
GCST90274814	15	70546132	T	C	0.0838	0.0173	0.8068	1.27e-06	15_70546132_T_C	rs12592185	11344	Interleukin-5 levels
GCST90274814	16	86933894	C	G	0.2407	0.0521	0.0351	3.84e-06	16_86933894_C_G	rs7193141	9377	Interleukin-5 levels
GCST90274814	17	59402478	A	G	0.2206	0.0482	0.0267	4.72e-06	17_59402478_A_G	rs62069649	10431	Interleukin-5 levels
GCST90274814	22	48143913	T	C	-0.0686	0.0141	0.3408	1.14e-06	22_48143913_T_C	rs132210	11344	Interleukin-5 levels
GCST90274815	1	154426970	A	C	-0.1684	0.0119	0.6128	1.83e-45	1_154426970_A_C	rs2228145	14742	Interleukin-6 levels
GCST90274815	2	113871806	T	G	0.0975	0.0211	0.9152	3.82e-06	2_113871806_T_G	rs17486819	14739	Interleukin-6 levels
GCST90274815	5	141146747	T	G	-0.0671	0.0143	0.2276	2.7e-06	5_141146747_T_G	rs248536	14295	Interleukin-6 levels
GCST90274815	6	32609094	T	C	0.067	0.0131	0.291	3.15e-07	6_32609094_T_C	rs550717566	14294	Interleukin-6 levels
GCST90274815	7	28486167	T	C	0.0582	0.0127	0.6371	4.59e-06	7_28486167_T_C	rs10234370	14295	Interleukin-6 levels
GCST90274815	7	76792340	T	C	-0.2244	0.0469	0.0182	1.71e-06	7_76792340_T_C	rs187416244	14726	Interleukin-6 levels
GCST90274815	8	21260780	A	G	-0.0659	0.0135	0.7459	1.05e-06	8_21260780_A_G	rs1346147	14295	Interleukin-6 levels
GCST90274815	9	954741	A	C	-0.3418	0.0701	0.9865	1.08e-06	9_954741_A_C	rs10977774	12312	Interleukin-6 levels
GCST90274815	10	79656931	T	C	-0.2313	0.0484	0.9602	1.76e-06	10_79656931_T_C	rs554155854	9830	Interleukin-6 levels
GCST90274815	13	68942611	T	G	-0.3427	0.0682	0.0105	5.04e-07	13_68942611_T_G	rs185969953	12934	Interleukin-6 levels
GCST90274815	14	77078350	A	T	0.1165	0.0244	0.118	1.8e-06	14_77078350_A_T	rs1642826	10893	Interleukin-6 levels
GCST90274816	1	97287518	A	C	0.2512	0.0531	0.9836	2.24e-06	1_97287518_A_C	rs77336315	13801	Interleukin-7 levels
GCST90274816	1	174141356	A	G	0.097	0.021	0.8744	3.86e-06	1_174141356_A_G	rs56889120	11340	Interleukin-7 levels
GCST90274816	1	194276216	A	G	0.1372	0.0274	0.9451	5.52e-07	1_194276216_A_G	rs74131483	13240	Interleukin-7 levels
GCST90274816	3	35502404	T	C	0.1495	0.0316	0.0436	2.23e-06	3_35502404_T_C	rs144728120	14717	Interleukin-7 levels
GCST90274816	4	147865967	A	T	0.1597	0.0345	0.9615	3.67e-06	4_147865967_A_T	rs576004227	12045	Interleukin-7 levels
GCST90274816	5	35881376	T	G	-0.0647	0.0131	0.2796	7.86e-07	5_35881376_T_G	rs11742240	14736	Interleukin-7 levels
GCST90274816	5	131676320	T	C	-0.0651	0.0133	0.4122	9.84e-07	5_131676320_T_C	rs1050152	11785	Interleukin-7 levels
GCST90274816	5	133897234	A	G	0.0729	0.0159	0.7913	4.54e-06	5_133897234_A_G	rs55849454	12202	Interleukin-7 levels
GCST90274816	7	2401569	A	G	0.068	0.0138	0.2517	8.33e-07	7_2401569_A_G	rs12699881	14288	Interleukin-7 levels
GCST90274816	8	79713766	A	G	0.1691	0.0225	0.9	5.67e-14	8_79713766_A_G	rs112359206	10894	Interleukin-7 levels
GCST90274816	8	106546447	T	C	0.0745	0.014	0.3642	1.03e-07	8_106546447_T_C	rs111066336	11538	Interleukin-7 levels
GCST90274816	9	133854336	A	G	0.0691	0.0148	0.5682	3.03e-06	9_133854336_A_G	rs7026771	12403	Interleukin-7 levels
GCST90274816	12	97807415	A	G	0.0698	0.0139	0.237	5.12e-07	12_97807415_A_G	rs12321566	14287	Interleukin-7 levels
GCST90274816	15	73960703	T	C	-0.2336	0.0505	0.0215	3.73e-06	15_73960703_T_C	rs570880779	13605	Interleukin-7 levels
GCST90274816	15	81321256	T	C	-0.136	0.028	0.0497	1.19e-06	15_81321256_T_C	rs79072837	14715	Interleukin-7 levels
GCST90274816	19	14764810	A	G	-0.0584	0.0127	0.2923	4.26e-06	19_14764810_A_G	rs10403201	14730	Interleukin-7 levels
GCST90274817	1	159175354	A	G	0.0667	0.0116	0.5552	8.92e-09	1_159175354_A_G	rs12075	14741	Interleukin-8 levels
GCST90274817	1	233542010	T	C	0.3186	0.0622	0.9879	3.02e-07	1_233542010_T_C	rs144815207	13394	Interleukin-8 levels
GCST90274817	2	108946178	A	G	0.0562	0.0117	0.4424	1.56e-06	2_108946178_A_G	rs6709159	14744	Interleukin-8 levels
GCST90274817	3	16705058	T	C	0.056	0.012	0.4104	3.06e-06	3_16705058_T_C	rs13064825	14296	Interleukin-8 levels
GCST90274817	3	76218188	T	C	0.1479	0.0322	0.0386	4.37e-06	3_76218188_T_C	rs1516478	14741	Interleukin-8 levels
GCST90274817	3	172877373	T	C	0.2829	0.0608	0.0146	3.27e-06	3_172877373_T_C	rs141979722	11669	Interleukin-8 levels
GCST90274817	4	74574265	A	G	-0.1894	0.0241	0.0665	3.87e-15	4_74574265_A_G	rs6446951	14729	Interleukin-8 levels
GCST90274817	5	37903927	A	C	-0.0936	0.0184	0.1404	3.64e-07	5_37903927_A_C	rs972492	12412	Interleukin-8 levels
GCST90274817	5	120608739	A	T	-0.0755	0.0147	0.2006	2.81e-07	5_120608739_A_T	rs12188297	14740	Interleukin-8 levels
GCST90274817	7	17688229	A	G	0.2687	0.0555	0.9866	1.29e-06	7_17688229_A_G	rs145125644	14733	Interleukin-8 levels
GCST90274817	10	118629449	T	C	0.1545	0.0325	0.9598	2e-06	10_118629449_T_C	rs6585420	14744	Interleukin-8 levels
GCST90274817	15	101649801	A	C	0.0574	0.0124	0.4025	3.67e-06	15_101649801_A_C	rs72633250	14296	Interleukin-8 levels
GCST90274817	17	54450134	A	G	0.0668	0.0131	0.7222	3.41e-07	17_54450134_A_G	rs8069322	14726	Interleukin-8 levels
GCST90274817	17	73572798	A	G	-0.1324	0.0279	0.0541	2.08e-06	17_73572798_A_G	rs7216538	13672	Interleukin-8 levels
GCST90274817	18	12258051	T	C	0.0555	0.012	0.5073	3.75e-06	18_12258051_T_C	rs34519991	14296	Interleukin-8 levels
GCST90274817	18	36692976	T	G	-0.3895	0.076	0.0095	2.98e-07	18_36692976_T_G	rs72886502	12291	Interleukin-8 levels
GCST90274817	18	73700336	T	C	0.0941	0.02	0.9034	2.54e-06	18_73700336_T_C	rs906401	14729	Interleukin-8 levels
GCST90274818	2	107310081	A	G	-0.0849	0.0183	0.8857	3.5e-06	2_107310081_A_G	rs7570818	14729	Latency-associated peptide transforming growth factor beta 1 levels
GCST90274818	4	5793052	A	T	0.0626	0.0121	0.5957	2.3e-07	4_5793052_A_T	rs7656674	14288	Latency-associated peptide transforming growth factor beta 1 levels
GCST90274818	4	26142254	C	G	0.2053	0.0433	0.9689	2.12e-06	4_26142254_C_G	rs73112514	12393	Latency-associated peptide transforming growth factor beta 1 levels
GCST90274818	4	84952443	A	C	0.1265	0.0263	0.9391	1.51e-06	4_84952443_A_C	rs1921885	14288	Latency-associated peptide transforming growth factor beta 1 levels
GCST90274818	4	175537640	T	C	-0.299	0.0613	0.0112	1.07e-06	4_175537640_T_C	rs114152855	14249	Latency-associated peptide transforming growth factor beta 1 levels
GCST90274818	5	131705458	C	G	-0.0605	0.013	0.4529	3.26e-06	5_131705458_C_G	rs2631367	11785	Latency-associated peptide transforming growth factor beta 1 levels
GCST90274818	7	16406570	T	C	-0.0931	0.0199	0.1103	2.89e-06	7_16406570_T_C	rs34992551	14734	Latency-associated peptide transforming growth factor beta 1 levels
GCST90274818	8	51696312	T	C	0.1447	0.0303	0.0388	1.79e-06	8_51696312_T_C	rs143420877	14729	Latency-associated peptide transforming growth factor beta 1 levels
GCST90274818	8	68719454	T	C	-0.0747	0.0155	0.8321	1.44e-06	8_68719454_T_C	rs7820135	14730	Latency-associated peptide transforming growth factor beta 1 levels
GCST90274818	8	106593558	A	G	-0.0608	0.0121	0.4469	5.04e-07	8_106593558_A_G	rs7013321	14288	Latency-associated peptide transforming growth factor beta 1 levels
GCST90274818	9	87111083	T	G	0.2185	0.0461	0.0182	2.14e-06	9_87111083_T_G	rs183319799	14733	Latency-associated peptide transforming growth factor beta 1 levels
GCST90274818	10	18285342	T	C	0.0523	0.0114	0.4627	4.48e-06	10_18285342_T_C	rs10508556	14735	Latency-associated peptide transforming growth factor beta 1 levels
GCST90274818	11	95274487	T	G	0.0989	0.021	0.9023	2.48e-06	11_95274487_T_G	rs34536806	14288	Latency-associated peptide transforming growth factor beta 1 levels
GCST90274818	12	24809427	T	C	-0.2662	0.0526	0.0227	4.17e-07	12_24809427_T_C	rs144834546	12935	Latency-associated peptide transforming growth factor beta 1 levels
GCST90274818	12	95312882	A	C	-0.1083	0.0232	0.0779	3.04e-06	12_95312882_A_C	rs60821320	12852	Latency-associated peptide transforming growth factor beta 1 levels
GCST90274818	16	48902293	A	C	-0.2301	0.0472	0.0182	1.09e-06	16_48902293_A_C	rs149458216	14726	Latency-associated peptide transforming growth factor beta 1 levels
GCST90274818	19	14764810	A	G	-0.0597	0.0125	0.292	1.79e-06	19_14764810_A_G	rs10403201	14730	Latency-associated peptide transforming growth factor beta 1 levels
GCST90274818	19	41811072	A	G	-0.1921	0.0276	0.9378	3.4e-12	19_41811072_A_G	rs73045256	14288	Latency-associated peptide transforming growth factor beta 1 levels
GCST90274818	19	41847860	A	G	-0.4623	0.0335	0.0345	2.55e-43	19_41847860_A_G	rs1800472	14736	Latency-associated peptide transforming growth factor beta 1 levels
GCST90274818	19	41981195	T	C	0.1378	0.0271	0.0525	3.68e-07	19_41981195_T_C	rs7247630	14729	Latency-associated peptide transforming growth factor beta 1 levels
GCST90274818	22	45002724	T	C	-0.0873	0.019	0.1204	4.33e-06	22_45002724_T_C	rs2281119	14284	Latency-associated peptide transforming growth factor beta 1 levels
GCST90274819	2	3091471	T	C	0.0707	0.0153	0.3559	3.82e-06	2_3091471_T_C	rs11127419	9252	Leukemia inhibitory factor levels
GCST90274819	2	46125903	A	T	0.0993	0.0213	0.8758	3.13e-06	2_46125903_A_T	rs80092539	11345	Leukemia inhibitory factor levels
GCST90274819	2	222585468	A	G	-0.2119	0.0453	0.0321	2.9e-06	2_222585468_A_G	rs825264	10291	Leukemia inhibitory factor levels
GCST90274819	2	224292526	C	G	-0.3015	0.0631	0.9851	1.77e-06	2_224292526_C_G	rs116794364	10858	Leukemia inhibitory factor levels
GCST90274819	3	58954742	C	G	0.2548	0.0556	0.021	4.59e-06	3_58954742_C_G	rs145344087	10281	Leukemia inhibitory factor levels
GCST90274819	8	109432178	A	T	0.0757	0.0158	0.6575	1.66e-06	8_109432178_A_T	rs13264315	9460	Leukemia inhibitory factor levels
GCST90274819	10	31490202	A	G	0.1725	0.0367	0.0351	2.6e-06	10_31490202_A_G	rs74992559	11784	Leukemia inhibitory factor levels
GCST90274819	12	68026044	A	T	-0.3084	0.0661	0.0168	3.08e-06	12_68026044_A_T	rs11608349	9362	Leukemia inhibitory factor levels
GCST90274819	14	97087097	A	G	-0.0635	0.0136	0.5456	3.02e-06	14_97087097_A_G	rs234592	11345	Leukemia inhibitory factor levels
GCST90274819	17	28341679	T	G	0.0671	0.0143	0.486	2.7e-06	17_28341679_T_G	rs7225483	9849	Leukemia inhibitory factor levels
GCST90274819	19	6801966	A	G	0.112	0.0238	0.0899	2.53e-06	19_6801966_A_G	rs332426	11789	Leukemia inhibitory factor levels
GCST90274819	19	54851842	A	G	-0.1011	0.0197	0.1385	2.87e-07	19_54851842_A_G	rs11883375	11776	Leukemia inhibitory factor levels
GCST90274820	1	238821453	A	G	0.0563	0.0122	0.4817	3.94e-06	1_238821453_A_G	rs12754806	11768	Leukemia inhibitory factor receptor levels
GCST90274820	3	12385357	A	C	-0.0951	0.0203	0.1784	2.8e-06	3_12385357_A_C	rs3963364	9453	Leukemia inhibitory factor receptor levels
GCST90274820	3	58363371	T	C	-0.063	0.013	0.6603	1.26e-06	3_58363371_T_C	rs62258077	11762	Leukemia inhibitory factor receptor levels
GCST90274820	5	6378192	C	G	-0.0824	0.0173	0.1414	1.91e-06	5_6378192_C_G	rs9313148	11777	Leukemia inhibitory factor receptor levels
GCST90274820	5	36424241	A	T	0.1414	0.0302	0.9403	2.84e-06	5_36424241_A_T	rs72730728	11336	Leukemia inhibitory factor receptor levels
GCST90274820	5	38527228	T	G	0.0788	0.0134	0.5419	4.09e-09	5_38527228_T_G	rs2289779	11336	Leukemia inhibitory factor receptor levels
GCST90274820	5	110784241	T	C	-0.2181	0.0467	0.0215	3.01e-06	5_110784241_T_C	rs115938660	11770	Leukemia inhibitory factor receptor levels
GCST90274820	6	68918580	A	G	-0.0681	0.0145	0.2875	2.65e-06	6_68918580_A_G	rs778016	9883	Leukemia inhibitory factor receptor levels
GCST90274820	7	79349730	T	C	-0.1306	0.0285	0.9229	4.6e-06	7_79349730_T_C	rs73157388	11336	Leukemia inhibitory factor receptor levels
GCST90274820	8	119917062	A	G	0.1586	0.0333	0.961	1.91e-06	8_119917062_A_G	rs117117000	11784	Leukemia inhibitory factor receptor levels
GCST90274820	9	136155000	T	C	-0.2885	0.0153	0.1918	2.61e-79	9_136155000_T_C	rs635634	11784	Leukemia inhibitory factor receptor levels
GCST90274820	9	136336804	T	C	0.2027	0.0299	0.067	1.21e-11	9_136336804_T_C	rs41307428	11774	Leukemia inhibitory factor receptor levels
GCST90274820	10	27930818	A	C	0.0904	0.0192	0.1109	2.5e-06	10_27930818_A_C	rs1690678	11784	Leukemia inhibitory factor receptor levels
GCST90274820	11	126228659	T	G	0.1262	0.0248	0.9129	3.61e-07	11_126228659_T_G	rs4937122	11336	Leukemia inhibitory factor receptor levels
GCST90274820	17	7063650	T	C	-0.08	0.0172	0.7807	3.3e-06	17_7063650_T_C	rs72837682	11336	Leukemia inhibitory factor receptor levels
GCST90274820	17	36964094	A	G	-0.2724	0.0546	0.0169	6.07e-07	17_36964094_A_G	rs141933232	11724	Leukemia inhibitory factor receptor levels
GCST90274820	21	34695981	T	G	-0.0812	0.0172	0.5221	2.35e-06	21_34695981_T_G	rs62654645	8587	Leukemia inhibitory factor receptor levels
GCST90274820	21	43780807	A	G	-0.2602	0.0566	0.0179	4.28e-06	21_43780807_A_G	rs147006060	11775	Leukemia inhibitory factor receptor levels
GCST90274820	22	41054967	A	G	0.6489	0.1417	0.0043	4.66e-06	22_41054967_A_G	rs6002001	6861	Leukemia inhibitory factor receptor levels
GCST90274821	1	14260220	T	G	0.0728	0.0157	0.8345	3.54e-06	1_14260220_T_G	rs12133241	14713	Monocyte chemoattractant protein-1 levels
GCST90274821	1	159175354	A	G	0.1694	0.0113	0.5552	8.39e-51	1_159175354_A_G	rs12075	14730	Monocyte chemoattractant protein-1 levels
GCST90274821	3	42877413	A	G	0.0576	0.0122	0.6154	2.34e-06	3_42877413_A_G	rs4682862	14285	Monocyte chemoattractant protein-1 levels
GCST90274821	3	46032441	A	T	0.0856	0.0119	0.362	6.33e-13	3_46032441_A_T	rs1846616	14719	Monocyte chemoattractant protein-1 levels
GCST90274821	3	46390228	A	G	0.3004	0.0198	0.0959	5.44e-52	3_46390228_A_G	rs35728689	14732	Monocyte chemoattractant protein-1 levels
GCST90274821	3	46519788	T	C	0.3723	0.0695	0.9872	8.47e-08	3_46519788_T_C	rs181998213	14285	Monocyte chemoattractant protein-1 levels
GCST90274821	3	132269435	A	G	0.0986	0.0201	0.118	9.32e-07	3_132269435_A_G	rs7619350	11764	Monocyte chemoattractant protein-1 levels
GCST90274821	3	185463545	C	G	-0.2813	0.0556	0.9851	4.21e-07	3_185463545_C_G	rs149604038	13798	Monocyte chemoattractant protein-1 levels
GCST90274821	4	19075878	T	C	0.0579	0.0126	0.6697	4.32e-06	4_19075878_T_C	rs207311	14285	Monocyte chemoattractant protein-1 levels
GCST90274821	5	2885014	A	G	0.2553	0.0538	0.0243	2.08e-06	5_2885014_A_G	rs148307902	13798	Monocyte chemoattractant protein-1 levels
GCST90274821	6	20408729	T	G	-0.2293	0.0497	0.9789	3.96e-06	6_20408729_T_G	rs146186562	14285	Monocyte chemoattractant protein-1 levels
GCST90274821	7	17977054	T	C	0.0618	0.0117	0.4922	1.28e-07	7_17977054_T_C	rs9942602	14728	Monocyte chemoattractant protein-1 levels
GCST90274821	8	115072929	A	T	-0.4028	0.0864	0.991	3.13e-06	8_115072929_A_T	rs182599222	11334	Monocyte chemoattractant protein-1 levels
GCST90274821	9	78838039	T	C	-0.1381	0.0293	0.0491	2.44e-06	9_78838039_T_C	rs77344300	14733	Monocyte chemoattractant protein-1 levels
GCST90274821	11	87277670	T	C	-0.2587	0.0562	0.9806	4.16e-06	11_87277670_T_C	rs117510656	14285	Monocyte chemoattractant protein-1 levels
GCST90274821	12	30998369	A	G	0.0739	0.0159	0.1756	3.35e-06	12_30998369_A_G	rs12367122	14284	Monocyte chemoattractant protein-1 levels
GCST90274821	13	43553825	T	C	-0.0684	0.0134	0.2742	3.32e-07	13_43553825_T_C	rs34292320	14285	Monocyte chemoattractant protein-1 levels
GCST90274821	15	91387220	A	C	0.0615	0.0133	0.4782	3.76e-06	15_91387220_A_C	rs11639226	14285	Monocyte chemoattractant protein-1 levels
GCST90274821	16	4938452	C	G	0.1734	0.0377	0.0256	4.24e-06	16_4938452_C_G	rs117265389	14733	Monocyte chemoattractant protein-1 levels
GCST90274821	17	32567679	T	C	0.0751	0.013	0.2772	7.61e-09	17_32567679_T_C	rs11870164	14733	Monocyte chemoattractant protein-1 levels
GCST90274821	18	75133468	A	G	-0.2084	0.0455	0.0286	4.64e-06	18_75133468_A_G	rs190108694	11325	Monocyte chemoattractant protein-1 levels
GCST90274821	20	9086080	T	C	-0.348	0.0653	0.0136	9.86e-08	20_9086080_T_C	rs79697698	13752	Monocyte chemoattractant protein-1 levels
GCST90274821	20	15213518	T	C	-0.1063	0.0218	0.0875	1.08e-06	20_15213518_T_C	rs77128226	14285	Monocyte chemoattractant protein-1 levels
GCST90274821	22	21921920	T	G	-0.3227	0.0704	0.0125	4.57e-06	22_21921920_T_G	rs117317477	11725	Monocyte chemoattractant protein-1 levels
GCST90274822	1	159174885	T	C	0.0672	0.0139	0.769	1.33e-06	1_159174885_T_C	rs7550207	14736	Monocyte chemoattractant protein 2 levels
GCST90274822	5	165649355	A	T	0.1121	0.0232	0.0746	1.35e-06	5_165649355_A_T	rs12523126	14288	Monocyte chemoattractant protein 2 levels
GCST90274822	16	4700056	A	C	-0.1588	0.0325	0.9594	1.03e-06	16_4700056_A_C	rs744156	13663	Monocyte chemoattractant protein 2 levels
GCST90274822	17	32565404	A	G	0.1744	0.0136	0.7531	1.21e-37	17_32565404_A_G	rs2005792	14729	Monocyte chemoattractant protein 2 levels
GCST90274822	17	32668781	T	G	0.8974	0.0241	0.8999	1.75e-303	17_32668781_T_G	rs553846395	10894	Monocyte chemoattractant protein 2 levels
GCST90274822	17	32682616	T	C	-0.1803	0.0267	0.9455	1.45e-11	17_32682616_T_C	rs3136674	14736	Monocyte chemoattractant protein 2 levels
GCST90274822	19	2151761	T	C	-0.0904	0.0188	0.8703	1.52e-06	19_2151761_T_C	rs75580960	13224	Monocyte chemoattractant protein 2 levels
GCST90274823	1	108717820	A	G	-0.0754	0.015	0.3263	4.99e-07	1_108717820_A_G	rs481267	9889	Monocyte chemoattractant protein-3 levels
GCST90274823	1	159175354	A	G	-0.0899	0.013	0.5624	4.67e-12	1_159175354_A_G	rs12075	11780	Monocyte chemoattractant protein-3 levels
GCST90274823	1	192799485	T	C	0.0778	0.0166	0.6951	2.78e-06	1_192799485_T_C	rs12142504	9448	Monocyte chemoattractant protein-3 levels
GCST90274823	1	201769310	A	G	0.1941	0.0413	0.0345	2.6e-06	1_201769310_A_G	rs147793446	11770	Monocyte chemoattractant protein-3 levels
GCST90274823	2	68614232	A	G	0.2663	0.0547	0.0247	1.13e-06	2_68614232_A_G	rs146174820	10469	Monocyte chemoattractant protein-3 levels
GCST90274823	3	42906116	T	C	-0.3169	0.0252	0.9268	2.88e-36	3_42906116_T_C	rs2228467	11782	Monocyte chemoattractant protein-3 levels
GCST90274823	3	151048544	T	C	-0.0933	0.0165	0.7978	1.56e-08	3_151048544_T_C	rs4146770	11760	Monocyte chemoattractant protein-3 levels
GCST90274823	3	177062154	T	C	-0.0849	0.0167	0.5118	3.7e-07	3_177062154_T_C	rs11276535	7943	Monocyte chemoattractant protein-3 levels
GCST90274823	4	47682997	T	G	-0.0613	0.0133	0.4117	4.05e-06	4_47682997_T_G	rs28667091	11782	Monocyte chemoattractant protein-3 levels
GCST90274823	4	144892144	T	G	-0.1716	0.0359	0.9096	1.75e-06	4_144892144_T_G	rs182239847	9453	Monocyte chemoattractant protein-3 levels
GCST90274823	5	150634915	C	G	-0.0638	0.0134	0.4563	1.92e-06	5_150634915_C_G	rs153473	11335	Monocyte chemoattractant protein-3 levels
GCST90274823	6	100087282	T	G	-0.1046	0.0221	0.8991	2.21e-06	6_100087282_T_G	rs9968876	11774	Monocyte chemoattractant protein-3 levels
GCST90274823	9	110584352	A	G	0.2334	0.0492	0.0249	2.1e-06	9_110584352_A_G	rs139796674	11335	Monocyte chemoattractant protein-3 levels
GCST90274823	10	121143312	T	C	0.1574	0.0343	0.0404	4.46e-06	10_121143312_T_C	rs74157668	11781	Monocyte chemoattractant protein-3 levels
GCST90274823	11	42245173	A	G	0.1507	0.0328	0.05	4.34e-06	11_42245173_A_G	rs148859911	11771	Monocyte chemoattractant protein-3 levels
GCST90274823	11	68891695	T	C	-0.0998	0.0179	0.1822	2.47e-08	11_68891695_T_C	rs7116054	11335	Monocyte chemoattractant protein-3 levels
GCST90274823	13	58931726	C	G	-0.0969	0.0194	0.1497	5.89e-07	13_58931726_C_G	rs7327202	10903	Monocyte chemoattractant protein-3 levels
GCST90274823	15	53643049	A	G	0.1646	0.0339	0.9169	1.2e-06	15_53643049_A_G	rs28439856	7943	Monocyte chemoattractant protein-3 levels
GCST90274823	15	93092575	A	G	0.2264	0.0487	0.9779	3.34e-06	15_93092575_A_G	rs16947053	11783	Monocyte chemoattractant protein-3 levels
GCST90274823	17	32522613	A	G	0.0942	0.0132	0.4161	9.58e-13	17_32522613_A_G	rs7213460	11780	Monocyte chemoattractant protein-3 levels
GCST90274823	20	41126657	T	C	0.2441	0.0514	0.0198	2.04e-06	20_41126657_T_C	rs78848134	11296	Monocyte chemoattractant protein-3 levels
GCST90274824	1	159175354	A	G	0.189	0.0114	0.5553	9.89e-62	1_159175354_A_G	rs12075	14733	Monocyte chemoattractant protein-4 levels
GCST90274824	3	42910621	T	C	0.1281	0.012	0.6276	1.33e-26	3_42910621_T_C	rs7612912	14714	Monocyte chemoattractant protein-4 levels
GCST90274824	3	46289113	A	G	-0.0638	0.0131	0.3598	1.11e-06	3_46289113_A_G	rs55842014	12404	Monocyte chemoattractant protein-4 levels
GCST90274824	4	115566991	A	G	0.1956	0.042	0.9694	3.21e-06	4_115566991_A_G	rs115511138	13944	Monocyte chemoattractant protein-4 levels
GCST90274824	4	176433708	T	C	0.1569	0.0332	0.0417	2.29e-06	4_176433708_T_C	rs62336911	14288	Monocyte chemoattractant protein-4 levels
GCST90274824	5	22143588	T	C	0.0674	0.0139	0.4123	1.24e-06	5_22143588_T_C	rs74794857	11760	Monocyte chemoattractant protein-4 levels
GCST90274824	5	131707429	A	G	0.0609	0.0131	0.5448	3.34e-06	5_131707429_A_G	rs2631360	11782	Monocyte chemoattractant protein-4 levels
GCST90274824	6	31214807	A	G	0.1749	0.0368	0.963	2.01e-06	6_31214807_A_G	rs144118870	14735	Monocyte chemoattractant protein-4 levels
GCST90274824	6	40051588	A	G	0.077	0.0168	0.8533	4.58e-06	6_40051588_A_G	rs847767	14733	Monocyte chemoattractant protein-4 levels
GCST90274824	6	57282260	A	T	0.0873	0.019	0.5592	4.33e-06	6_57282260_A_T	rs1120252	9830	Monocyte chemoattractant protein-4 levels
GCST90274824	8	116657911	T	G	-0.1201	0.0133	0.7293	1.72e-19	8_116657911_T_G	rs2721961	14288	Monocyte chemoattractant protein-4 levels
GCST90274824	10	94520346	T	C	0.0668	0.0145	0.2018	4.09e-06	10_94520346_T_C	rs2497351	14736	Monocyte chemoattractant protein-4 levels
GCST90274824	14	70451473	A	G	0.2704	0.0553	0.0209	1.01e-06	14_70451473_A_G	rs10140592	13753	Monocyte chemoattractant protein-4 levels
GCST90274824	16	74410477	C	G	0.093	0.0196	0.2384	2.09e-06	16_74410477_C_G	rs62055193	9830	Monocyte chemoattractant protein-4 levels
GCST90274824	17	32529710	T	G	-0.1997	0.0251	0.0594	1.77e-15	17_32529710_T_G	rs72825017	14730	Monocyte chemoattractant protein-4 levels
GCST90274824	17	32587314	A	G	0.1557	0.012	0.6401	1.7e-38	17_32587314_A_G	rs3917900	14730	Monocyte chemoattractant protein-4 levels
GCST90274824	17	32683289	A	G	0.3903	0.0251	0.9384	1.6e-54	17_32683289_A_G	rs3136676	14728	Monocyte chemoattractant protein-4 levels
GCST90274824	17	56210459	T	C	-0.1032	0.0208	0.8805	6.99e-07	17_56210459_T_C	rs181250	11538	Monocyte chemoattractant protein-4 levels
GCST90274824	19	14773077	A	G	-0.0578	0.0126	0.2923	4.49e-06	19_14773077_A_G	rs8112014	14724	Monocyte chemoattractant protein-4 levels
GCST90274824	20	12689462	A	C	-0.2136	0.0451	0.9807	2.18e-06	20_12689462_A_C	rs62201455	14722	Monocyte chemoattractant protein-4 levels
GCST90274824	20	20023326	T	C	0.1432	0.0304	0.9545	2.47e-06	20_20023326_T_C	rs926646	14732	Monocyte chemoattractant protein-4 levels
GCST90274825	2	145933927	A	C	-0.3014	0.0604	0.0147	6.04e-07	2_145933927_A_C	rs570499416	12229	Macrophage inflammatory protein 1a levels
GCST90274825	4	38801285	A	G	-0.0736	0.0135	0.7503	4.98e-08	4_38801285_A_G	rs5743604	14737	Macrophage inflammatory protein 1a levels
GCST90274825	6	31263051	A	G	-0.0608	0.0133	0.7392	4.84e-06	6_31263051_A_G	rs2853926	14743	Macrophage inflammatory protein 1a levels
GCST90274825	7	1108954	A	G	0.0818	0.0179	0.1528	4.88e-06	7_1108954_A_G	rs113448118	11793	Macrophage inflammatory protein 1a levels
GCST90274825	8	56763360	T	C	-0.0718	0.0151	0.4638	1.98e-06	8_56763360_T_C	rs188443128	10893	Macrophage inflammatory protein 1a levels
GCST90274825	12	67790676	T	C	-0.0644	0.0124	0.632	2.06e-07	12_67790676_T_C	rs1125560	13863	Macrophage inflammatory protein 1a levels
GCST90274825	12	111932800	T	C	-0.0837	0.0133	0.5247	3.11e-10	12_111932800_T_C	rs7137828	11344	Macrophage inflammatory protein 1a levels
GCST90274825	13	25675278	A	G	-0.0626	0.0133	0.4935	2.52e-06	13_25675278_A_G	rs9507462	11767	Macrophage inflammatory protein 1a levels
GCST90274825	13	66085374	A	G	0.0926	0.0181	0.8776	3.12e-07	13_66085374_A_G	rs9540456	14295	Macrophage inflammatory protein 1a levels
GCST90274825	16	4774017	T	C	0.1812	0.0371	0.0304	1.04e-06	16_4774017_T_C	rs78871521	13246	Macrophage inflammatory protein 1a levels
GCST90274825	16	81922813	T	C	-0.1229	0.024	0.0627	3.04e-07	16_81922813_T_C	rs1143687	14743	Macrophage inflammatory protein 1a levels
GCST90274825	17	15741465	T	C	-0.0668	0.0143	0.7284	2.99e-06	17_15741465_T_C	rs677925	12411	Macrophage inflammatory protein 1a levels
GCST90274825	17	34358060	A	C	-0.1806	0.0325	0.0383	2.75e-08	17_34358060_A_C	rs56675286	14743	Macrophage inflammatory protein 1a levels
GCST90274825	17	34415720	T	C	-0.4102	0.0135	0.7695	8.62e-203	17_34415720_T_C	rs8951	14295	Macrophage inflammatory protein 1a levels
GCST90274825	17	34450780	T	C	-0.1462	0.0253	0.076	7.53e-09	17_34450780_T_C	rs76522981	14295	Macrophage inflammatory protein 1a levels
GCST90274825	17	34820996	A	G	0.176	0.0162	0.8208	1.71e-27	17_34820996_A_G	rs9911791	14295	Macrophage inflammatory protein 1a levels
GCST90274825	18	12747235	T	C	-0.0621	0.0136	0.2605	4.97e-06	18_12747235_T_C	rs2847249	14294	Macrophage inflammatory protein 1a levels
GCST90274826	1	156419786	A	G	0.0859	0.013	0.6981	3.9e-11	1_156419786_A_G	rs12141791	14296	Matrix metalloproteinase-1 levels
GCST90274826	2	63657053	A	T	0.1548	0.0338	0.966	4.65e-06	2_63657053_A_T	rs6717478	14742	Matrix metalloproteinase-1 levels
GCST90274826	2	75116527	A	G	-0.3153	0.0673	0.0135	2.8e-06	2_75116527_A_G	rs2229629	10887	Matrix metalloproteinase-1 levels
GCST90274826	3	64991445	T	C	0.1234	0.0234	0.0684	1.34e-07	3_64991445_T_C	rs873675	14742	Matrix metalloproteinase-1 levels
GCST90274826	7	120591120	T	C	-0.2509	0.053	0.0177	2.2e-06	7_120591120_T_C	rs188626385	12935	Matrix metalloproteinase-1 levels
GCST90274826	8	106583124	A	G	0.1136	0.0137	0.7422	1.11e-16	8_106583124_A_G	rs4734879	14296	Matrix metalloproteinase-1 levels
GCST90274826	9	99091009	T	C	0.0703	0.0135	0.253	1.91e-07	9_99091009_T_C	rs10990535	14734	Matrix metalloproteinase-1 levels
GCST90274826	9	109554196	A	T	0.0649	0.014	0.7462	3.56e-06	9_109554196_A_T	rs10978641	14296	Matrix metalloproteinase-1 levels
GCST90274826	11	102354473	A	G	0.3767	0.0445	0.9777	2.56e-17	11_102354473_A_G	rs141782294	14731	Matrix metalloproteinase-1 levels
GCST90274826	11	102572180	T	G	-0.1416	0.0238	0.0705	2.69e-09	11_102572180_T_G	rs77095316	14744	Matrix metalloproteinase-1 levels
GCST90274826	11	102604607	T	C	-0.3212	0.0264	0.9461	4.68e-34	11_102604607_T_C	rs2155053	14741	Matrix metalloproteinase-1 levels
GCST90274826	11	102673248	A	T	-0.3517	0.0119	0.5613	5.73e-192	11_102673248_A_T	rs484915	14295	Matrix metalloproteinase-1 levels
GCST90274826	11	102806398	A	G	-0.176	0.03	0.0455	4.45e-09	11_102806398_A_G	rs116889819	14744	Matrix metalloproteinase-1 levels
GCST90274826	12	57098597	T	C	-0.0704	0.0126	0.3436	2.31e-08	12_57098597_T_C	rs2926741	14296	Matrix metalloproteinase-1 levels
GCST90274826	12	83594043	T	G	0.0861	0.0186	0.1146	3.67e-06	12_83594043_T_G	rs12367368	14744	Matrix metalloproteinase-1 levels
GCST90274826	17	4351312	A	G	0.0569	0.0121	0.5023	2.57e-06	17_4351312_A_G	rs7219205	14296	Matrix metalloproteinase-1 levels
GCST90274826	19	14763748	T	C	-0.0585	0.0127	0.296	4.1e-06	19_14763748_T_C	rs11673125	14741	Matrix metalloproteinase-1 levels
GCST90274827	1	159990022	A	C	0.07	0.0153	0.822	4.76e-06	1_159990022_A_C	rs12567824	14296	Matrix metalloproteinase-10 levels
GCST90274827	2	140567666	T	G	-0.069	0.015	0.7974	4.22e-06	2_140567666_T_G	rs1356799	13869	Matrix metalloproteinase-10 levels
GCST90274827	5	668045	A	G	-0.4022	0.0779	0.982	2.43e-07	5_668045_A_G	rs80346512	8534	Matrix metalloproteinase-10 levels
GCST90274827	6	31423412	A	G	-0.1769	0.0358	0.0368	7.76e-07	6_31423412_A_G	rs181816009	11985	Matrix metalloproteinase-10 levels
GCST90274827	6	32551603	A	G	0.106	0.0208	0.2799	3.47e-07	6_32551603_A_G	rs41285646	8978	Matrix metalloproteinase-10 levels
GCST90274827	6	134160498	T	G	0.1203	0.0249	0.0601	1.36e-06	6_134160498_T_G	rs112062276	14733	Matrix metalloproteinase-10 levels
GCST90274827	8	77953661	C	G	-0.2862	0.0608	0.0153	2.51e-06	8_77953661_C_G	rs112327130	12456	Matrix metalloproteinase-10 levels
GCST90274827	9	6176871	C	G	-0.0931	0.0166	0.8507	2.04e-08	9_6176871_C_G	rs72699188	14744	Matrix metalloproteinase-10 levels
GCST90274827	10	1063892	A	G	-0.2185	0.0469	0.0185	3.18e-06	10_1063892_A_G	rs55804377	14741	Matrix metalloproteinase-10 levels
GCST90274827	10	13585421	A	C	-0.2059	0.0444	0.9719	3.53e-06	10_13585421_A_C	rs539147801	11329	Matrix metalloproteinase-10 levels
GCST90274827	11	102510046	T	C	0.2957	0.0181	0.879	5.38e-60	11_102510046_T_C	rs11225354	14296	Matrix metalloproteinase-10 levels
GCST90274827	11	102649482	T	C	1.1371	0.047	0.983	2.6e-129	11_102649482_T_C	rs17860955	14256	Matrix metalloproteinase-10 levels
GCST90274827	11	102700352	A	G	-0.2064	0.0233	0.9296	8.12e-19	11_102700352_A_G	rs17099622	14296	Matrix metalloproteinase-10 levels
GCST90274827	11	102881952	A	G	-0.3256	0.0494	0.9794	4.37e-11	11_102881952_A_G	rs142915220	13809	Matrix metalloproteinase-10 levels
GCST90274827	12	111251437	C	G	-0.0819	0.0178	0.1335	4.2e-06	12_111251437_C_G	rs7966257	14295	Matrix metalloproteinase-10 levels
GCST90274827	14	33014869	T	C	-0.0912	0.0196	0.0978	3.27e-06	14_33014869_T_C	rs3742926	14744	Matrix metalloproteinase-10 levels
GCST90274827	17	47470487	A	C	-0.0597	0.0122	0.585	9.91e-07	17_47470487_A_C	rs2584662	14296	Matrix metalloproteinase-10 levels
GCST90274827	19	49206145	C	G	0.1003	0.0117	0.4452	1.01e-17	19_49206145_C_G	rs516316	14742	Matrix metalloproteinase-10 levels
GCST90274827	20	20711695	A	G	-0.2315	0.0503	0.0188	4.18e-06	20_20711695_A_G	rs113958571	14296	Matrix metalloproteinase-10 levels
GCST90274828	1	214886642	A	G	-0.0652	0.0141	0.3445	3.76e-06	1_214886642_A_G	rs4360502	11342	Neurturin levels
GCST90274828	2	15734798	A	G	0.0786	0.0172	0.8077	4.88e-06	2_15734798_A_G	rs62120726	11343	Neurturin levels
GCST90274828	2	172434373	C	G	-0.0622	0.0136	0.3324	4.8e-06	2_172434373_C_G	rs908372	11773	Neurturin levels
GCST90274828	3	73067086	T	C	0.3387	0.0738	0.0176	4.44e-06	3_73067086_T_C	rs76777800	6941	Neurturin levels
GCST90274828	4	43313220	T	C	-0.4361	0.0867	0.0118	4.91e-07	4_43313220_T_C	rs143131035	7585	Neurturin levels
GCST90274828	5	21508959	C	G	-0.0879	0.0176	0.6738	5.9e-07	5_21508959_C_G	rs7712604	8587	Neurturin levels
GCST90274828	5	171026588	T	C	-0.074	0.0159	0.2493	3.25e-06	5_171026588_T_C	rs29630	11343	Neurturin levels
GCST90274828	8	43185781	T	G	0.3743	0.0786	0.0252	1.92e-06	8_43185781_T_G	rs192427410	8783	Neurturin levels
GCST90274828	11	4475910	T	C	0.1667	0.034	0.958	9.44e-07	11_4475910_T_C	rs77216559	11791	Neurturin levels
GCST90274828	11	10358788	A	G	0.1565	0.031	0.0646	4.46e-07	11_10358788_A_G	rs182274799	9461	Neurturin levels
GCST90274828	11	95201232	A	G	0.087	0.0178	0.5434	1.02e-06	11_95201232_A_G	rs4753678	7942	Neurturin levels
GCST90274828	15	24046105	T	C	0.1332	0.0286	0.9133	3.2e-06	15_24046105_T_C	rs8033310	11343	Neurturin levels
GCST90274828	16	21786236	T	C	-0.1778	0.037	0.9507	1.54e-06	16_21786236_T_C	rs28759830	9461	Neurturin levels
GCST90274828	16	26080883	A	T	0.0746	0.0157	0.6725	2.02e-06	16_26080883_A_T	rs7202385	9460	Neurturin levels
GCST90274828	19	14691684	A	C	-0.1731	0.0366	0.0363	2.25e-06	19_14691684_A_C	rs10412462	11790	Neurturin levels
GCST90274828	20	55469957	A	G	-0.2288	0.0495	0.0208	3.8e-06	20_55469957_A_G	rs113580784	11768	Neurturin levels
GCST90274829	2	46306174	C	G	-0.2464	0.0539	0.0161	4.84e-06	2_46306174_C_G	rs145686993	14257	Neurotrophin-3 levels
GCST90274829	4	7533099	A	G	-0.1163	0.0251	0.0638	3.6e-06	4_7533099_A_G	rs79759094	14728	Neurotrophin-3 levels
GCST90274829	5	1731054	A	G	-0.0555	0.0121	0.3609	4.5e-06	5_1731054_A_G	rs12517801	14726	Neurotrophin-3 levels
GCST90274829	5	114451587	A	C	0.0582	0.012	0.5677	1.23e-06	5_114451587_A_C	rs2034246	14296	Neurotrophin-3 levels
GCST90274829	6	111688927	A	G	0.1364	0.0294	0.0429	3.49e-06	6_111688927_A_G	rs3218587	14744	Neurotrophin-3 levels
GCST90274829	6	151293888	T	C	0.1366	0.0263	0.0567	2.06e-07	6_151293888_T_C	rs112418830	14296	Neurotrophin-3 levels
GCST90274829	7	8762956	A	G	-0.2393	0.0507	0.0175	2.36e-06	7_8762956_A_G	rs2107473	13394	Neurotrophin-3 levels
GCST90274829	7	40026172	A	C	-0.2571	0.0553	0.9866	3.33e-06	7_40026172_A_C	rs17537796	14254	Neurotrophin-3 levels
GCST90274829	7	152298228	T	C	-0.092	0.02	0.1114	4.22e-06	7_152298228_T_C	rs73166403	14296	Neurotrophin-3 levels
GCST90274829	8	72031901	C	G	0.058	0.0125	0.3811	3.48e-06	8_72031901_C_G	rs72652073	14296	Neurotrophin-3 levels
GCST90274829	9	87478172	T	G	0.0557	0.012	0.5265	3.46e-06	9_87478172_T_G	rs10780690	14296	Neurotrophin-3 levels
GCST90274829	10	115833862	T	C	-0.1859	0.0386	0.0249	1.46e-06	10_115833862_T_C	rs146532158	14741	Neurotrophin-3 levels
GCST90274829	11	101727684	A	C	-0.0973	0.0203	0.8737	1.64e-06	11_101727684_A_C	rs11225042	12412	Neurotrophin-3 levels
GCST90274829	11	123375056	A	G	0.0582	0.0125	0.3022	3.22e-06	11_123375056_A_G	rs2846299	14721	Neurotrophin-3 levels
GCST90274829	12	5680104	A	T	0.1106	0.022	0.0799	4.98e-07	12_5680104_A_T	rs58399805	14737	Neurotrophin-3 levels
GCST90274829	14	19356757	A	C	-0.1076	0.0219	0.8004	8.96e-07	14_19356757_A_C	rs540074689	10703	Neurotrophin-3 levels
GCST90274829	15	88514855	C	G	-0.1168	0.0164	0.1435	1.06e-12	15_88514855_C_G	rs28735437	14737	Neurotrophin-3 levels
GCST90274829	18	55310060	C	G	-0.0819	0.0172	0.7735	1.92e-06	18_55310060_C_G	rs376150779	10894	Neurotrophin-3 levels
GCST90274829	18	72123860	C	G	0.0734	0.0124	0.5258	3.23e-09	18_72123860_C_G	rs11151953	14296	Neurotrophin-3 levels
GCST90274829	22	43649715	T	C	0.1823	0.0398	0.0287	4.64e-06	22_43649715_T_C	rs5751454	13680	Neurotrophin-3 levels
GCST90274830	1	27021913	C	G	-0.1948	0.034	0.0337	1.01e-08	1_27021913_C_G	rs114165349	14727	Osteoprotegerin levels
GCST90274830	1	40045085	T	G	-0.0637	0.0139	0.3753	4.59e-06	1_40045085_T_G	rs56009454	10894	Osteoprotegerin levels
GCST90274830	3	172223982	T	C	-0.1569	0.0299	0.9631	1.54e-07	3_172223982_T_C	rs17600346	14723	Osteoprotegerin levels
GCST90274830	4	32870458	C	G	-0.2242	0.0486	0.9758	3.97e-06	4_32870458_C_G	rs28454196	14285	Osteoprotegerin levels
GCST90274830	4	99986023	C	G	-0.0671	0.0129	0.7288	1.98e-07	4_99986023_C_G	rs1230164	14285	Osteoprotegerin levels
GCST90274830	6	130506773	A	G	-0.1555	0.0334	0.962	3.23e-06	6_130506773_A_G	rs192337992	11978	Osteoprotegerin levels
GCST90274830	6	134519823	T	C	0.3067	0.0628	0.0154	1.04e-06	6_134519823_T_C	rs144471361	12145	Osteoprotegerin levels
GCST90274830	8	8604423	A	C	0.0522	0.0114	0.5556	4.67e-06	8_8604423_A_C	rs6985207	14285	Osteoprotegerin levels
GCST90274830	8	119443927	C	G	0.0837	0.0146	0.4689	9.87e-09	8_119443927_C_G	rs9643126	10893	Osteoprotegerin levels
GCST90274830	8	120081031	T	C	-0.1705	0.0114	0.5577	1.42e-50	8_120081031_T_C	rs2247769	14285	Osteoprotegerin levels
GCST90274830	10	55029035	A	G	0.1965	0.0429	0.9791	4.64e-06	10_55029035_A_G	rs77507094	14726	Osteoprotegerin levels
GCST90274830	11	16272199	A	C	-0.079	0.0147	0.2072	7.69e-08	11_16272199_A_C	rs1437633	12851	Osteoprotegerin levels
GCST90274830	12	71789031	A	G	-0.2692	0.0568	0.0133	2.14e-06	12_71789031_A_G	rs376613127	13154	Osteoprotegerin levels
GCST90274830	12	85607051	T	C	-0.1471	0.0298	0.9603	7.96e-07	12_85607051_T_C	rs74111611	14732	Osteoprotegerin levels
GCST90274830	12	119984130	T	C	-0.2253	0.0473	0.0196	1.91e-06	12_119984130_T_C	rs138557324	14285	Osteoprotegerin levels
GCST90274830	13	109537182	A	G	-0.2671	0.0567	0.9843	2.47e-06	13_109537182_A_G	rs61968587	13798	Osteoprotegerin levels
GCST90274830	14	69271784	A	G	0.057	0.0109	0.49	1.7e-07	14_69271784_A_G	rs10142466	14721	Osteoprotegerin levels
GCST90274830	14	94838142	T	G	0.2618	0.0433	0.0205	1.48e-09	14_94838142_T_G	rs112635299	14733	Osteoprotegerin levels
GCST90274830	15	84250648	A	G	-0.2007	0.0423	0.0206	2.09e-06	15_84250648_A_G	rs138408096	14721	Osteoprotegerin levels
GCST90274830	17	26694861	A	G	-0.1404	0.0111	0.4726	1.14e-36	17_26694861_A_G	rs704	14733	Osteoprotegerin levels
GCST90274830	17	47938521	T	C	-0.0672	0.0129	0.748	1.9e-07	17_47938521_T_C	rs271665	14710	Osteoprotegerin levels
GCST90274830	18	76523646	T	C	0.172	0.0376	0.9707	4.77e-06	18_76523646_T_C	rs9946923	13230	Osteoprotegerin levels
GCST90274830	20	36001673	A	G	-0.2822	0.0592	0.9756	1.87e-06	20_36001673_A_G	rs562335808	10894	Osteoprotegerin levels
GCST90274831	3	155531845	A	G	0.0882	0.0167	0.5176	1.28e-07	3_155531845_A_G	rs7432752	10894	Oncostatin-M levels
GCST90274831	6	31274196	T	C	-0.1048	0.0191	0.8812	4.09e-08	6_31274196_T_C	rs9264931	14736	Oncostatin-M levels
GCST90274831	8	2621859	A	T	0.1155	0.0243	0.9154	2e-06	8_2621859_A_T	rs7007281	11775	Oncostatin-M levels
GCST90274831	8	41555366	T	C	-0.0594	0.0125	0.6496	2.01e-06	8_41555366_T_C	rs559651	14715	Oncostatin-M levels
GCST90274831	9	137876508	C	G	0.2926	0.0621	0.0172	2.46e-06	9_137876508_C_G	rs117867445	10471	Oncostatin-M levels
GCST90274831	10	30032133	A	G	0.2665	0.0525	0.0176	3.85e-07	10_30032133_A_G	rs76275710	14735	Oncostatin-M levels
GCST90274831	11	47424864	A	G	-0.0847	0.017	0.139	6.28e-07	11_47424864_A_G	rs61897429	14735	Oncostatin-M levels
GCST90274831	11	72945341	T	C	0.177	0.0236	0.9163	6.38e-14	11_72945341_T_C	rs2511241	13668	Oncostatin-M levels
GCST90274831	11	102334152	T	C	-0.0803	0.0173	0.8631	3.46e-06	11_102334152_T_C	rs7102957	14288	Oncostatin-M levels
GCST90274831	12	112007756	T	C	-0.0728	0.0132	0.5224	3.48e-08	12_112007756_T_C	rs653178	11785	Oncostatin-M levels
GCST90274831	14	88422929	T	C	-0.1077	0.0178	0.2079	1.44e-09	14_88422929_T_C	rs111865607	10894	Oncostatin-M levels
GCST90274831	15	22508018	A	G	0.1274	0.0276	0.211	3.91e-06	15_22508018_A_G	rs4779338	8491	Oncostatin-M levels
GCST90274831	17	38137033	A	G	0.1101	0.0117	0.5367	4.95e-21	17_38137033_A_G	rs3859189	14729	Oncostatin-M levels
GCST90274831	17	75178814	A	G	-0.2566	0.0536	0.019	1.69e-06	17_75178814_A_G	rs116928468	11770	Oncostatin-M levels
GCST90274831	21	42594678	A	G	-0.152	0.0327	0.0371	3.35e-06	21_42594678_A_G	rs80303768	14722	Oncostatin-M levels
GCST90274831	22	30600105	C	G	-0.159	0.0346	0.0363	4.32e-06	22_30600105_C_G	rs4823082	14724	Oncostatin-M levels
GCST90274831	22	38211954	A	G	-0.0663	0.0122	0.5586	5.5e-08	22_38211954_A_G	rs2285179	14288	Oncostatin-M levels
GCST90274831	22	49231540	A	G	0.0636	0.0136	0.7378	2.92e-06	22_49231540_A_G	rs28444486	14735	Oncostatin-M levels
GCST90274832	1	27646512	A	G	-0.4926	0.0993	0.0079	7.02e-07	1_27646512_A_G	rs146328951	9354	Programmed cell death 1 ligand 1 levels
GCST90274832	1	238609559	A	G	0.0961	0.0192	0.868	5.58e-07	1_238609559_A_G	rs184265227	14288	Programmed cell death 1 ligand 1 levels
GCST90274832	3	127280969	A	G	-0.0816	0.0176	0.8717	3.55e-06	3_127280969_A_G	rs4974444	14288	Programmed cell death 1 ligand 1 levels
GCST90274832	5	18901704	C	G	-0.1008	0.0219	0.0929	4.17e-06	5_18901704_C_G	rs35024691	12825	Programmed cell death 1 ligand 1 levels
GCST90274832	5	90058982	T	G	0.1407	0.0273	0.9234	2.55e-07	5_90058982_T_G	rs62373966	11777	Programmed cell death 1 ligand 1 levels
GCST90274832	5	159936536	T	C	-0.1179	0.0248	0.0613	1.99e-06	5_159936536_T_C	rs10043030	14091	Programmed cell death 1 ligand 1 levels
GCST90274832	6	19842497	T	C	0.0554	0.0116	0.4457	1.79e-06	6_19842497_T_C	rs6917605	14733	Programmed cell death 1 ligand 1 levels
GCST90274832	6	134673561	A	G	0.1933	0.0385	0.0292	5.15e-07	6_134673561_A_G	rs75510105	14727	Programmed cell death 1 ligand 1 levels
GCST90274832	7	151019021	C	G	0.1913	0.0407	0.966	2.6e-06	7_151019021_C_G	rs12539643	11337	Programmed cell death 1 ligand 1 levels
GCST90274832	8	68297799	T	G	-0.1142	0.025	0.074	4.92e-06	8_68297799_T_G	rs113674769	12404	Programmed cell death 1 ligand 1 levels
GCST90274832	9	5448218	T	C	-0.1295	0.012	0.3471	3.77e-27	9_5448218_T_C	rs822335	14736	Programmed cell death 1 ligand 1 levels
GCST90274832	9	5485387	A	T	0.1138	0.0213	0.916	9.16e-08	9_5485387_A_T	rs60830384	14718	Programmed cell death 1 ligand 1 levels
GCST90274832	9	34007646	A	T	0.0832	0.016	0.1779	1.99e-07	9_34007646_A_T	rs7026097	12834	Programmed cell death 1 ligand 1 levels
GCST90274832	11	1948186	T	C	-0.0609	0.0128	0.6543	1.96e-06	11_1948186_T_C	rs7125631	14288	Programmed cell death 1 ligand 1 levels
GCST90274832	11	127683667	T	G	0.061	0.0114	0.5018	8.75e-08	11_127683667_T_G	rs7945680	14728	Programmed cell death 1 ligand 1 levels
GCST90274832	12	48670152	T	C	0.0537	0.0117	0.5862	4.44e-06	12_48670152_T_C	rs7304709	14727	Programmed cell death 1 ligand 1 levels
GCST90274832	12	111932800	T	C	-0.0622	0.0133	0.5235	2.92e-06	12_111932800_T_C	rs7137828	11337	Programmed cell death 1 ligand 1 levels
GCST90274832	15	89721461	T	C	-0.0577	0.012	0.4351	1.52e-06	15_89721461_T_C	rs2283438	14288	Programmed cell death 1 ligand 1 levels
GCST90274832	19	5799008	A	G	0.1619	0.0324	0.0521	5.83e-07	19_5799008_A_G	rs79045618	10714	Programmed cell death 1 ligand 1 levels
GCST90274833	1	88911632	T	C	0.1202	0.0233	0.9155	2.49e-07	1_88911632_T_C	rs78397068	14288	Stem cell factor levels
GCST90274833	1	223111265	A	G	-0.1584	0.0345	0.0354	4.4e-06	1_223111265_A_G	rs71644719	14727	Stem cell factor levels
GCST90274833	1	234853268	A	C	-0.0553	0.0118	0.4647	2.78e-06	1_234853268_A_C	rs557933	14287	Stem cell factor levels
GCST90274833	2	71106068	A	G	-0.0567	0.0116	0.4624	1.02e-06	2_71106068_A_G	rs11126305	14718	Stem cell factor levels
GCST90274833	2	174863785	T	G	0.2137	0.0434	0.9647	8.48e-07	2_174863785_T_G	rs573618345	10894	Stem cell factor levels
GCST90274833	4	18944656	T	C	-0.0718	0.0153	0.185	2.69e-06	4_18944656_T_C	rs7664024	14288	Stem cell factor levels
GCST90274833	4	60174833	A	G	-0.428	0.0907	0.9928	2.37e-06	4_60174833_A_G	rs186248365	11538	Stem cell factor levels
GCST90274833	4	183543315	T	C	-0.1619	0.0339	0.0373	1.79e-06	4_183543315_T_C	rs34813411	14717	Stem cell factor levels
GCST90274833	6	31270311	A	G	0.1407	0.0303	0.0716	3.42e-06	6_31270311_A_G	rs9264796	12404	Stem cell factor levels
GCST90274833	7	94953895	A	G	0.0789	0.012	0.4598	4.87e-11	7_94953895_A_G	rs705379	14288	Stem cell factor levels
GCST90274833	8	47325114	A	G	0.4722	0.1032	0.007	4.75e-06	8_47325114_A_G	rs2133027	8290	Stem cell factor levels
GCST90274833	8	126507308	T	C	-0.0683	0.0126	0.2937	5.94e-08	8_126507308_T_C	rs2980888	14735	Stem cell factor levels
GCST90274833	9	79147122	T	C	0.0575	0.0118	0.4446	1.1e-06	9_79147122_T_C	rs785900	14288	Stem cell factor levels
GCST90274833	9	107661742	A	C	0.1156	0.0133	0.7485	3.57e-18	9_107661742_A_C	rs2740488	14732	Stem cell factor levels
GCST90274833	9	128807910	T	C	-0.1391	0.0205	0.0915	1.16e-11	9_128807910_T_C	rs138854302	14736	Stem cell factor levels
GCST90274833	9	136065526	T	C	0.105	0.0219	0.1215	1.63e-06	9_136065526_T_C	rs12378537	11337	Stem cell factor levels
GCST90274833	10	122531747	T	C	0.1548	0.0339	0.0334	4.96e-06	10_122531747_T_C	rs11199541	14736	Stem cell factor levels
GCST90274833	11	834389	T	C	-0.0721	0.015	0.7926	1.53e-06	11_834389_T_C	rs72847212	13659	Stem cell factor levels
GCST90274833	11	13357183	A	G	-0.0568	0.012	0.6474	2.21e-06	11_13357183_A_G	rs10832027	14734	Stem cell factor levels
GCST90274833	11	61551356	T	C	-0.0735	0.0121	0.6459	1.24e-09	11_61551356_T_C	rs174535	14736	Stem cell factor levels
GCST90274833	11	133206940	A	C	-0.0606	0.0129	0.3129	2.63e-06	11_133206940_A_C	rs10894669	14735	Stem cell factor levels
GCST90274833	12	89369806	T	C	-0.0707	0.0122	0.6366	6.83e-09	12_89369806_T_C	rs11608458	14288	Stem cell factor levels
GCST90274833	13	26799167	A	C	-0.0938	0.0192	0.1062	1.03e-06	13_26799167_A_C	rs71431776	14714	Stem cell factor levels
GCST90274833	15	43623397	T	G	0.2803	0.0512	0.9812	4.38e-08	15_43623397_T_G	rs45617141	12935	Stem cell factor levels
GCST90274833	16	25205611	A	T	-0.0715	0.0152	0.2479	2.55e-06	16_25205611_A_T	rs2161465	11966	Stem cell factor levels
GCST90274833	16	56993161	A	G	0.1146	0.0123	0.3094	1.2e-20	16_56993161_A_G	rs12149545	14736	Stem cell factor levels
GCST90274833	16	67928042	A	G	0.1658	0.0171	0.1303	3.14e-22	16_67928042_A_G	rs16942887	14736	Stem cell factor levels
GCST90274833	17	16356498	A	G	0.2116	0.0453	0.0274	3e-06	17_16356498_A_G	rs151246947	13224	Stem cell factor levels
GCST90274833	18	43867311	A	G	0.0538	0.0117	0.4265	4.26e-06	18_43867311_A_G	rs11877350	14728	Stem cell factor levels
GCST90274833	19	54793830	C	G	0.095	0.0141	0.2138	1.61e-11	19_54793830_C_G	rs798893	14725	Stem cell factor levels
GCST90274833	20	44109198	A	G	0.2422	0.0516	0.0144	2.68e-06	20_44109198_A_G	rs146276488	14728	Stem cell factor levels
GCST90274833	20	44551855	T	C	-0.2858	0.0144	0.8039	1.16e-87	20_44551855_T_C	rs6073958	14730	Stem cell factor levels
GCST90274833	20	44776543	T	C	-0.1985	0.0341	0.0394	5.85e-09	20_44776543_T_C	rs2024570	14288	Stem cell factor levels
GCST90274833	22	25253027	A	G	0.1104	0.024	0.9366	4.22e-06	22_25253027_A_G	rs139690	14734	Stem cell factor levels
GCST90274834	2	122731427	A	G	0.104	0.0218	0.9138	1.84e-06	2_122731427_A_G	rs138897138	14288	SIR2-like protein 2 levels
GCST90274834	3	14613224	T	C	-0.1521	0.0329	0.9617	3.78e-06	3_14613224_T_C	rs116198125	14727	SIR2-like protein 2 levels
GCST90274834	4	160629137	A	G	-0.1063	0.0229	0.0886	3.45e-06	4_160629137_A_G	rs60459634	14288	SIR2-like protein 2 levels
GCST90274834	5	78787853	A	G	0.1277	0.0277	0.9506	4.02e-06	5_78787853_A_G	rs115455827	14735	SIR2-like protein 2 levels
GCST90274834	5	177560339	A	T	0.0639	0.0138	0.7496	3.65e-06	5_177560339_A_T	rs7718478	14288	SIR2-like protein 2 levels
GCST90274834	6	63413043	A	G	-0.3428	0.0737	0.989	3.3e-06	6_63413043_A_G	rs72883370	12737	SIR2-like protein 2 levels
GCST90274834	6	158193698	A	G	0.076	0.0145	0.6981	1.59e-07	6_158193698_A_G	rs1034059	14288	SIR2-like protein 2 levels
GCST90274834	7	14143486	C	G	-0.1286	0.0243	0.9177	1.21e-07	7_14143486_C_G	rs12531843	12404	SIR2-like protein 2 levels
GCST90274834	8	89590527	T	C	0.2573	0.0551	0.9858	3.02e-06	8_89590527_T_C	rs147383134	13801	SIR2-like protein 2 levels
GCST90274834	12	83600525	A	C	-0.0841	0.0184	0.8864	4.86e-06	12_83600525_A_C	rs11115639	14730	SIR2-like protein 2 levels
GCST90274834	13	37413465	T	C	0.0862	0.0184	0.8546	2.8e-06	13_37413465_T_C	rs77381020	14288	SIR2-like protein 2 levels
GCST90274834	19	39379770	T	C	-0.5739	0.0515	0.0161	7.69e-29	19_39379770_T_C	rs144373891	14736	SIR2-like protein 2 levels
GCST90274834	22	45002809	A	G	0.0965	0.0208	0.885	3.49e-06	22_45002809_A_G	rs12152184	12402	SIR2-like protein 2 levels
GCST90274835	1	26973918	A	G	0.0664	0.0138	0.542	1.5e-06	1_26973918_A_G	rs141439288	11757	Signaling lymphocytic activation molecule levels
GCST90274835	1	160581152	A	C	-0.1256	0.0159	0.1616	2.8e-15	1_160581152_A_C	rs12058421	14731	Signaling lymphocytic activation molecule levels
GCST90274835	1	160636559	T	C	0.2209	0.0162	0.8506	2.45e-42	1_160636559_T_C	rs60094514	14732	Signaling lymphocytic activation molecule levels
GCST90274835	2	62575443	A	G	-0.0612	0.0123	0.3695	6.5e-07	2_62575443_A_G	rs13014154	14285	Signaling lymphocytic activation molecule levels
GCST90274835	2	216910771	A	G	0.3328	0.0655	0.989	3.76e-07	2_216910771_A_G	rs192245879	13799	Signaling lymphocytic activation molecule levels
GCST90274835	3	98605646	A	C	0.066	0.0132	0.4501	5.73e-07	3_98605646_A_C	rs1972433	11333	Signaling lymphocytic activation molecule levels
GCST90274835	3	186731157	A	T	0.0727	0.0121	0.6151	1.88e-09	3_186731157_A_T	rs10212190	14285	Signaling lymphocytic activation molecule levels
GCST90274835	4	6642331	A	G	0.0707	0.0153	0.1909	3.82e-06	4_6642331_A_G	rs3806818	13853	Signaling lymphocytic activation molecule levels
GCST90274835	4	106143797	A	G	-0.0609	0.0127	0.5964	1.62e-06	4_106143797_A_G	rs13147502	12843	Signaling lymphocytic activation molecule levels
GCST90274835	5	95263427	A	G	0.1321	0.0164	0.2395	7.96e-16	5_95263427_A_G	rs570025519	10894	Signaling lymphocytic activation molecule levels
GCST90274835	6	32635501	A	G	0.1017	0.0168	0.796	1.42e-09	6_32635501_A_G	rs114466578	12733	Signaling lymphocytic activation molecule levels
GCST90274835	6	42462406	T	C	-0.0589	0.0119	0.4969	7.44e-07	6_42462406_T_C	rs7745783	14286	Signaling lymphocytic activation molecule levels
GCST90274835	6	152893441	T	C	0.0688	0.0143	0.2204	1.5e-06	6_152893441_T_C	rs2623960	14286	Signaling lymphocytic activation molecule levels
GCST90274835	7	38626562	T	C	0.058	0.0125	0.3266	3.48e-06	7_38626562_T_C	rs10499604	14730	Signaling lymphocytic activation molecule levels
GCST90274835	7	134817203	A	G	-0.1585	0.0295	0.0447	7.75e-08	7_134817203_A_G	rs79348253	14719	Signaling lymphocytic activation molecule levels
GCST90274835	9	78767497	C	G	-0.1982	0.043	0.0213	4.04e-06	9_78767497_C_G	rs17720330	14727	Signaling lymphocytic activation molecule levels
GCST90274835	10	28873202	T	C	-0.0747	0.0126	0.2977	3.06e-09	10_28873202_T_C	rs2790462	14733	Signaling lymphocytic activation molecule levels
GCST90274835	10	66091335	A	G	-0.2863	0.0577	0.0181	6.98e-07	10_66091335_A_G	rs138657007	12790	Signaling lymphocytic activation molecule levels
GCST90274835	12	111884608	T	C	0.097	0.013	0.4758	8.55e-14	12_111884608_T_C	rs3184504	11783	Signaling lymphocytic activation molecule levels
GCST90274835	12	121218380	T	G	0.0569	0.0123	0.5251	3.73e-06	12_121218380_T_G	rs11065264	12848	Signaling lymphocytic activation molecule levels
GCST90274835	13	26736047	T	C	0.2712	0.0569	0.9863	1.88e-06	13_26736047_T_C	rs111865527	14244	Signaling lymphocytic activation molecule levels
GCST90274835	13	78282092	C	G	-0.2791	0.0598	0.0148	3.05e-06	13_78282092_C_G	rs73231041	12735	Signaling lymphocytic activation molecule levels
GCST90274835	13	107639422	T	C	0.2421	0.0506	0.9791	1.71e-06	13_107639422_T_C	rs112742549	13499	Signaling lymphocytic activation molecule levels
GCST90274835	14	87822926	T	C	-0.0644	0.0128	0.3774	4.87e-07	14_87822926_T_C	rs147616029	12850	Signaling lymphocytic activation molecule levels
GCST90274835	15	55294543	T	G	-0.0557	0.012	0.5136	3.46e-06	15_55294543_T_G	rs1609310	14286	Signaling lymphocytic activation molecule levels
GCST90274835	17	7063899	A	C	0.1013	0.0156	0.2121	8.38e-11	17_7063899_A_C	rs56244095	14286	Signaling lymphocytic activation molecule levels
GCST90274835	17	79220224	C	G	0.0894	0.0141	0.4462	2.29e-10	17_79220224_C_G	rs2725405	10271	Signaling lymphocytic activation molecule levels
GCST90274835	18	59233474	A	G	-0.3592	0.073	0.9888	8.63e-07	18_59233474_A_G	rs149092077	11137	Signaling lymphocytic activation molecule levels
GCST90274835	18	72388527	A	G	-0.1486	0.0324	0.0449	4.51e-06	18_72388527_A_G	rs35271532	14286	Signaling lymphocytic activation molecule levels
GCST90274835	19	17337555	A	C	0.0674	0.0145	0.2299	3.35e-06	19_17337555_A_C	rs3745163	13669	Signaling lymphocytic activation molecule levels
GCST90274835	22	22451222	T	C	0.1063	0.0229	0.0805	3.45e-06	22_22451222_T_C	rs73151926	14286	Signaling lymphocytic activation molecule levels
GCST90274836	1	86468724	T	C	-0.0984	0.0206	0.8775	1.78e-06	1_86468724_T_C	rs1698742	11790	Sulfotransferase 1A1 levels
GCST90274836	1	119273856	A	G	0.0702	0.0147	0.466	1.79e-06	1_119273856_A_G	rs2712255	9849	Sulfotransferase 1A1 levels
GCST90274836	3	186459927	T	C	-0.0712	0.0135	0.599	1.33e-07	3_186459927_T_C	rs710446	11793	Sulfotransferase 1A1 levels
GCST90274836	4	127777021	T	C	-0.3184	0.0684	0.9871	3.24e-06	4_127777021_T_C	rs149869672	10858	Sulfotransferase 1A1 levels
GCST90274836	4	142303334	A	C	0.1048	0.0214	0.8462	9.72e-07	4_142303334_A_C	rs371387526	8817	Sulfotransferase 1A1 levels
GCST90274836	4	187161211	T	C	-0.1678	0.0136	0.4926	5.64e-35	4_187161211_T_C	rs66530140	10913	Sulfotransferase 1A1 levels
GCST90274836	5	176839890	T	G	-0.083	0.0152	0.2653	4.75e-08	5_176839890_T_G	rs2731674	11790	Sulfotransferase 1A1 levels
GCST90274836	6	52231674	A	G	0.0924	0.0199	0.8711	3.43e-06	6_52231674_A_G	rs55793562	11781	Sulfotransferase 1A1 levels
GCST90274836	7	77960330	T	C	-0.0645	0.0135	0.5986	1.77e-06	7_77960330_T_C	rs2691531	11793	Sulfotransferase 1A1 levels
GCST90274836	8	11410797	T	C	-0.3483	0.0756	0.9898	4.08e-06	8_11410797_T_C	rs7812322	10858	Sulfotransferase 1A1 levels
GCST90274836	8	17377551	A	G	-0.1504	0.0318	0.95	2.25e-06	8_17377551_A_G	rs2213907	11790	Sulfotransferase 1A1 levels
GCST90274836	8	126413022	A	G	0.0768	0.0166	0.4768	3.72e-06	8_126413022_A_G	rs55939507	9460	Sulfotransferase 1A1 levels
GCST90274836	11	19560616	T	C	-0.1433	0.0287	0.9287	5.94e-07	11_19560616_T_C	rs77919742	11345	Sulfotransferase 1A1 levels
GCST90274836	11	128596369	A	T	0.134	0.0285	0.0644	2.58e-06	11_128596369_A_T	rs76833948	11345	Sulfotransferase 1A1 levels
GCST90274836	12	12719921	C	G	0.1077	0.0224	0.8871	1.52e-06	12_12719921_C_G	rs72656644	11345	Sulfotransferase 1A1 levels
GCST90274836	12	23759406	T	C	-0.08	0.0173	0.8156	3.76e-06	12_23759406_T_C	rs10842189	11784	Sulfotransferase 1A1 levels
GCST90274836	12	74902158	A	C	-0.1927	0.0361	0.0662	9.4e-08	12_74902158_A_C	rs9804965	9265	Sulfotransferase 1A1 levels
GCST90274836	12	103074539	T	C	-0.0715	0.0147	0.2856	1.15e-06	12_103074539_T_C	rs703595	11789	Sulfotransferase 1A1 levels
GCST90274836	12	113112650	T	C	0.0622	0.0136	0.4128	4.8e-06	12_113112650_T_C	rs232928	11345	Sulfotransferase 1A1 levels
GCST90274836	16	28285775	A	G	0.0695	0.0139	0.561	5.73e-07	16_28285775_A_G	rs11074902	11345	Sulfotransferase 1A1 levels
GCST90274836	16	28561581	T	C	-0.1882	0.0135	0.5314	3.58e-44	16_28561581_T_C	rs149278	11344	Sulfotransferase 1A1 levels
GCST90274836	17	54851764	A	G	0.271	0.0581	0.9826	3.1e-06	17_54851764_A_G	rs117222566	10403	Sulfotransferase 1A1 levels
GCST90274836	21	28777897	A	C	-0.18	0.0376	0.9587	1.69e-06	21_28777897_A_C	rs72643498	11788	Sulfotransferase 1A1 levels
GCST90274837	2	74061232	A	G	0.2195	0.0425	0.0229	2.41e-07	2_74061232_A_G	rs111872246	14248	STAM binding protein levels
GCST90274837	2	122731427	A	G	0.1085	0.0218	0.9138	6.46e-07	2_122731427_A_G	rs138897138	14288	STAM binding protein levels
GCST90274837	3	14613224	T	C	-0.1484	0.0325	0.9619	4.97e-06	3_14613224_T_C	rs116198125	14727	STAM binding protein levels
GCST90274837	6	158193698	A	G	0.0695	0.0145	0.698	1.64e-06	6_158193698_A_G	rs1034059	14288	STAM binding protein levels
GCST90274837	7	14143486	C	G	-0.1251	0.0243	0.9177	2.63e-07	7_14143486_C_G	rs12531843	12404	STAM binding protein levels
GCST90274837	7	29807677	T	G	0.1578	0.0339	0.0643	3.24e-06	7_29807677_T_G	rs200824954	10894	STAM binding protein levels
GCST90274837	10	6800809	T	C	-0.1908	0.0394	0.0247	1.28e-06	10_6800809_T_C	rs75610895	14730	STAM binding protein levels
GCST90274837	14	104363671	A	G	-0.1722	0.0352	0.0323	9.98e-07	14_104363671_A_G	rs111581172	14736	STAM binding protein levels
GCST90274837	15	81240669	A	G	-0.1571	0.0309	0.0404	3.69e-07	15_81240669_A_G	rs2280441	14735	STAM binding protein levels
GCST90274837	16	84586319	T	C	0.0876	0.0169	0.3579	2.18e-07	16_84586319_T_C	rs114302245	10894	STAM binding protein levels
GCST90274837	17	60294757	A	G	0.235	0.0512	0.0269	4.44e-06	17_60294757_A_G	rs73327656	13801	STAM binding protein levels
GCST90274837	19	6195636	A	G	0.1288	0.0272	0.0724	2.19e-06	19_6195636_A_G	rs140656901	13224	STAM binding protein levels
GCST90274837	19	56709656	A	G	0.2031	0.0437	0.0246	3.36e-06	19_56709656_A_G	rs10426867	12785	STAM binding protein levels
GCST90274837	22	45002809	A	G	0.0961	0.0208	0.8851	3.83e-06	22_45002809_A_G	rs12152184	12402	STAM binding protein levels
GCST90274838	1	166175871	C	G	-0.2692	0.056	0.9835	1.53e-06	1_166175871_C_G	rs78912149	13798	Transforming growth factor-alpha levels
GCST90274838	2	70774295	A	T	0.137	0.0184	0.114	9.65e-14	2_70774295_A_T	rs72912115	14728	Transforming growth factor-alpha levels
GCST90274838	4	16165036	A	G	-0.2684	0.05	0.0153	7.96e-08	4_16165036_A_G	rs34007466	14733	Transforming growth factor-alpha levels
GCST90274838	5	132025905	A	C	-0.0761	0.0166	0.7246	4.55e-06	5_132025905_A_C	rs11242125	9453	Transforming growth factor-alpha levels
GCST90274838	6	31034990	T	C	0.0717	0.0146	0.2343	9.06e-07	6_31034990_T_C	rs9262670	12842	Transforming growth factor-alpha levels
GCST90274838	8	2654153	C	G	0.1081	0.023	0.905	2.6e-06	8_2654153_C_G	rs1963491	11334	Transforming growth factor-alpha levels
GCST90274838	8	13724808	C	G	0.1678	0.0361	0.9681	3.35e-06	8_13724808_C_G	rs34630685	14285	Transforming growth factor-alpha levels
GCST90274838	10	30042437	T	C	-0.2601	0.0508	0.9817	3.05e-07	10_30042437_T_C	rs74130123	14733	Transforming growth factor-alpha levels
GCST90274838	10	90836825	A	G	-0.095	0.0198	0.1322	1.6e-06	10_90836825_A_G	rs4934441	11780	Transforming growth factor-alpha levels
GCST90274838	11	119506018	T	C	0.0959	0.019	0.1107	4.48e-07	11_119506018_T_C	rs12270510	14731	Transforming growth factor-alpha levels
GCST90274838	12	112007756	T	C	-0.0708	0.0131	0.5228	6.5e-08	12_112007756_T_C	rs653178	11782	Transforming growth factor-alpha levels
GCST90274838	17	38137033	A	G	0.0655	0.0116	0.5369	1.64e-08	17_38137033_A_G	rs3859189	14726	Transforming growth factor-alpha levels
GCST90274838	17	52902972	A	T	-0.0581	0.0122	0.4071	1.91e-06	17_52902972_A_T	rs111613293	14285	Transforming growth factor-alpha levels
GCST90274838	19	15885492	A	T	0.143	0.0307	0.9552	3.19e-06	19_15885492_A_T	rs78464136	14285	Transforming growth factor-alpha levels
GCST90274838	19	58857883	A	G	0.2856	0.0569	0.9866	5.19e-07	19_58857883_A_G	rs149146289	14285	Transforming growth factor-alpha levels
GCST90274839	2	86307128	A	G	-0.0649	0.013	0.478	5.97e-07	2_86307128_A_G	rs12328100	11784	Tumor necrosis factor levels
GCST90274839	2	117991812	A	T	0.1289	0.0254	0.9163	3.88e-07	2_117991812_A_T	rs333835	11337	Tumor necrosis factor levels
GCST90274839	3	108099780	T	C	0.0674	0.0135	0.4514	5.96e-07	3_108099780_T_C	rs7621032	11337	Tumor necrosis factor levels
GCST90274839	4	126954768	T	C	0.246	0.0472	0.0296	1.87e-07	4_126954768_T_C	rs537908127	9243	Tumor necrosis factor levels
GCST90274839	4	146658520	T	C	-0.1517	0.031	0.9506	9.9e-07	4_146658520_T_C	rs4835254	11770	Tumor necrosis factor levels
GCST90274839	6	44325149	T	C	0.1175	0.0255	0.078	4.07e-06	6_44325149_T_C	rs867063	11337	Tumor necrosis factor levels
GCST90274839	6	127494091	A	G	0.2512	0.0533	0.9796	2.44e-06	6_127494091_A_G	rs138684734	10850	Tumor necrosis factor levels
GCST90274839	7	80365289	A	G	-0.3062	0.0629	0.0173	1.13e-06	7_80365289_A_G	rs117427219	10850	Tumor necrosis factor levels
GCST90274839	7	150140762	T	C	-0.0606	0.0131	0.5366	3.73e-06	7_150140762_T_C	rs7806921	11778	Tumor necrosis factor levels
GCST90274839	8	136662225	A	G	-0.298	0.0646	0.9824	3.97e-06	8_136662225_A_G	rs148560093	9984	Tumor necrosis factor levels
GCST90274839	10	11469516	A	G	-0.1207	0.0247	0.0885	1.03e-06	10_11469516_A_G	rs12354434	11337	Tumor necrosis factor levels
GCST90274839	10	106909970	A	G	-0.0653	0.0142	0.2861	4.25e-06	10_106909970_A_G	rs1377015	11782	Tumor necrosis factor levels
GCST90274839	12	50824101	T	C	0.3405	0.066	0.0132	2.48e-07	12_50824101_T_C	rs141295666	11337	Tumor necrosis factor levels
GCST90274839	17	10503956	A	T	0.1372	0.0288	0.0615	1.9e-06	17_10503956_A_T	rs1266163	11337	Tumor necrosis factor levels
GCST90274839	17	15740146	T	C	-0.0836	0.0183	0.344	4.92e-06	17_15740146_T_C	rs9913313	7957	Tumor necrosis factor levels
GCST90274839	19	33635097	C	G	-0.1127	0.0226	0.8939	6.14e-07	19_33635097_C_G	rs12975019	10278	Tumor necrosis factor levels
GCST90274839	20	2931738	C	G	0.51	0.1077	0.0088	2.19e-06	20_2931738_C_G	rs6138961	7308	Tumor necrosis factor levels
GCST90274839	22	45932279	T	C	0.0826	0.0177	0.1679	3.06e-06	22_45932279_T_C	rs9614693	11763	Tumor necrosis factor levels
GCST90274840	1	110256931	C	G	-0.1918	0.0403	0.029	1.94e-06	1_110256931_C_G	rs12743015	11784	TNF-beta levels
GCST90274840	2	215575422	T	C	0.1514	0.0317	0.0511	1.79e-06	2_215575422_T_C	rs16852556	11344	TNF-beta levels
GCST90274840	6	30940328	A	G	-0.0928	0.0131	0.4298	1.4e-12	6_30940328_A_G	rs3131932	11792	TNF-beta levels
GCST90274840	6	31042217	T	C	-0.1991	0.0144	0.2883	1.77e-43	6_31042217_T_C	rs2523882	11792	TNF-beta levels
GCST90274840	6	31474685	T	C	-0.6283	0.0196	0.116	1.8e-225	6_31474685_T_C	rs2844500	11791	TNF-beta levels
GCST90274840	12	6429443	A	G	-0.2485	0.0521	0.0294	1.85e-06	12_6429443_A_G	rs139511528	10280	TNF-beta levels
GCST90274840	12	6514963	A	C	0.1759	0.0189	0.1645	1.32e-20	12_6514963_A_C	rs2364485	11344	TNF-beta levels
GCST90274840	12	111932800	T	C	-0.1333	0.0133	0.5234	1.21e-23	12_111932800_T_C	rs7137828	11344	TNF-beta levels
GCST90274840	14	34880659	A	G	-0.1252	0.0259	0.0934	1.34e-06	14_34880659_A_G	rs12883833	9259	TNF-beta levels
GCST90274841	1	7972201	A	G	-0.1301	0.013	0.5203	1.41e-23	1_7972201_A_G	rs1776354	11783	Tumor necrosis factor receptor superfamily member 9 levels
GCST90274841	2	8443803	A	G	-0.0682	0.0144	0.3043	2.18e-06	2_8443803_A_G	rs10178845	11765	Tumor necrosis factor receptor superfamily member 9 levels
GCST90274841	2	120226781	A	C	-0.0968	0.0199	0.1322	1.15e-06	2_120226781_A_C	rs2579649	11336	Tumor necrosis factor receptor superfamily member 9 levels
GCST90274841	3	177868759	A	G	0.375	0.0809	0.0104	3.56e-06	3_177868759_A_G	rs150949259	8674	Tumor necrosis factor receptor superfamily member 9 levels
GCST90274841	4	28155085	T	G	0.2317	0.0504	0.9796	4.28e-06	4_28155085_T_G	rs140214797	11769	Tumor necrosis factor receptor superfamily member 9 levels
GCST90274841	4	153651229	A	C	0.3111	0.065	0.9869	1.7e-06	4_153651229_A_C	rs72964492	9983	Tumor necrosis factor receptor superfamily member 9 levels
GCST90274841	5	124329728	A	G	0.0924	0.0201	0.1947	4.29e-06	5_124329728_A_G	rs7737635	9453	Tumor necrosis factor receptor superfamily member 9 levels
GCST90274841	5	174179760	T	C	-0.0982	0.0203	0.1231	1.32e-06	5_174179760_T_C	rs75246422	11784	Tumor necrosis factor receptor superfamily member 9 levels
GCST90274841	5	176766177	A	G	-0.0693	0.0139	0.6695	6.18e-07	5_176766177_A_G	rs4976685	11763	Tumor necrosis factor receptor superfamily member 9 levels
GCST90274841	6	31312538	A	G	0.0926	0.0149	0.2629	5.14e-10	6_31312538_A_G	rs2854008	11784	Tumor necrosis factor receptor superfamily member 9 levels
GCST90274841	8	50188685	A	G	0.3742	0.0814	0.0105	4.29e-06	8_50188685_A_G	rs146380867	10849	Tumor necrosis factor receptor superfamily member 9 levels
GCST90274841	8	99918668	C	G	-0.4015	0.0847	0.9895	2.13e-06	8_99918668_C_G	rs10101219	9540	Tumor necrosis factor receptor superfamily member 9 levels
GCST90274841	8	118333064	A	G	-0.1626	0.0313	0.9533	2.05e-07	8_118333064_A_G	rs1846520	11782	Tumor necrosis factor receptor superfamily member 9 levels
GCST90274841	9	87717237	A	G	0.0707	0.0152	0.7165	3.3e-06	9_87717237_A_G	rs7858310	11336	Tumor necrosis factor receptor superfamily member 9 levels
GCST90274841	10	90880926	T	C	-0.0995	0.0212	0.1219	2.69e-06	10_90880926_T_C	rs11202989	11336	Tumor necrosis factor receptor superfamily member 9 levels
GCST90274841	11	2632174	A	T	-0.1438	0.0281	0.0736	3.1e-07	11_2632174_A_T	rs72850206	11336	Tumor necrosis factor receptor superfamily member 9 levels
GCST90274841	12	6503786	T	C	0.0703	0.015	0.2853	2.78e-06	12_6503786_T_C	rs9669611	11783	Tumor necrosis factor receptor superfamily member 9 levels
GCST90274841	12	67215987	A	G	-0.0669	0.014	0.3517	1.77e-06	12_67215987_A_G	rs12227836	11336	Tumor necrosis factor receptor superfamily member 9 levels
GCST90274841	12	111884608	T	C	0.0681	0.013	0.476	1.62e-07	12_111884608_T_C	rs3184504	11784	Tumor necrosis factor receptor superfamily member 9 levels
GCST90274841	12	129783438	A	G	0.064	0.0131	0.4447	1.03e-06	12_129783438_A_G	rs10744409	11764	Tumor necrosis factor receptor superfamily member 9 levels
GCST90274841	13	28604007	T	C	-0.2714	0.0593	0.9828	4.72e-06	13_28604007_T_C	rs76428106	10849	Tumor necrosis factor receptor superfamily member 9 levels
GCST90274841	13	58754621	A	T	-0.3325	0.0719	0.9767	3.76e-06	13_58754621_A_T	rs143274881	9353	Tumor necrosis factor receptor superfamily member 9 levels
GCST90274841	13	108993494	A	G	-0.1402	0.0296	0.9406	2.17e-06	13_108993494_A_G	rs12874404	11336	Tumor necrosis factor receptor superfamily member 9 levels
GCST90274841	14	20709993	C	G	0.0889	0.0182	0.2828	1.04e-06	14_20709993_C_G	rs8005108	9453	Tumor necrosis factor receptor superfamily member 9 levels
GCST90274841	14	63713358	C	G	-0.1155	0.0228	0.901	4.07e-07	14_63713358_C_G	rs57700441	11773	Tumor necrosis factor receptor superfamily member 9 levels
GCST90274841	17	16522922	A	G	0.3284	0.0668	0.019	8.83e-07	17_16522922_A_G	rs118083884	9785	Tumor necrosis factor receptor superfamily member 9 levels
GCST90274841	19	49126012	C	G	0.097	0.0206	0.8419	2.49e-06	19_49126012_C_G	rs1645331	9033	Tumor necrosis factor receptor superfamily member 9 levels
GCST90274841	20	2629394	A	T	0.1189	0.0242	0.8742	8.96e-07	20_2629394_A_T	rs192538756	9453	Tumor necrosis factor receptor superfamily member 9 levels
GCST90274842	2	137066601	T	C	-0.0628	0.0137	0.6354	4.56e-06	2_137066601_T_C	rs10211598	11770	Tumor necrosis factor ligand superfamily member 14 levels
GCST90274842	4	94769686	A	G	-0.0818	0.0166	0.2019	8.32e-07	4_94769686_A_G	rs7688836	11791	Tumor necrosis factor ligand superfamily member 14 levels
GCST90274842	4	125709779	A	C	-0.2421	0.0498	0.0299	1.17e-06	4_125709779_A_C	rs147119146	11788	Tumor necrosis factor ligand superfamily member 14 levels
GCST90274842	5	39861942	C	G	-0.2117	0.043	0.0273	8.51e-07	5_39861942_C_G	rs76778362	11791	Tumor necrosis factor ligand superfamily member 14 levels
GCST90274842	5	131652529	A	C	0.0785	0.0132	0.5494	2.73e-09	5_131652529_A_C	rs11950562	11793	Tumor necrosis factor ligand superfamily member 14 levels
GCST90274842	6	22713651	T	C	-0.0651	0.0141	0.3144	3.89e-06	6_22713651_T_C	rs9295562	11771	Tumor necrosis factor ligand superfamily member 14 levels
GCST90274842	6	56788897	A	G	-0.2574	0.0506	0.0213	3.64e-07	6_56788897_A_G	rs115950744	11302	Tumor necrosis factor ligand superfamily member 14 levels
GCST90274842	7	28896826	A	T	0.1692	0.0364	0.9583	3.35e-06	7_28896826_A_T	rs117442125	11345	Tumor necrosis factor ligand superfamily member 14 levels
GCST90274842	8	27416526	A	C	0.2392	0.0522	0.0209	4.6e-06	8_27416526_A_C	rs78336300	10917	Tumor necrosis factor ligand superfamily member 14 levels
GCST90274842	8	36844946	T	G	-0.1456	0.0303	0.0551	1.55e-06	8_36844946_T_G	rs117720118	11773	Tumor necrosis factor ligand superfamily member 14 levels
GCST90274842	8	99636603	A	G	-0.2358	0.0506	0.023	3.16e-06	8_99636603_A_G	rs79233212	11345	Tumor necrosis factor ligand superfamily member 14 levels
GCST90274842	9	132432461	A	G	0.229	0.0497	0.024	4.07e-06	9_132432461_A_G	rs59801342	10721	Tumor necrosis factor ligand superfamily member 14 levels
GCST90274842	10	111146614	T	C	-0.2336	0.0511	0.9787	4.84e-06	10_111146614_T_C	rs79791117	10903	Tumor necrosis factor ligand superfamily member 14 levels
GCST90274842	12	74925803	T	C	-0.1519	0.0316	0.0635	1.53e-06	12_74925803_T_C	rs1461044	11792	Tumor necrosis factor ligand superfamily member 14 levels
GCST90274842	12	91045724	T	C	-0.0683	0.0147	0.3338	3.38e-06	12_91045724_T_C	rs11105725	11345	Tumor necrosis factor ligand superfamily member 14 levels
GCST90274842	13	100645723	T	C	0.0619	0.0135	0.5736	4.54e-06	13_100645723_T_C	rs4772260	11790	Tumor necrosis factor ligand superfamily member 14 levels
GCST90274842	15	23989218	T	C	-0.6334	0.1109	0.0083	1.12e-08	15_23989218_T_C	rs184708984	6942	Tumor necrosis factor ligand superfamily member 14 levels
GCST90274842	15	79463978	T	C	-0.2255	0.0472	0.0287	1.77e-06	15_79463978_T_C	rs74600570	11778	Tumor necrosis factor ligand superfamily member 14 levels
GCST90274842	16	78681855	T	C	-0.063	0.0133	0.5474	2.17e-06	16_78681855_T_C	rs2738591	11789	Tumor necrosis factor ligand superfamily member 14 levels
GCST90274842	18	11626563	A	G	0.1048	0.0208	0.1883	4.69e-07	18_11626563_A_G	rs9961731	9461	Tumor necrosis factor ligand superfamily member 14 levels
GCST90274842	18	14002436	C	G	-0.0698	0.0152	0.2595	4.39e-06	18_14002436_C_G	rs34925583	11345	Tumor necrosis factor ligand superfamily member 14 levels
GCST90274842	18	70105531	T	C	-0.0905	0.0186	0.1483	1.14e-06	18_70105531_T_C	rs9962377	11793	Tumor necrosis factor ligand superfamily member 14 levels
GCST90274842	19	5968688	A	G	-0.0811	0.0176	0.1772	4.07e-06	19_5968688_A_G	rs11085155	11774	Tumor necrosis factor ligand superfamily member 14 levels
GCST90274842	19	6665020	T	C	-0.4894	0.0273	0.0625	7.29e-72	19_6665020_T_C	rs344560	11793	Tumor necrosis factor ligand superfamily member 14 levels
GCST90274842	19	6682873	A	G	0.2584	0.0327	0.0429	2.74e-15	19_6682873_A_G	rs11569551	11793	Tumor necrosis factor ligand superfamily member 14 levels
GCST90274842	19	29938464	T	C	0.1032	0.0215	0.8112	1.59e-06	19_29938464_T_C	rs76688046	7942	Tumor necrosis factor ligand superfamily member 14 levels
GCST90274843	1	196710916	T	C	-0.1191	0.0147	0.8073	5.4e-16	1_196710916_T_C	rs16840522	14725	TNF-related apoptosis-inducing ligand levels
GCST90274843	2	203169224	A	G	0.0882	0.0182	0.8717	1.26e-06	2_203169224_A_G	rs2138380	13239	TNF-related apoptosis-inducing ligand levels
GCST90274843	2	209615008	A	G	-0.2297	0.0501	0.0323	4.54e-06	2_209615008_A_G	rs368805685	11760	TNF-related apoptosis-inducing ligand levels
GCST90274843	3	113950321	A	T	-0.1311	0.0279	0.9501	2.62e-06	3_113950321_A_T	rs28424593	14722	TNF-related apoptosis-inducing ligand levels
GCST90274843	3	172130799	T	G	0.1252	0.02	0.1051	3.85e-10	3_172130799_T_G	rs490342	13228	TNF-related apoptosis-inducing ligand levels
GCST90274843	3	172274232	A	C	0.5818	0.0399	0.9715	3.69e-48	3_172274232_A_C	rs574044675	13173	TNF-related apoptosis-inducing ligand levels
GCST90274843	3	186449122	A	G	0.285	0.0187	0.886	1.9e-52	3_186449122_A_G	rs5030044	14287	TNF-related apoptosis-inducing ligand levels
GCST90274843	4	57703725	T	C	0.1622	0.0347	0.0376	2.95e-06	4_57703725_T_C	rs146922303	14727	TNF-related apoptosis-inducing ligand levels
GCST90274843	4	67749461	C	G	-0.2835	0.0606	0.0106	2.89e-06	4_67749461_C_G	rs142889372	14238	TNF-related apoptosis-inducing ligand levels
GCST90274843	4	69327121	T	G	0.2641	0.0535	0.019	7.96e-07	4_69327121_T_G	rs145386370	13386	TNF-related apoptosis-inducing ligand levels
GCST90274843	4	181271289	T	G	0.0674	0.0138	0.7733	1.04e-06	4_181271289_T_G	rs17779404	14723	TNF-related apoptosis-inducing ligand levels
GCST90274843	5	75017740	T	C	-0.26	0.0564	0.0161	4.03e-06	5_75017740_T_C	rs114597610	14735	TNF-related apoptosis-inducing ligand levels
GCST90274843	5	162595921	A	G	0.189	0.037	0.9721	3.25e-07	5_162595921_A_G	rs111257277	14729	TNF-related apoptosis-inducing ligand levels
GCST90274843	6	18023031	A	T	0.1694	0.0354	0.0304	1.71e-06	6_18023031_A_T	rs78956561	14719	TNF-related apoptosis-inducing ligand levels
GCST90274843	6	33692744	A	C	0.1342	0.0265	0.063	4.1e-07	6_33692744_A_C	rs140862652	14287	TNF-related apoptosis-inducing ligand levels
GCST90274843	6	57391519	T	C	0.0807	0.0175	0.5094	4e-06	6_57391519_T_C	rs2894910	9830	TNF-related apoptosis-inducing ligand levels
GCST90274843	6	90047013	A	G	0.0655	0.0118	0.4536	2.84e-08	6_90047013_A_G	rs1065657	14287	TNF-related apoptosis-inducing ligand levels
GCST90274843	7	52792820	T	C	0.1823	0.038	0.9624	1.61e-06	7_52792820_T_C	rs6969337	11336	TNF-related apoptosis-inducing ligand levels
GCST90274843	7	135852098	A	G	-0.5024	0.1076	0.0051	3.02e-06	7_135852098_A_G	rs141011299	9812	TNF-related apoptosis-inducing ligand levels
GCST90274843	10	107586667	T	G	-0.1452	0.0316	0.0401	4.33e-06	10_107586667_T_G	rs2418781	14287	TNF-related apoptosis-inducing ligand levels
GCST90274843	11	61549025	A	G	0.0787	0.0121	0.3509	7.81e-11	11_61549025_A_G	rs174533	14732	TNF-related apoptosis-inducing ligand levels
GCST90274843	11	103163928	A	G	-0.244	0.0491	0.0227	6.71e-07	11_103163928_A_G	rs180941492	13800	TNF-related apoptosis-inducing ligand levels
GCST90274843	12	104261323	A	T	-0.0881	0.0185	0.8739	1.92e-06	12_104261323_A_T	rs10745981	12850	TNF-related apoptosis-inducing ligand levels
GCST90274843	14	94844947	T	C	0.6692	0.044	0.0205	3.08e-52	14_94844947_T_C	rs28929474	14735	TNF-related apoptosis-inducing ligand levels
GCST90274843	16	57345733	T	C	0.0691	0.0145	0.2543	1.88e-06	16_57345733_T_C	rs2113173	14287	TNF-related apoptosis-inducing ligand levels
GCST90274843	16	72079657	T	C	-0.0724	0.0146	0.1946	7.09e-07	16_72079657_T_C	rs77303550	14728	TNF-related apoptosis-inducing ligand levels
GCST90274843	17	64224775	T	C	0.2575	0.037	0.029	3.42e-12	17_64224775_T_C	rs8178824	14735	TNF-related apoptosis-inducing ligand levels
GCST90274843	18	29804863	A	T	-0.0894	0.0115	0.4593	7.61e-15	18_29804863_A_T	rs654488	14735	TNF-related apoptosis-inducing ligand levels
GCST90274843	19	44153100	A	G	0.3554	0.0163	0.8425	2.14e-105	19_44153100_A_G	rs4760	14287	TNF-related apoptosis-inducing ligand levels
GCST90274844	1	1973608	A	G	0.302	0.0635	0.9818	1.98e-06	1_1973608_A_G	rs72636362	11728	TNF-related activation-induced cytokine levels
GCST90274844	1	22143382	A	G	0.167	0.0344	0.0349	1.21e-06	1_22143382_A_G	rs34221978	14734	TNF-related activation-induced cytokine levels
GCST90274844	2	17337409	T	G	0.2368	0.0486	0.9817	1.1e-06	2_17337409_T_G	rs72781813	14735	TNF-related activation-induced cytokine levels
GCST90274844	2	30655453	A	C	-0.1939	0.0416	0.976	3.15e-06	2_30655453_A_C	rs113835939	14732	TNF-related activation-induced cytokine levels
GCST90274844	2	104163036	T	G	-0.1719	0.0366	0.9693	2.64e-06	2_104163036_T_G	rs76488966	14720	TNF-related activation-induced cytokine levels
GCST90274844	2	136379377	A	C	0.1377	0.0285	0.9227	1.35e-06	2_136379377_A_C	rs201831835	10894	TNF-related activation-induced cytokine levels
GCST90274844	3	83133339	T	C	-0.2976	0.0641	0.9853	3.44e-06	3_83133339_T_C	rs77980965	11337	TNF-related activation-induced cytokine levels
GCST90274844	3	172294500	A	G	-0.4987	0.0343	0.0334	6.82e-48	3_172294500_A_G	rs79287178	14719	TNF-related activation-induced cytokine levels
GCST90274844	3	194061578	A	G	-0.0978	0.015	0.2943	7.03e-11	3_194061578_A_G	rs11713634	11336	TNF-related activation-induced cytokine levels
GCST90274844	4	8958677	A	T	-0.1043	0.0211	0.7203	7.69e-07	4_8958677_A_T	rs181906998	9987	TNF-related activation-induced cytokine levels
GCST90274844	4	105828656	A	G	-0.0777	0.0166	0.1504	2.86e-06	4_105828656_A_G	rs4365726	14287	TNF-related activation-induced cytokine levels
GCST90274844	4	111911027	T	C	-0.1376	0.0281	0.9058	9.74e-07	4_111911027_T_C	rs150011668	11538	TNF-related activation-induced cytokine levels
GCST90274844	5	115874345	A	G	0.2386	0.0459	0.9763	2.01e-07	5_115874345_A_G	rs150128402	14736	TNF-related activation-induced cytokine levels
GCST90274844	5	160174315	T	C	-0.0549	0.0118	0.4357	3.28e-06	5_160174315_T_C	rs1432791	14288	TNF-related activation-induced cytokine levels
GCST90274844	6	33048371	C	G	0.2646	0.0498	0.018	1.08e-07	6_33048371_C_G	rs17221073	13801	TNF-related activation-induced cytokine levels
GCST90274844	6	90249507	A	G	0.054	0.0116	0.5245	3.24e-06	6_90249507_A_G	rs6932751	14730	TNF-related activation-induced cytokine levels
GCST90274844	7	50811081	A	G	0.0686	0.013	0.2872	1.31e-07	7_50811081_A_G	rs3801000	14288	TNF-related activation-induced cytokine levels
GCST90274844	7	142245686	T	G	-0.0625	0.013	0.2875	1.53e-06	7_142245686_T_G	rs17302	14288	TNF-related activation-induced cytokine levels
GCST90274844	8	19490180	T	G	-0.078	0.017	0.8529	4.47e-06	8_19490180_T_G	rs2975421	14288	TNF-related activation-induced cytokine levels
GCST90274844	8	23089208	A	G	-0.1532	0.0148	0.2051	4.13e-25	8_23089208_A_G	rs62501135	14288	TNF-related activation-induced cytokine levels
GCST90274844	8	83420230	C	G	-0.1254	0.0272	0.9313	4.02e-06	8_83420230_C_G	rs183217699	12852	TNF-related activation-induced cytokine levels
GCST90274844	8	106500173	T	G	-0.0678	0.0143	0.6393	2.12e-06	8_106500173_T_G	rs1839438	10894	TNF-related activation-induced cytokine levels
GCST90274844	8	120201029	T	C	-0.1618	0.0118	0.4162	8.62e-43	8_120201029_T_C	rs2468187	14735	TNF-related activation-induced cytokine levels
GCST90274844	9	16905616	A	T	0.1215	0.0265	0.0705	4.54e-06	9_16905616_A_T	rs5001566	11982	TNF-related activation-induced cytokine levels
GCST90274844	9	93147790	T	G	0.07	0.0148	0.8064	2.25e-06	9_93147790_T_G	rs6479556	14728	TNF-related activation-induced cytokine levels
GCST90274844	11	37130843	C	G	-0.0695	0.0151	0.3443	4.17e-06	11_37130843_C_G	rs78045189	11760	TNF-related activation-induced cytokine levels
GCST90274844	12	129430611	T	G	-0.2685	0.0539	0.9818	6.31e-07	12_129430611_T_G	rs75991751	13422	TNF-related activation-induced cytokine levels
GCST90274844	13	43039673	A	C	0.1172	0.0116	0.4634	5.33e-24	13_43039673_A_C	rs4512994	14736	TNF-related activation-induced cytokine levels
GCST90274844	13	68202750	T	C	-0.1684	0.0356	0.0319	2.24e-06	13_68202750_T_C	rs4334157	14736	TNF-related activation-induced cytokine levels
GCST90274844	17	26694861	A	G	-0.1085	0.0116	0.4755	8.48e-21	17_26694861_A_G	rs704	14736	TNF-related activation-induced cytokine levels
GCST90274844	19	35131252	C	G	0.1462	0.0315	0.0491	3.46e-06	19_35131252_C_G	rs150416959	13224	TNF-related activation-induced cytokine levels
GCST90274844	20	39165692	A	G	-0.1646	0.03	0.0498	4.1e-08	20_39165692_A_G	rs117113213	14723	TNF-related activation-induced cytokine levels
GCST90274844	20	46454945	T	C	0.0636	0.0126	0.3364	4.47e-07	20_46454945_T_C	rs6063153	14287	TNF-related activation-induced cytokine levels
GCST90274845	1	240843947	C	G	-0.0928	0.0187	0.8143	6.96e-07	1_240843947_C_G	rs7550374	11345	Thymic stromal lymphopoietin levels
GCST90274845	2	2626966	C	G	-0.074	0.0153	0.758	1.32e-06	2_2626966_C_G	rs12472785	11792	Thymic stromal lymphopoietin levels
GCST90274845	2	239484610	T	C	-0.0834	0.0178	0.4567	2.79e-06	2_239484610_T_C	rs13414099	7943	Thymic stromal lymphopoietin levels
GCST90274845	7	42730058	T	G	0.0846	0.0152	0.2624	2.61e-08	7_42730058_T_G	rs4724126	11344	Thymic stromal lymphopoietin levels
GCST90274845	7	148846775	A	T	0.0743	0.0158	0.632	2.57e-06	7_148846775_A_T	rs75129390	8817	Thymic stromal lymphopoietin levels
GCST90274845	8	69813968	A	G	0.1629	0.0345	0.9535	2.34e-06	8_69813968_A_G	rs72652144	11782	Thymic stromal lymphopoietin levels
GCST90274845	9	23277990	A	T	-0.0934	0.0201	0.1258	3.37e-06	9_23277990_A_T	rs112206094	11792	Thymic stromal lymphopoietin levels
GCST90274845	10	34395970	A	G	-0.1569	0.0338	0.0499	3.45e-06	10_34395970_A_G	rs117095006	11345	Thymic stromal lymphopoietin levels
GCST90274845	10	108726426	T	C	-0.2956	0.063	0.0141	2.7e-06	10_108726426_T_C	rs72811179	11345	Thymic stromal lymphopoietin levels
GCST90274845	11	121946210	A	G	0.2674	0.0575	0.9812	3.31e-06	11_121946210_A_G	rs145111430	11345	Thymic stromal lymphopoietin levels
GCST90274845	15	60209215	A	C	0.3219	0.066	0.0132	1.08e-06	15_60209215_A_C	rs190906347	10858	Thymic stromal lymphopoietin levels
GCST90274845	15	79915029	A	G	0.1619	0.0351	0.0381	3.98e-06	15_79915029_A_G	rs140886020	11786	Thymic stromal lymphopoietin levels
GCST90274845	16	8805947	T	G	0.1784	0.0367	0.0353	1.17e-06	16_8805947_T_G	rs12448125	11792	Thymic stromal lymphopoietin levels
GCST90274845	17	27504563	A	G	-0.4423	0.0943	0.0096	2.73e-06	17_27504563_A_G	rs118119134	8576	Thymic stromal lymphopoietin levels
GCST90274845	17	80919387	A	G	-0.0643	0.0139	0.4553	3.73e-06	17_80919387_A_G	rs7406537	11149	Thymic stromal lymphopoietin levels
GCST90274845	20	37959633	A	G	0.3618	0.0747	0.9877	1.28e-06	20_37959633_A_G	rs185922111	10858	Thymic stromal lymphopoietin levels
GCST90274845	22	47002274	T	C	0.1348	0.0294	0.8892	4.54e-06	22_47002274_T_C	rs577897343	7943	Thymic stromal lymphopoietin levels
GCST90274846	1	146403678	A	C	0.2346	0.0505	0.9586	3.39e-06	1_146403678_A_C	rs587680479	9830	Tumor necrosis factor ligand superfamily member 12 levels
GCST90274846	1	162517994	A	T	-0.0727	0.0141	0.2484	2.52e-07	1_162517994_A_T	rs12145644	14287	Tumor necrosis factor ligand superfamily member 12 levels
GCST90274846	1	221052765	A	G	-0.0591	0.0129	0.6653	4.62e-06	1_221052765_A_G	rs2738752	12848	Tumor necrosis factor ligand superfamily member 12 levels
GCST90274846	1	233623860	A	G	0.109	0.0228	0.0734	1.75e-06	1_233623860_A_G	rs12726054	14721	Tumor necrosis factor ligand superfamily member 12 levels
GCST90274846	2	53077754	A	G	0.1404	0.0273	0.9522	2.71e-07	2_53077754_A_G	rs2163333	14719	Tumor necrosis factor ligand superfamily member 12 levels
GCST90274846	2	99371601	A	G	-0.0849	0.0168	0.8184	4.34e-07	2_99371601_A_G	rs201620545	11327	Tumor necrosis factor ligand superfamily member 12 levels
GCST90274846	2	109239869	A	T	-0.0592	0.0125	0.3965	2.18e-06	2_109239869_A_T	rs826688	12835	Tumor necrosis factor ligand superfamily member 12 levels
GCST90274846	3	59625877	A	G	-0.0622	0.0136	0.2327	4.8e-06	3_59625877_A_G	rs3821473	14736	Tumor necrosis factor ligand superfamily member 12 levels
GCST90274846	3	98429219	C	G	0.0812	0.012	0.4558	1.32e-11	3_98429219_C_G	rs73133996	14288	Tumor necrosis factor ligand superfamily member 12 levels
GCST90274846	3	142705695	A	G	-0.1312	0.028	0.9544	2.79e-06	3_142705695_A_G	rs1965399	14736	Tumor necrosis factor ligand superfamily member 12 levels
GCST90274846	3	143021856	C	G	0.1192	0.014	0.748	1.68e-17	3_143021856_C_G	rs9842051	14288	Tumor necrosis factor ligand superfamily member 12 levels
GCST90274846	3	174384187	T	C	-0.2108	0.0456	0.9813	3.79e-06	3_174384187_T_C	rs78254232	14248	Tumor necrosis factor ligand superfamily member 12 levels
GCST90274846	4	103188709	T	C	0.2027	0.0236	0.0696	8.77e-18	4_103188709_T_C	rs13107325	14733	Tumor necrosis factor ligand superfamily member 12 levels
GCST90274846	5	167311493	T	C	0.0577	0.0119	0.4339	1.24e-06	5_167311493_T_C	rs11738159	14288	Tumor necrosis factor ligand superfamily member 12 levels
GCST90274846	6	70682566	T	C	-0.2262	0.0471	0.025	1.57e-06	6_70682566_T_C	rs575752535	10894	Tumor necrosis factor ligand superfamily member 12 levels
GCST90274846	6	88516736	A	G	-0.2027	0.0438	0.9577	3.69e-06	6_88516736_A_G	rs16879825	11784	Tumor necrosis factor ligand superfamily member 12 levels
GCST90274846	8	145013345	T	C	0.0613	0.0122	0.388	5.05e-07	8_145013345_T_C	rs11136339	13664	Tumor necrosis factor ligand superfamily member 12 levels
GCST90274846	9	5636355	T	C	-0.0856	0.0186	0.8764	4.18e-06	9_5636355_T_C	rs56023600	14287	Tumor necrosis factor ligand superfamily member 12 levels
GCST90274846	9	33113322	T	C	-0.0897	0.0193	0.1102	3.36e-06	9_33113322_T_C	rs7019909	14288	Tumor necrosis factor ligand superfamily member 12 levels
GCST90274846	9	136154168	T	C	0.1098	0.0157	0.7888	2.68e-12	9_136154168_T_C	rs579459	11785	Tumor necrosis factor ligand superfamily member 12 levels
GCST90274846	10	17895807	T	C	0.1082	0.0193	0.2616	2.07e-08	10_17895807_T_C	rs201375822	10692	Tumor necrosis factor ligand superfamily member 12 levels
GCST90274846	10	51775971	C	G	-0.401	0.0871	0.9859	4.15e-06	10_51775971_C_G	rs111641307	10446	Tumor necrosis factor ligand superfamily member 12 levels
GCST90274846	10	132815955	T	C	0.1318	0.0286	0.0482	4.06e-06	10_132815955_T_C	rs76047473	14718	Tumor necrosis factor ligand superfamily member 12 levels
GCST90274846	11	11644391	A	G	0.0692	0.0125	0.3558	3.09e-08	11_11644391_A_G	rs10831650	14288	Tumor necrosis factor ligand superfamily member 12 levels
GCST90274846	11	130975896	A	G	-0.0717	0.0154	0.1931	3.23e-06	11_130975896_A_G	rs58743186	12818	Tumor necrosis factor ligand superfamily member 12 levels
GCST90274846	12	592399	T	C	-0.0744	0.0161	0.1517	3.82e-06	12_592399_T_C	rs73590361	14726	Tumor necrosis factor ligand superfamily member 12 levels
GCST90274846	12	82487578	C	G	-0.1855	0.0377	0.9706	8.64e-07	12_82487578_C_G	rs117550445	14721	Tumor necrosis factor ligand superfamily member 12 levels
GCST90274846	12	129101566	T	C	0.0666	0.0131	0.3457	3.7e-07	12_129101566_T_C	rs4882710	14288	Tumor necrosis factor ligand superfamily member 12 levels
GCST90274846	14	55351508	A	C	0.1015	0.0218	0.1166	3.22e-06	14_55351508_A_C	rs552941568	10894	Tumor necrosis factor ligand superfamily member 12 levels
GCST90274846	17	7451110	T	C	0.211	0.0129	0.2563	3.9e-60	17_7451110_T_C	rs34790908	14732	Tumor necrosis factor ligand superfamily member 12 levels
GCST90274846	17	7789542	A	G	-0.1386	0.0238	0.0779	5.76e-09	17_7789542_A_G	rs7503751	14288	Tumor necrosis factor ligand superfamily member 12 levels
GCST90274846	19	19706214	A	C	0.1896	0.0369	0.0315	2.77e-07	19_19706214_A_C	rs76133364	13224	Tumor necrosis factor ligand superfamily member 12 levels
GCST90274847	1	110470764	A	G	-0.0785	0.0166	0.1578	2.26e-06	1_110470764_A_G	rs333947	14286	Urokinase-type plasminogen activator levels
GCST90274847	1	152190722	T	C	0.2771	0.0607	0.9835	4.99e-06	1_152190722_T_C	rs202063542	10407	Urokinase-type plasminogen activator levels
GCST90274847	2	89132295	A	C	-0.3429	0.071	0.0258	1.37e-06	2_89132295_A_C	rs576592832	8334	Urokinase-type plasminogen activator levels
GCST90274847	2	160726868	A	G	-0.0852	0.0114	0.5375	7.8e-14	2_160726868_A_G	rs7564243	14729	Urokinase-type plasminogen activator levels
GCST90274847	3	56631258	A	G	0.0952	0.0176	0.1456	6.33e-08	3_56631258_A_G	rs6805474	14285	Urokinase-type plasminogen activator levels
GCST90274847	3	193665003	T	C	-0.091	0.019	0.8498	1.67e-06	3_193665003_T_C	rs62286554	11335	Urokinase-type plasminogen activator levels
GCST90274847	4	35016704	A	G	-0.0548	0.0119	0.5246	4.12e-06	4_35016704_A_G	rs1074669	14286	Urokinase-type plasminogen activator levels
GCST90274847	4	131098437	A	G	-0.1817	0.0389	0.0248	3e-06	4_131098437_A_G	rs74607099	14723	Urokinase-type plasminogen activator levels
GCST90274847	5	126921537	T	G	0.0627	0.0133	0.7552	2.43e-06	5_126921537_T_G	rs59772299	14730	Urokinase-type plasminogen activator levels
GCST90274847	6	32900651	A	G	-0.0625	0.012	0.6344	1.91e-07	6_32900651_A_G	rs154972	14724	Urokinase-type plasminogen activator levels
GCST90274847	7	29499619	C	G	0.2093	0.0456	0.0329	4.43e-06	7_29499619_C_G	rs577588918	10894	Urokinase-type plasminogen activator levels
GCST90274847	8	139662968	C	G	0.1968	0.0417	0.0253	2.37e-06	8_139662968_C_G	rs72727847	14729	Urokinase-type plasminogen activator levels
GCST90274847	9	94784966	A	G	0.1061	0.0217	0.1034	1.01e-06	9_94784966_A_G	rs10992204	14286	Urokinase-type plasminogen activator levels
GCST90274847	9	136141504	A	G	0.1	0.017	0.1744	4.04e-09	9_136141504_A_G	rs13299342	11781	Urokinase-type plasminogen activator levels
GCST90274847	10	75424174	A	G	0.3099	0.0664	0.0145	3.05e-06	10_75424174_A_G	rs3933086	11778	Urokinase-type plasminogen activator levels
GCST90274847	10	75677840	A	C	-0.0946	0.0115	0.5624	1.93e-16	10_75677840_A_C	rs2227575	14729	Urokinase-type plasminogen activator levels
GCST90274847	11	11142087	A	G	0.0784	0.0154	0.1671	3.56e-07	11_11142087_A_G	rs10840566	14733	Urokinase-type plasminogen activator levels
GCST90274847	11	126243952	A	G	-0.1024	0.0161	0.1509	2.01e-10	11_126243952_A_G	rs11220462	14731	Urokinase-type plasminogen activator levels
GCST90274847	12	105734364	C	G	0.3395	0.0656	0.0119	2.28e-07	12_105734364_C_G	rs144470316	12303	Urokinase-type plasminogen activator levels
GCST90274847	12	111973358	A	G	0.0662	0.0134	0.478	7.8e-07	12_111973358_A_G	rs597808	11334	Urokinase-type plasminogen activator levels
GCST90274847	17	7063667	T	C	-0.1107	0.0156	0.7855	1.28e-12	17_7063667_T_C	rs7406661	14286	Urokinase-type plasminogen activator levels
GCST90274847	17	26694861	A	G	0.0567	0.0115	0.4758	8.2e-07	17_26694861_A_G	rs704	14734	Urokinase-type plasminogen activator levels
GCST90274847	18	24686365	T	C	-0.094	0.0125	0.3008	5.48e-14	18_24686365_T_C	rs4800787	14730	Urokinase-type plasminogen activator levels
GCST90274847	19	44153100	A	G	0.1408	0.0165	0.8426	1.42e-17	19_44153100_A_G	rs4760	14286	Urokinase-type plasminogen activator levels
GCST90274847	19	44174441	T	C	-0.422	0.0311	0.0405	6.1e-42	19_44174441_T_C	rs4251805	14734	Urokinase-type plasminogen activator levels
GCST90274848	1	32204683	A	G	-0.0734	0.0152	0.8126	1.37e-06	1_32204683_A_G	rs2050256	14739	Vascular endothelial growth factor A levels
GCST90274848	1	190376438	T	C	-0.0759	0.0148	0.8114	2.92e-07	1_190376438_T_C	rs61818787	14732	Vascular endothelial growth factor A levels
GCST90274848	4	31819358	A	G	-0.07	0.0152	0.6438	4.12e-06	4_31819358_A_G	rs183596950	11538	Vascular endothelial growth factor A levels
GCST90274848	4	94769686	A	G	-0.0685	0.0145	0.2065	2.31e-06	4_94769686_A_G	rs7688836	14742	Vascular endothelial growth factor A levels
GCST90274848	5	54043585	T	C	-0.22	0.0457	0.9797	1.48e-06	5_54043585_T_C	rs16883415	14744	Vascular endothelial growth factor A levels
GCST90274848	5	88180196	T	C	-0.1625	0.0267	0.9462	1.16e-09	5_88180196_T_C	rs114694170	14728	Vascular endothelial growth factor A levels
GCST90274848	5	117371187	T	C	-0.1842	0.0374	0.028	8.43e-07	5_117371187_T_C	rs11953790	14730	Vascular endothelial growth factor A levels
GCST90274848	6	43855489	A	C	-0.2112	0.0333	0.0429	2.26e-10	6_43855489_A_C	rs62401205	14296	Vascular endothelial growth factor A levels
GCST90274848	6	43925607	A	G	-0.4343	0.0113	0.4867	0	6_43925607_A_G	rs6921438	14733	Vascular endothelial growth factor A levels
GCST90274848	6	43940269	A	G	-0.0602	0.0124	0.5217	1.2e-06	6_43940269_A_G	rs9472184	14296	Vascular endothelial growth factor A levels
GCST90274848	7	68565319	A	C	-0.0628	0.0137	0.6119	4.56e-06	7_68565319_A_C	rs7808444	14296	Vascular endothelial growth factor A levels
GCST90274848	7	144108520	T	C	-0.079	0.0166	0.8309	1.95e-06	7_144108520_T_C	rs1208181	12855	Vascular endothelial growth factor A levels
GCST90274848	8	5413008	C	G	-0.0741	0.0158	0.8345	2.73e-06	8_5413008_C_G	rs4875579	14296	Vascular endothelial growth factor A levels
GCST90274848	8	73592332	C	G	-0.2163	0.0449	0.9739	1.45e-06	8_73592332_C_G	rs117976551	13809	Vascular endothelial growth factor A levels
GCST90274848	8	106581528	A	T	0.1231	0.0134	0.7319	4.06e-20	8_106581528_A_T	rs6993770	14296	Vascular endothelial growth factor A levels
GCST90274848	9	2687795	A	T	0.1344	0.0125	0.542	5.8e-27	9_2687795_A_T	rs6475938	12412	Vascular endothelial growth factor A levels
GCST90274848	9	3020960	T	C	-0.2475	0.0539	0.0153	4.39e-06	9_3020960_T_C	rs145703410	14296	Vascular endothelial growth factor A levels
GCST90274848	10	65071215	A	C	0.0838	0.0117	0.4155	7.93e-13	10_65071215_A_C	rs10822155	14744	Vascular endothelial growth factor A levels
GCST90274848	10	104076091	A	G	-0.3266	0.0715	0.0091	4.93e-06	10_104076091_A_G	rs12784822	14296	Vascular endothelial growth factor A levels
GCST90274848	11	2028103	C	G	-0.0683	0.0142	0.7087	1.51e-06	11_2028103_C_G	rs10840177	13231	Vascular endothelial growth factor A levels
GCST90274848	11	95274487	T	G	0.0992	0.0208	0.9024	1.85e-06	11_95274487_T_G	rs34536806	14296	Vascular endothelial growth factor A levels
GCST90274848	12	46909886	C	G	-0.1288	0.0265	0.9341	1.17e-06	12_46909886_C_G	rs6582666	11791	Vascular endothelial growth factor A levels
GCST90274848	12	75261276	T	C	0.2736	0.0582	0.0162	2.59e-06	12_75261276_T_C	rs145846107	13422	Vascular endothelial growth factor A levels
GCST90274848	13	29335624	C	G	0.1981	0.0397	0.0248	6.04e-07	13_29335624_C_G	rs138648222	14739	Vascular endothelial growth factor A levels
GCST90274848	13	77462624	A	C	-0.2779	0.0603	0.9871	4.05e-06	13_77462624_A_C	rs144037665	11969	Vascular endothelial growth factor A levels
GCST90274848	16	231541	T	C	0.1174	0.0253	0.069	3.48e-06	16_231541_T_C	rs1203834	13232	Vascular endothelial growth factor A levels
GCST90274848	19	14759939	T	C	-0.0671	0.0127	0.296	1.27e-07	19_14759939_T_C	rs62640435	14292	Vascular endothelial growth factor A levels

## Sheet: Table .S7
Table S7: Exposure Data of Bell's palsy in ieu gwas open and immune cell
id.exposure	pval.exposure	chr.exposure	pos.exposure	samplesize.exposure	beta.exposure	se.exposure	SNP	effect_allele.exposure	other_allele.exposure	eaf.exposure	exposure	mr_keep.exposure	pval_origin.exposure	data_source.exposure
ebi-a-GCST90001391	1.086e-06	1	233045963	3658	0.5864	0.1201	rs72757888	T	C	0.01	IgD+ B cell %B cell || id:ebi-a-GCST90001391	TRUE	reported	igd
ebi-a-GCST90001391	2.986e-06	3	106834795	3658	1.402	0.2997	rs138919897	G	A	0.0019	IgD+ B cell %B cell || id:ebi-a-GCST90001391	TRUE	reported	igd
ebi-a-GCST90001391	6.10394e-07	4	164344795	3658	0.9378	0.1877	rs4691917	G	A	0.9956	IgD+ B cell %B cell || id:ebi-a-GCST90001391	TRUE	reported	igd
ebi-a-GCST90001391	2.38298e-08	5	144608340	3658	0.1542	0.02757	rs17405603	T	A	0.284	IgD+ B cell %B cell || id:ebi-a-GCST90001391	TRUE	reported	igd
ebi-a-GCST90001391	2.83302e-06	6	114522609	3658	0.49	0.1045	rs72952600	G	C	0.0142	IgD+ B cell %B cell || id:ebi-a-GCST90001391	TRUE	reported	igd
ebi-a-GCST90001391	1.92398e-06	6	31312892	3658	0.1454	0.03049	rs9265870	G	A	0.4718	IgD+ B cell %B cell || id:ebi-a-GCST90001391	TRUE	reported	igd
ebi-a-GCST90001391	3.83698e-06	7	68025695	3658	0.1184	0.0256	rs10226722	C	T	0.6006	IgD+ B cell %B cell || id:ebi-a-GCST90001391	TRUE	reported	igd
ebi-a-GCST90001391	1.65299e-06	8	119323401	3658	-0.152	0.03167	rs2450220	T	C	0.816	IgD+ B cell %B cell || id:ebi-a-GCST90001391	TRUE	reported	igd
ebi-a-GCST90001391	2.427e-06	9	2570753	3658	0.4421	0.09364	rs140191306	T	C	0.0179	IgD+ B cell %B cell || id:ebi-a-GCST90001391	TRUE	reported	igd
ebi-a-GCST90001391	1.486e-06	12	110228055	3658	0.3904	0.08097	rs11068290	T	C	0.0231	IgD+ B cell %B cell || id:ebi-a-GCST90001391	TRUE	reported	igd
ebi-a-GCST90001391	6.07995e-07	17	77637123	3658	-0.174	0.03482	rs73426855	C	T	0.1471	IgD+ B cell %B cell || id:ebi-a-GCST90001391	TRUE	reported	igd
ebi-a-GCST90001391	4.74799e-06	17	51092001	3658	-0.4088	0.08921	rs148496020	A	T	0.0193	IgD+ B cell %B cell || id:ebi-a-GCST90001391	TRUE	reported	igd
ebi-a-GCST90001392	4.44396e-06	1	200858159	3656	0.6503	0.1415	rs116285595	T	C	0.0068	IgD+ CD38+ B cell Absolute Count || id:ebi-a-GCST90001392	TRUE	reported	igd
ebi-a-GCST90001392	2.714e-06	1	99149370	3656	0.3487	0.07421	rs12036556	T	C	0.0265	IgD+ CD38+ B cell Absolute Count || id:ebi-a-GCST90001392	TRUE	reported	igd
ebi-a-GCST90001392	2.1e-07	1	233503875	3656	-0.1382	0.02658	rs1294253	C	T	0.7254	IgD+ CD38+ B cell Absolute Count || id:ebi-a-GCST90001392	TRUE	reported	igd
ebi-a-GCST90001392	1.287e-06	1	167027268	3656	1.249	0.2574	rs146959444	C	T	0.0023	IgD+ CD38+ B cell Absolute Count || id:ebi-a-GCST90001392	TRUE	reported	igd
ebi-a-GCST90001392	2.85299e-07	2	16464227	3656	-0.1396	0.02714	rs733555	T	G	0.2637	IgD+ CD38+ B cell Absolute Count || id:ebi-a-GCST90001392	TRUE	reported	igd
ebi-a-GCST90001392	1.80198e-06	2	155636739	3656	1.533	0.3206	rs78188887	G	A	0.0014	IgD+ CD38+ B cell Absolute Count || id:ebi-a-GCST90001392	TRUE	reported	igd
ebi-a-GCST90001392	1.567e-08	2	105587803	3656	-0.3568	0.06296	rs140380950	C	T	0.0368	IgD+ CD38+ B cell Absolute Count || id:ebi-a-GCST90001392	TRUE	reported	igd
ebi-a-GCST90001392	3.02197e-06	3	163801921	3656	0.6111	0.1307	rs374727947	G	T	0.0098	IgD+ CD38+ B cell Absolute Count || id:ebi-a-GCST90001392	TRUE	reported	igd
ebi-a-GCST90001392	1.09099e-07	4	15915069	3656	-0.4579	0.08605	rs76112278	A	G	0.0194	IgD+ CD38+ B cell Absolute Count || id:ebi-a-GCST90001392	TRUE	reported	igd
ebi-a-GCST90001392	2.36298e-06	4	38379833	3656	-0.2956	0.06254	rs7667070	C	T	0.0361	IgD+ CD38+ B cell Absolute Count || id:ebi-a-GCST90001392	TRUE	reported	igd
ebi-a-GCST90001392	6.158e-09	5	158276610	3656	-0.2576	0.04422	rs80330977	A	G	0.0814	IgD+ CD38+ B cell Absolute Count || id:ebi-a-GCST90001392	TRUE	reported	igd
ebi-a-GCST90001392	4.385e-06	5	498773	3656	1.665	0.362	rs78658073	A	G	0.001	IgD+ CD38+ B cell Absolute Count || id:ebi-a-GCST90001392	TRUE	reported	igd
ebi-a-GCST90001392	1.41599e-06	7	12847391	3656	-0.4626	0.09576	rs143397127	C	T	0.0157	IgD+ CD38+ B cell Absolute Count || id:ebi-a-GCST90001392	TRUE	reported	igd
ebi-a-GCST90001392	2.05698e-07	8	118255950	3656	-0.1256	0.02413	rs1695681	A	C	0.5309	IgD+ CD38+ B cell Absolute Count || id:ebi-a-GCST90001392	TRUE	reported	igd
ebi-a-GCST90001392	1.226e-06	8	102770464	3656	0.4146	0.08532	rs16868356	C	T	0.0198	IgD+ CD38+ B cell Absolute Count || id:ebi-a-GCST90001392	TRUE	reported	igd
ebi-a-GCST90001392	1.69001e-06	8	130617819	3656	-0.1279	0.02666	rs2395904	G	T	0.2657	IgD+ CD38+ B cell Absolute Count || id:ebi-a-GCST90001392	TRUE	reported	igd
ebi-a-GCST90001392	2.24202e-06	11	15328898	3656	0.1453	0.03068	rs61878035	A	G	0.1886	IgD+ CD38+ B cell Absolute Count || id:ebi-a-GCST90001392	TRUE	reported	igd
ebi-a-GCST90001392	2.399e-06	14	81466662	3656	-0.1526	0.0323	rs11159480	T	G	0.8166	IgD+ CD38+ B cell Absolute Count || id:ebi-a-GCST90001392	TRUE	reported	igd
ebi-a-GCST90001392	4.56405e-06	16	55450479	3656	0.2489	0.05423	rs76608654	C	T	0.0494	IgD+ CD38+ B cell Absolute Count || id:ebi-a-GCST90001392	TRUE	reported	igd
ebi-a-GCST90001392	3.47496e-07	17	38038389	3656	-0.1364	0.02672	rs12939565	T	A	0.4267	IgD+ CD38+ B cell Absolute Count || id:ebi-a-GCST90001392	TRUE	reported	igd
ebi-a-GCST90001393	1.79498e-06	4	170328209	3657	0.1189	0.02486	rs6835759	G	A	0.4701	IgD+ CD38dim B cell %B cell || id:ebi-a-GCST90001393	TRUE	reported	igd
ebi-a-GCST90001393	2.93501e-06	5	83420407	3657	-0.187	0.03994	rs2301101	G	T	0.1097	IgD+ CD38dim B cell %B cell || id:ebi-a-GCST90001393	TRUE	reported	igd
ebi-a-GCST90001393	4.75499e-06	8	4318676	3657	0.763	0.1665	rs546147740	C	T	0.0051	IgD+ CD38dim B cell %B cell || id:ebi-a-GCST90001393	TRUE	reported	igd
ebi-a-GCST90001393	4.81903e-06	12	1637126	3657	1.216	0.2655	rs61912200	A	T	0.0022	IgD+ CD38dim B cell %B cell || id:ebi-a-GCST90001393	TRUE	reported	igd
ebi-a-GCST90001393	2.34498e-07	14	65673804	3657	-0.2771	0.05349	rs78269238	T	C	0.0582	IgD+ CD38dim B cell %B cell || id:ebi-a-GCST90001393	TRUE	reported	igd
ebi-a-GCST90001393	7.23303e-07	17	49200947	3657	0.1327	0.02673	rs34157595	C	T	0.3154	IgD+ CD38dim B cell %B cell || id:ebi-a-GCST90001393	TRUE	reported	igd
ebi-a-GCST90001393	2.90402e-07	19	53070617	3657	-0.1265	0.02461	rs329966	G	A	0.5425	IgD+ CD38dim B cell %B cell || id:ebi-a-GCST90001393	TRUE	reported	igd
ebi-a-GCST90001393	3.12702e-07	20	48839604	3657	0.1261	0.02461	rs4811007	G	A	0.4837	IgD+ CD38dim B cell %B cell || id:ebi-a-GCST90001393	TRUE	reported	igd
ebi-a-GCST90001393	7.21705e-07	21	39363957	3657	0.2934	0.0591	rs78958229	T	C	0.044	IgD+ CD38dim B cell %B cell || id:ebi-a-GCST90001393	TRUE	reported	igd
ebi-a-GCST90001394	1.78398e-06	5	128786753	3656	0.6732	0.1407	rs147207149	G	A	0.0075	IgD+ CD38dim B cell Absolute Count || id:ebi-a-GCST90001394	TRUE	reported	igd
ebi-a-GCST90001394	5.37403e-07	5	158285953	3656	-0.2225	0.04431	rs17056318	C	T	0.081	IgD+ CD38dim B cell Absolute Count || id:ebi-a-GCST90001394	TRUE	reported	igd
ebi-a-GCST90001394	3.57001e-06	5	118216738	3656	-0.1966	0.04234	rs1510970	A	G	0.087	IgD+ CD38dim B cell Absolute Count || id:ebi-a-GCST90001394	TRUE	reported	igd
ebi-a-GCST90001394	3.49004e-06	5	166970737	3656	1.849	0.3979	rs141880653	T	C	0.001	IgD+ CD38dim B cell Absolute Count || id:ebi-a-GCST90001394	TRUE	reported	igd
ebi-a-GCST90001394	5.95895e-07	6	100821460	3656	2.216	0.4431	rs12197153	A	G	0.0007	IgD+ CD38dim B cell Absolute Count || id:ebi-a-GCST90001394	TRUE	reported	igd
ebi-a-GCST90001394	2.37602e-06	7	12847391	3656	-0.4549	0.09626	rs143397127	C	T	0.0157	IgD+ CD38dim B cell Absolute Count || id:ebi-a-GCST90001394	TRUE	reported	igd
ebi-a-GCST90001394	3.02503e-06	8	130617819	3656	-0.1253	0.0268	rs2395904	G	T	0.2657	IgD+ CD38dim B cell Absolute Count || id:ebi-a-GCST90001394	TRUE	reported	igd
ebi-a-GCST90001394	1.128e-06	8	70193536	3656	0.1175	0.02409	rs283340	C	T	0.5621	IgD+ CD38dim B cell Absolute Count || id:ebi-a-GCST90001394	TRUE	reported	igd
ebi-a-GCST90001394	1.64399e-06	10	33792014	3656	-0.4319	0.08996	rs116851238	T	C	0.0176	IgD+ CD38dim B cell Absolute Count || id:ebi-a-GCST90001394	TRUE	reported	igd
ebi-a-GCST90001394	1.99301e-06	11	119980729	3656	0.13	0.0273	rs12799241	A	G	0.2619	IgD+ CD38dim B cell Absolute Count || id:ebi-a-GCST90001394	TRUE	reported	igd
ebi-a-GCST90001394	2.08502e-07	13	72428296	3656	0.5528	0.1063	rs75474045	A	G	0.0126	IgD+ CD38dim B cell Absolute Count || id:ebi-a-GCST90001394	TRUE	reported	igd
ebi-a-GCST90001394	3.91102e-06	15	37177413	3656	0.1764	0.03817	rs12906621	A	G	0.1091	IgD+ CD38dim B cell Absolute Count || id:ebi-a-GCST90001394	TRUE	reported	igd
ebi-a-GCST90001394	1.185e-06	16	84305239	3656	1.912	0.3929	rs143176410	C	G	0.001	IgD+ CD38dim B cell Absolute Count || id:ebi-a-GCST90001394	TRUE	reported	igd
ebi-a-GCST90001394	5.30603e-08	17	38038390	3656	-0.1486	0.02725	rs12939566	T	A	0.4148	IgD+ CD38dim B cell Absolute Count || id:ebi-a-GCST90001394	TRUE	reported	igd
ebi-a-GCST90001394	4.41804e-06	17	14931234	3656	0.1093	0.02377	rs4792571	T	G	0.4699	IgD+ CD38dim B cell Absolute Count || id:ebi-a-GCST90001394	TRUE	reported	igd
ebi-a-GCST90001394	7.70495e-07	19	53039110	3656	0.1183	0.0239	rs655580	A	G	0.4571	IgD+ CD38dim B cell Absolute Count || id:ebi-a-GCST90001394	TRUE	reported	igd
ebi-a-GCST90001394	3.31497e-06	20	59926554	3656	-0.2175	0.04671	rs34764986	C	T	0.0699	IgD+ CD38dim B cell Absolute Count || id:ebi-a-GCST90001394	TRUE	reported	igd
ebi-a-GCST90001395	2.07e-07	3	188624425	3657	0.202	0.03882	rs1512044	A	G	0.1084	IgD+ CD38- B cell %B cell || id:ebi-a-GCST90001395	TRUE	reported	igd
ebi-a-GCST90001395	3.88401e-06	5	136421498	3657	-0.4914	0.1063	rs78009119	G	T	0.0137	IgD+ CD38- B cell %B cell || id:ebi-a-GCST90001395	TRUE	reported	igd
ebi-a-GCST90001395	2.13098e-06	6	32768285	3657	0.1498	0.03155	rs2621369	T	C	0.2901	IgD+ CD38- B cell %B cell || id:ebi-a-GCST90001395	TRUE	reported	igd
ebi-a-GCST90001395	3.91201e-08	6	161871755	3657	0.1793	0.03256	rs113398446	C	A	0.1687	IgD+ CD38- B cell %B cell || id:ebi-a-GCST90001395	TRUE	reported	igd
ebi-a-GCST90001395	3.08901e-06	6	32384933	3657	0.2539	0.05434	rs80032720	A	G	0.0734	IgD+ CD38- B cell %B cell || id:ebi-a-GCST90001395	TRUE	reported	igd
ebi-a-GCST90001395	4.40099e-06	7	119564205	3657	0.1333	0.02899	rs10254361	T	G	0.2404	IgD+ CD38- B cell %B cell || id:ebi-a-GCST90001395	TRUE	reported	igd
ebi-a-GCST90001395	4.101e-09	14	96205838	3657	0.3388	0.05748	rs77762131	C	G	0.045	IgD+ CD38- B cell %B cell || id:ebi-a-GCST90001395	TRUE	reported	igd
ebi-a-GCST90001395	4.34901e-07	15	44517689	3657	-0.4608	0.09102	rs10444793	A	G	0.018	IgD+ CD38- B cell %B cell || id:ebi-a-GCST90001395	TRUE	reported	igd
ebi-a-GCST90001395	1.78098e-06	16	81986583	3657	-0.1169	0.02444	rs11150426	C	G	0.5386	IgD+ CD38- B cell %B cell || id:ebi-a-GCST90001395	TRUE	reported	igd
ebi-a-GCST90001395	1.73002e-06	16	52294553	3657	-0.5276	0.1101	rs181771926	A	G	0.0126	IgD+ CD38- B cell %B cell || id:ebi-a-GCST90001395	TRUE	reported	igd
ebi-a-GCST90001395	3.62702e-07	19	53070617	3657	0.1246	0.02445	rs329966	G	A	0.5425	IgD+ CD38- B cell %B cell || id:ebi-a-GCST90001395	TRUE	reported	igd
ebi-a-GCST90001395	4.00904e-06	20	49554764	3657	-0.2138	0.04629	rs73909843	C	T	0.0764	IgD+ CD38- B cell %B cell || id:ebi-a-GCST90001395	TRUE	reported	igd
ebi-a-GCST90001396	2.73602e-06	3	96406408	3656	0.1854	0.03946	rs79207264	A	G	0.1184	IgD+ CD38- B cell Absolute Count || id:ebi-a-GCST90001396	TRUE	reported	igd
ebi-a-GCST90001396	2.59298e-06	5	502938	3656	0.3025	0.06424	rs146127735	A	G	0.0383	IgD+ CD38- B cell Absolute Count || id:ebi-a-GCST90001396	TRUE	reported	igd
ebi-a-GCST90001396	4.88405e-06	6	32758761	3656	0.174	0.03801	rs1158784	T	A	0.1554	IgD+ CD38- B cell Absolute Count || id:ebi-a-GCST90001396	TRUE	reported	igd
ebi-a-GCST90001396	2.988e-06	6	130514590	3656	-0.1686	0.03603	rs12216018	T	C	0.1415	IgD+ CD38- B cell Absolute Count || id:ebi-a-GCST90001396	TRUE	reported	igd
ebi-a-GCST90001396	4.76903e-06	11	125619694	3656	-0.3372	0.07361	rs146687492	T	G	0.0291	IgD+ CD38- B cell Absolute Count || id:ebi-a-GCST90001396	TRUE	reported	igd
ebi-a-GCST90001396	3.41602e-07	13	108993494	3656	0.1363	0.02669	rs12874404	G	A	0.3256	IgD+ CD38- B cell Absolute Count || id:ebi-a-GCST90001396	TRUE	reported	igd
ebi-a-GCST90001396	2.85299e-08	14	96205838	3656	0.3229	0.05806	rs77762131	C	G	0.045	IgD+ CD38- B cell Absolute Count || id:ebi-a-GCST90001396	TRUE	reported	igd
ebi-a-GCST90001396	3.20701e-06	19	11164067	3656	0.1176	0.02521	rs1529727	G	T	0.5581	IgD+ CD38- B cell Absolute Count || id:ebi-a-GCST90001396	TRUE	reported	igd
ebi-a-GCST90001396	8.58005e-07	21	41083050	3656	0.4628	0.09388	rs62235484	A	G	0.0175	IgD+ CD38- B cell Absolute Count || id:ebi-a-GCST90001396	TRUE	reported	igd
ebi-a-GCST90001397	4.87203e-06	1	236060214	3657	1.017	0.2222	rs146430312	T	G	0.0027	Unswitched memory B cell %B cell || id:ebi-a-GCST90001397	TRUE	reported	igd
ebi-a-GCST90001397	4.15002e-07	1	8009985	3657	-0.4409	0.08695	rs75766272	T	C	0.0201	Unswitched memory B cell %B cell || id:ebi-a-GCST90001397	TRUE	reported	igd
ebi-a-GCST90001397	4.38995e-06	2	157311822	3657	0.2907	0.06322	rs77201712	C	T	0.0392	Unswitched memory B cell %B cell || id:ebi-a-GCST90001397	TRUE	reported	igd
ebi-a-GCST90001397	4.976e-06	2	28304630	3657	-0.1728	0.03779	rs17006489	G	A	0.1354	Unswitched memory B cell %B cell || id:ebi-a-GCST90001397	TRUE	reported	igd
ebi-a-GCST90001397	2.31398e-06	2	138420154	3657	0.2054	0.04341	rs72844588	A	G	0.0913	Unswitched memory B cell %B cell || id:ebi-a-GCST90001397	TRUE	reported	igd
ebi-a-GCST90001397	2.80698e-06	2	73679013	3657	0.294	0.06266	rs45608038	G	A	0.0421	Unswitched memory B cell %B cell || id:ebi-a-GCST90001397	TRUE	reported	igd
ebi-a-GCST90001397	1.852e-06	6	169456830	3657	0.1675	0.03506	rs73032183	C	T	0.1509	Unswitched memory B cell %B cell || id:ebi-a-GCST90001397	TRUE	reported	igd
ebi-a-GCST90001397	2.03301e-06	6	170426027	3657	-0.1204	0.0253	rs4710879	T	C	0.5621	Unswitched memory B cell %B cell || id:ebi-a-GCST90001397	TRUE	reported	igd
ebi-a-GCST90001397	2.47002e-06	7	25971860	3657	-0.5404	0.1145	rs12539793	T	C	0.0115	Unswitched memory B cell %B cell || id:ebi-a-GCST90001397	TRUE	reported	igd
ebi-a-GCST90001397	9.97103e-07	9	22206987	3657	-0.1252	0.02555	rs1679013	T	C	0.5945	Unswitched memory B cell %B cell || id:ebi-a-GCST90001397	TRUE	reported	igd
ebi-a-GCST90001397	3.54797e-06	9	93297086	3657	-0.137	0.0295	rs1930922	G	A	0.2419	Unswitched memory B cell %B cell || id:ebi-a-GCST90001397	TRUE	reported	igd
ebi-a-GCST90001397	2.093e-06	12	109368119	3657	0.5187	0.1092	rs143553941	C	G	0.013	Unswitched memory B cell %B cell || id:ebi-a-GCST90001397	TRUE	reported	igd
ebi-a-GCST90001397	2.61403e-06	13	51370899	3657	-0.1256	0.02669	rs7322292	T	C	0.3275	Unswitched memory B cell %B cell || id:ebi-a-GCST90001397	TRUE	reported	igd
ebi-a-GCST90001397	7.31493e-10	13	50212885	3657	0.5551	0.08989	rs73192651	T	C	0.02	Unswitched memory B cell %B cell || id:ebi-a-GCST90001397	TRUE	reported	igd
ebi-a-GCST90001397	1.457e-07	14	96205838	3657	0.3067	0.05822	rs77762131	C	G	0.045	Unswitched memory B cell %B cell || id:ebi-a-GCST90001397	TRUE	reported	igd
ebi-a-GCST90001397	1.957e-06	14	77579227	3657	0.2759	0.0579	rs143666202	A	G	0.0503	Unswitched memory B cell %B cell || id:ebi-a-GCST90001397	TRUE	reported	igd
ebi-a-GCST90001397	3.06302e-06	18	7993103	3657	0.1208	0.02585	rs1596383	A	G	0.6259	Unswitched memory B cell %B cell || id:ebi-a-GCST90001397	TRUE	reported	igd
ebi-a-GCST90001397	4.23701e-06	20	44746982	3657	-0.1236	0.02682	rs1883832	C	T	0.6318	Unswitched memory B cell %B cell || id:ebi-a-GCST90001397	TRUE	reported	igd
ebi-a-GCST90001397	4.94197e-06	20	56790125	3657	-1.906	0.4167	rs138380722	A	G	0.0007	Unswitched memory B cell %B cell || id:ebi-a-GCST90001397	TRUE	reported	igd
ebi-a-GCST90001398	9.72904e-07	6	167859623	3656	-0.1331	0.02714	rs4076316	A	T	0.3005	Unswitched memory B cell Absolute Count || id:ebi-a-GCST90001398	TRUE	reported	igd
ebi-a-GCST90001398	4.00101e-06	8	89432719	3656	-0.2912	0.06306	rs118092259	G	T	0.0414	Unswitched memory B cell Absolute Count || id:ebi-a-GCST90001398	TRUE	reported	igd
ebi-a-GCST90001398	2.18902e-06	12	119727983	3656	-0.1468	0.03096	rs112839090	A	G	0.1972	Unswitched memory B cell Absolute Count || id:ebi-a-GCST90001398	TRUE	reported	igd
ebi-a-GCST90001398	8.62303e-09	13	108993494	3656	0.1523	0.02639	rs12874404	G	A	0.3256	Unswitched memory B cell Absolute Count || id:ebi-a-GCST90001398	TRUE	reported	igd
ebi-a-GCST90001398	6.08793e-07	13	46224092	3656	1.924	0.3849	rs557577736	G	A	0.001	Unswitched memory B cell Absolute Count || id:ebi-a-GCST90001398	TRUE	reported	igd
ebi-a-GCST90001398	3.42997e-06	13	70325772	3656	0.4126	0.08871	rs145371905	T	G	0.0194	Unswitched memory B cell Absolute Count || id:ebi-a-GCST90001398	TRUE	reported	igd
ebi-a-GCST90001398	2.09402e-08	13	50212885	3656	0.4968	0.08845	rs73192651	T	C	0.02	Unswitched memory B cell Absolute Count || id:ebi-a-GCST90001398	TRUE	reported	igd
ebi-a-GCST90001398	8.86605e-08	14	96205838	3656	0.3067	0.05723	rs77762131	C	G	0.045	Unswitched memory B cell Absolute Count || id:ebi-a-GCST90001398	TRUE	reported	igd
ebi-a-GCST90001398	2.711e-06	14	77579227	3656	0.268	0.05703	rs143666202	A	G	0.0502	Unswitched memory B cell Absolute Count || id:ebi-a-GCST90001398	TRUE	reported	igd
ebi-a-GCST90001398	6.71104e-07	14	94936964	3656	-0.123	0.02471	rs8014978	C	T	0.5737	Unswitched memory B cell Absolute Count || id:ebi-a-GCST90001398	TRUE	reported	igd
ebi-a-GCST90001398	4.20998e-06	17	2714118	3656	-0.1112	0.02412	rs11657118	C	T	0.475	Unswitched memory B cell Absolute Count || id:ebi-a-GCST90001398	TRUE	reported	igd
ebi-a-GCST90001398	2.94802e-06	19	14885525	3656	0.1184	0.02528	rs12461001	A	G	0.6291	Unswitched memory B cell Absolute Count || id:ebi-a-GCST90001398	TRUE	reported	igd
ebi-a-GCST90001398	3.65797e-07	20	44730245	3656	-0.1345	0.02641	rs6032660	A	G	0.6359	Unswitched memory B cell Absolute Count || id:ebi-a-GCST90001398	TRUE	reported	igd
ebi-a-GCST90001399	3.14101e-06	2	147859010	3657	0.3455	0.07401	rs116473015	T	C	0.029	IgD- CD27- B cell %B cell || id:ebi-a-GCST90001399	TRUE	reported	igd
ebi-a-GCST90001399	5.92243e-11	3	32533246	3657	-0.3526	0.05371	rs35574803	C	T	0.0562	IgD- CD27- B cell %B cell || id:ebi-a-GCST90001399	TRUE	reported	igd
ebi-a-GCST90001399	3.80697e-06	4	25037515	3657	0.7602	0.1642	rs79430021	A	G	0.006	IgD- CD27- B cell %B cell || id:ebi-a-GCST90001399	TRUE	reported	igd
ebi-a-GCST90001399	4.73097e-06	7	44284783	3657	0.1158	0.02527	rs35661323	T	C	0.5505	IgD- CD27- B cell %B cell || id:ebi-a-GCST90001399	TRUE	reported	igd
ebi-a-GCST90001399	2.12501e-09	12	6553016	3657	0.1466	0.02442	rs2250246	G	A	0.5339	IgD- CD27- B cell %B cell || id:ebi-a-GCST90001399	TRUE	reported	igd
ebi-a-GCST90001399	2.61e-06	17	38075426	3657	-0.1297	0.02756	rs7224129	A	G	0.4751	IgD- CD27- B cell %B cell || id:ebi-a-GCST90001399	TRUE	reported	igd
ebi-a-GCST90001399	2.76599e-06	17	80484139	3657	-0.1678	0.03574	rs11658240	G	A	0.1362	IgD- CD27- B cell %B cell || id:ebi-a-GCST90001399	TRUE	reported	igd
ebi-a-GCST90001399	1.69699e-06	18	37553257	3657	0.4671	0.09743	rs72897237	C	T	0.0161	IgD- CD27- B cell %B cell || id:ebi-a-GCST90001399	TRUE	reported	igd
ebi-a-GCST90001399	7.1978e-50	20	44747947	3657	0.3898	0.02585	rs4810485	G	T	0.6314	IgD- CD27- B cell %B cell || id:ebi-a-GCST90001399	TRUE	reported	igd
ebi-a-GCST90001399	2.21299e-06	20	42024537	3657	0.1776	0.03746	rs6073079	A	G	0.12	IgD- CD27- B cell %B cell || id:ebi-a-GCST90001399	TRUE	reported	igd
ebi-a-GCST90001399	2.36799e-07	20	44511627	3657	-0.1811	0.03498	rs11086984	T	C	0.1514	IgD- CD27- B cell %B cell || id:ebi-a-GCST90001399	TRUE	reported	igd
ebi-a-GCST90001400	7.40406e-07	4	178658413	3657	-0.3043	0.06135	rs71615254	C	A	0.0406	IgD+ B cell Absolute Count || id:ebi-a-GCST90001400	TRUE	reported	igd
ebi-a-GCST90001400	3.74498e-06	6	100821460	3657	2.08	0.4491	rs12197153	A	G	0.0007	IgD+ B cell Absolute Count || id:ebi-a-GCST90001400	TRUE	reported	igd
ebi-a-GCST90001400	4.385e-06	6	67039330	3657	0.1254	0.02726	rs9354413	C	T	0.2963	IgD+ B cell Absolute Count || id:ebi-a-GCST90001400	TRUE	reported	igd
ebi-a-GCST90001400	1.28399e-07	8	2044843	3657	-0.2314	0.04374	rs150663332	T	C	0.0839	IgD+ B cell Absolute Count || id:ebi-a-GCST90001400	TRUE	reported	igd
ebi-a-GCST90001400	2.713e-06	10	102955294	3657	0.1309	0.02785	rs701839	G	A	0.7123	IgD+ B cell Absolute Count || id:ebi-a-GCST90001400	TRUE	reported	igd
ebi-a-GCST90001400	1.15199e-06	10	125485345	3657	0.8269	0.1697	rs189761842	T	C	0.0055	IgD+ B cell Absolute Count || id:ebi-a-GCST90001400	TRUE	reported	igd
ebi-a-GCST90001400	1.52901e-07	13	108960188	3657	0.1284	0.02442	rs4145212	A	T	0.5405	IgD+ B cell Absolute Count || id:ebi-a-GCST90001400	TRUE	reported	igd
ebi-a-GCST90001400	6.85993e-07	14	22954777	3657	-0.1332	0.02679	rs3811215	T	G	0.3033	IgD+ B cell Absolute Count || id:ebi-a-GCST90001400	TRUE	reported	igd
ebi-a-GCST90001400	3.46801e-06	15	25171150	3657	0.1525	0.03281	rs11638959	A	G	0.1557	IgD+ B cell Absolute Count || id:ebi-a-GCST90001400	TRUE	reported	igd
ebi-a-GCST90001400	7.76998e-07	17	2716535	3657	-0.1212	0.02449	rs11653761	T	G	0.5919	IgD+ B cell Absolute Count || id:ebi-a-GCST90001400	TRUE	reported	igd
ebi-a-GCST90001400	5.11505e-09	17	38038391	3657	-0.1669	0.0285	rs62067029	T	A	0.4148	IgD+ B cell Absolute Count || id:ebi-a-GCST90001400	TRUE	reported	igd
ebi-a-GCST90001400	3.43202e-06	19	14885525	3657	0.1175	0.02527	rs12461001	A	G	0.6292	IgD+ B cell Absolute Count || id:ebi-a-GCST90001400	TRUE	reported	igd
ebi-a-GCST90001401	4.44601e-06	1	29035758	3656	-0.1238	0.02692	rs61786059	T	G	0.3135	IgD- CD27- B cell Absolute Count || id:ebi-a-GCST90001401	TRUE	reported	igd
ebi-a-GCST90001401	3.211e-06	1	217233446	3656	0.2278	0.04884	rs7518494	A	G	0.9334	IgD- CD27- B cell Absolute Count || id:ebi-a-GCST90001401	TRUE	reported	igd
ebi-a-GCST90001401	4.89396e-06	1	113524501	3656	-0.3205	0.07004	rs185621536	T	C	0.0312	IgD- CD27- B cell Absolute Count || id:ebi-a-GCST90001401	TRUE	reported	igd
ebi-a-GCST90001401	4.17503e-06	1	41379583	3656	0.2313	0.05018	rs72953104	G	C	0.0643	IgD- CD27- B cell Absolute Count || id:ebi-a-GCST90001401	TRUE	reported	igd
ebi-a-GCST90001401	1.243e-06	2	64865804	3656	-0.1216	0.02504	rs11688492	C	T	0.5196	IgD- CD27- B cell Absolute Count || id:ebi-a-GCST90001401	TRUE	reported	igd
ebi-a-GCST90001401	1.033e-06	2	66709035	3656	-0.2787	0.05695	rs114551034	A	G	0.0509	IgD- CD27- B cell Absolute Count || id:ebi-a-GCST90001401	TRUE	reported	igd
ebi-a-GCST90001401	2.01999e-07	3	32533246	3656	-0.2808	0.05393	rs35574803	C	T	0.0562	IgD- CD27- B cell Absolute Count || id:ebi-a-GCST90001401	TRUE	reported	igd
ebi-a-GCST90001401	1.617e-06	8	96356983	3656	0.3826	0.07964	rs144306835	A	G	0.0234	IgD- CD27- B cell Absolute Count || id:ebi-a-GCST90001401	TRUE	reported	igd
ebi-a-GCST90001401	5.767e-07	9	4162626	3656	0.2796	0.05583	rs112432445	A	G	0.0528	IgD- CD27- B cell Absolute Count || id:ebi-a-GCST90001401	TRUE	reported	igd
ebi-a-GCST90001401	3.12903e-08	12	6553016	3656	0.1359	0.02451	rs2250246	G	A	0.5341	IgD- CD27- B cell Absolute Count || id:ebi-a-GCST90001401	TRUE	reported	igd
ebi-a-GCST90001401	3.96798e-06	17	63135589	3656	-0.2897	0.0627	rs421516	A	C	0.9583	IgD- CD27- B cell Absolute Count || id:ebi-a-GCST90001401	TRUE	reported	igd
ebi-a-GCST90001401	3.38602e-06	19	16409903	3656	0.1135	0.0244	rs406298	G	C	0.5327	IgD- CD27- B cell Absolute Count || id:ebi-a-GCST90001401	TRUE	reported	igd
ebi-a-GCST90001401	1.95101e-06	20	47313887	3656	0.3825	0.08026	rs77126700	C	T	0.0239	IgD- CD27- B cell Absolute Count || id:ebi-a-GCST90001401	TRUE	reported	igd
ebi-a-GCST90001401	1.6421e-27	20	44749251	3656	0.2841	0.02593	rs4239702	C	T	0.6002	IgD- CD27- B cell Absolute Count || id:ebi-a-GCST90001401	TRUE	reported	igd
ebi-a-GCST90001401	6.94592e-07	22	48376963	3656	-0.1733	0.03486	rs9615714	G	A	0.1421	IgD- CD27- B cell Absolute Count || id:ebi-a-GCST90001401	TRUE	reported	igd
ebi-a-GCST90001402	2.36701e-06	1	233045963	3657	-0.5733	0.1213	rs72757888	T	C	0.01	Switched memory B cell %B cell || id:ebi-a-GCST90001402	TRUE	reported	igd
ebi-a-GCST90001402	3.58501e-06	1	150958133	3657	0.1189	0.02561	rs11204752	C	T	0.5387	Switched memory B cell %B cell || id:ebi-a-GCST90001402	TRUE	reported	igd
ebi-a-GCST90001402	1.75102e-06	4	164291862	3657	1.008	0.2105	rs55658041	T	G	0.0037	Switched memory B cell %B cell || id:ebi-a-GCST90001402	TRUE	reported	igd
ebi-a-GCST90001402	4.40301e-07	5	144608340	3657	-0.1414	0.02795	rs17405603	T	A	0.2841	Switched memory B cell %B cell || id:ebi-a-GCST90001402	TRUE	reported	igd
ebi-a-GCST90001402	1.096e-06	6	31313054	3657	-0.1543	0.0316	rs9265880	C	T	0.4717	Switched memory B cell %B cell || id:ebi-a-GCST90001402	TRUE	reported	igd
ebi-a-GCST90001402	2.24698e-06	8	119323401	3657	0.1522	0.03212	rs2450220	T	C	0.816	Switched memory B cell %B cell || id:ebi-a-GCST90001402	TRUE	reported	igd
ebi-a-GCST90001402	1.11199e-06	9	2570753	3657	-0.4624	0.09477	rs140191306	T	C	0.0179	Switched memory B cell %B cell || id:ebi-a-GCST90001402	TRUE	reported	igd
ebi-a-GCST90001402	7.305e-07	12	110228055	3657	-0.407	0.08203	rs11068290	T	C	0.0231	Switched memory B cell %B cell || id:ebi-a-GCST90001402	TRUE	reported	igd
ebi-a-GCST90001402	3.74197e-06	17	51764168	3657	0.1985	0.04285	rs114917376	G	A	0.0958	Switched memory B cell %B cell || id:ebi-a-GCST90001402	TRUE	reported	igd
ebi-a-GCST90001402	5.427e-07	17	77637123	3657	0.1769	0.03524	rs73426855	C	T	0.1471	Switched memory B cell %B cell || id:ebi-a-GCST90001402	TRUE	reported	igd
ebi-a-GCST90001403	2.19599e-06	2	36720835	3656	0.3537	0.07458	rs115414430	G	C	0.0286	Switched memory B cell Absolute Count || id:ebi-a-GCST90001403	TRUE	reported	igd
ebi-a-GCST90001403	1.34999e-06	2	136967396	3656	0.1511	0.03122	rs1519526	C	T	0.1957	Switched memory B cell Absolute Count || id:ebi-a-GCST90001403	TRUE	reported	igd
ebi-a-GCST90001403	3.01502e-06	2	238554657	3656	0.1458	0.03118	rs7595246	C	T	0.1893	Switched memory B cell Absolute Count || id:ebi-a-GCST90001403	TRUE	reported	igd
ebi-a-GCST90001403	4.61403e-06	3	104146883	3656	-1.838	0.4006	rs115218350	A	T	0.0008	Switched memory B cell Absolute Count || id:ebi-a-GCST90001403	TRUE	reported	igd
ebi-a-GCST90001403	1.88499e-06	4	94935625	3656	0.481	0.1008	rs80076964	C	G	0.0141	Switched memory B cell Absolute Count || id:ebi-a-GCST90001403	TRUE	reported	igd
ebi-a-GCST90001403	4.53503e-06	6	167859623	3656	-0.1251	0.02725	rs4076316	A	T	0.3005	Switched memory B cell Absolute Count || id:ebi-a-GCST90001403	TRUE	reported	igd
ebi-a-GCST90001403	3.37202e-06	7	40554169	3656	-0.1161	0.02496	rs60508745	C	T	0.5137	Switched memory B cell Absolute Count || id:ebi-a-GCST90001403	TRUE	reported	igd
ebi-a-GCST90001403	6.82606e-07	8	144986103	3656	-0.1238	0.02489	rs11777835	C	T	0.5715	Switched memory B cell Absolute Count || id:ebi-a-GCST90001403	TRUE	reported	igd
ebi-a-GCST90001403	2.146e-06	8	118851954	3656	-0.2543	0.05357	rs62521107	T	C	0.058	Switched memory B cell Absolute Count || id:ebi-a-GCST90001403	TRUE	reported	igd
ebi-a-GCST90001403	1.02301e-06	10	53764740	3656	-0.1356	0.02771	rs2454536	C	T	0.283	Switched memory B cell Absolute Count || id:ebi-a-GCST90001403	TRUE	reported	igd
ebi-a-GCST90001403	7.87209e-07	13	42337460	3656	0.7964	0.161	rs192544457	A	G	0.006	Switched memory B cell Absolute Count || id:ebi-a-GCST90001403	TRUE	reported	igd
ebi-a-GCST90001403	1.77599e-06	13	47809629	3656	0.16	0.03344	rs73178168	T	C	0.1703	Switched memory B cell Absolute Count || id:ebi-a-GCST90001403	TRUE	reported	igd
ebi-a-GCST90001403	7.42694e-08	13	108957063	3656	0.1323	0.02454	rs9520836	G	A	0.5044	Switched memory B cell Absolute Count || id:ebi-a-GCST90001403	TRUE	reported	igd
ebi-a-GCST90001403	2.65497e-07	17	2716535	3656	-0.1273	0.02469	rs11653761	T	G	0.592	Switched memory B cell Absolute Count || id:ebi-a-GCST90001403	TRUE	reported	igd
ebi-a-GCST90001403	3.03103e-06	17	63135589	3656	-0.2923	0.06252	rs421516	A	C	0.9583	Switched memory B cell Absolute Count || id:ebi-a-GCST90001403	TRUE	reported	igd
ebi-a-GCST90001403	9.03192e-07	21	42362418	3656	-0.5466	0.1111	rs77741094	G	C	0.0126	Switched memory B cell Absolute Count || id:ebi-a-GCST90001403	TRUE	reported	igd
ebi-a-GCST90001404	2.52e-06	1	242186219	3658	-0.9069	0.1924	rs187723151	A	G	0.004	Plasma Blast-Plasma Cell %B cell || id:ebi-a-GCST90001404	TRUE	reported	igd
ebi-a-GCST90001404	3.14702e-07	1	213100225	3658	-0.1287	0.02511	rs2792563	A	G	0.5671	Plasma Blast-Plasma Cell %B cell || id:ebi-a-GCST90001404	TRUE	reported	igd
ebi-a-GCST90001404	4.44795e-06	4	143873369	3658	0.4869	0.1059	rs79423067	T	A	0.0149	Plasma Blast-Plasma Cell %B cell || id:ebi-a-GCST90001404	TRUE	reported	igd
ebi-a-GCST90001404	3.46897e-06	4	144419847	3658	0.3286	0.07069	rs78804535	T	C	0.0316	Plasma Blast-Plasma Cell %B cell || id:ebi-a-GCST90001404	TRUE	reported	igd
ebi-a-GCST90001404	4.75499e-06	5	148927495	3658	0.1711	0.03733	rs140642786	A	G	0.1223	Plasma Blast-Plasma Cell %B cell || id:ebi-a-GCST90001404	TRUE	reported	igd
ebi-a-GCST90001404	3.15798e-06	5	163177849	3658	-0.1749	0.03747	rs2019885	C	T	0.1211	Plasma Blast-Plasma Cell %B cell || id:ebi-a-GCST90001404	TRUE	reported	igd
ebi-a-GCST90001404	1.31299e-06	5	60527506	3658	-0.2427	0.05008	rs34629	A	G	0.0633	Plasma Blast-Plasma Cell %B cell || id:ebi-a-GCST90001404	TRUE	reported	igd
ebi-a-GCST90001404	4.853e-06	6	5266557	3658	0.5	0.1092	rs61294310	G	A	0.0124	Plasma Blast-Plasma Cell %B cell || id:ebi-a-GCST90001404	TRUE	reported	igd
ebi-a-GCST90001404	3.54103e-06	7	71338898	3658	0.5592	0.1204	rs78370279	G	A	0.0104	Plasma Blast-Plasma Cell %B cell || id:ebi-a-GCST90001404	TRUE	reported	igd
ebi-a-GCST90001404	4.69397e-06	8	24549984	3658	0.3429	0.07479	rs74326785	C	T	0.0279	Plasma Blast-Plasma Cell %B cell || id:ebi-a-GCST90001404	TRUE	reported	igd
ebi-a-GCST90001404	3.708e-08	8	16074805	3658	0.3534	0.06406	rs138542577	C	G	0.0376	Plasma Blast-Plasma Cell %B cell || id:ebi-a-GCST90001404	TRUE	reported	igd
ebi-a-GCST90001404	3.09599e-06	8	118447297	3658	-0.1199	0.02567	rs4458909	A	G	0.3324	Plasma Blast-Plasma Cell %B cell || id:ebi-a-GCST90001404	TRUE	reported	igd
ebi-a-GCST90001404	3.77798e-07	10	130483163	3658	-0.1669	0.0328	rs12412378	A	C	0.1607	Plasma Blast-Plasma Cell %B cell || id:ebi-a-GCST90001404	TRUE	reported	igd
ebi-a-GCST90001404	4.23e-06	10	73504848	3658	-0.257	0.05578	rs185836310	C	T	0.051	Plasma Blast-Plasma Cell %B cell || id:ebi-a-GCST90001404	TRUE	reported	igd
ebi-a-GCST90001404	7.60694e-07	11	117526440	3658	1.708	0.3449	rs55728331	A	G	0.0015	Plasma Blast-Plasma Cell %B cell || id:ebi-a-GCST90001404	TRUE	reported	igd
ebi-a-GCST90001404	3.01599e-06	12	6409619	3658	0.1576	0.0337	rs10849436	A	G	0.1595	Plasma Blast-Plasma Cell %B cell || id:ebi-a-GCST90001404	TRUE	reported	igd
ebi-a-GCST90001404	4.51898e-06	15	34006114	3658	0.2879	0.06268	rs62012610	C	G	0.0381	Plasma Blast-Plasma Cell %B cell || id:ebi-a-GCST90001404	TRUE	reported	igd
ebi-a-GCST90001404	4.57499e-07	16	59861376	3658	-0.1407	0.02784	rs12709039	A	C	0.7365	Plasma Blast-Plasma Cell %B cell || id:ebi-a-GCST90001404	TRUE	reported	igd
ebi-a-GCST90001404	1.79999e-06	19	56065534	3658	0.154	0.03221	rs186329	C	T	0.1706	Plasma Blast-Plasma Cell %B cell || id:ebi-a-GCST90001404	TRUE	reported	igd
ebi-a-GCST90001404	6.51793e-07	22	19729361	3658	0.1338	0.02685	rs11089305	G	A	0.2881	Plasma Blast-Plasma Cell %B cell || id:ebi-a-GCST90001404	TRUE	reported	igd
ebi-a-GCST90001405	1.911e-06	1	102294391	3657	1.467	0.3075	rs80297308	T	C	0.0015	Plasma Blast-Plasma Cell Absolute Count || id:ebi-a-GCST90001405	TRUE	reported	igd
ebi-a-GCST90001405	2.89701e-06	2	121699864	3657	2.692	0.5745	rs74458303	A	G	0.0004	Plasma Blast-Plasma Cell Absolute Count || id:ebi-a-GCST90001405	TRUE	reported	igd
ebi-a-GCST90001405	3.02998e-06	2	187165335	3657	2.566	0.5486	rs148362575	T	A	0.0008	Plasma Blast-Plasma Cell Absolute Count || id:ebi-a-GCST90001405	TRUE	reported	igd
ebi-a-GCST90001405	3.53403e-06	4	168102710	3657	0.3653	0.07865	rs62353585	C	T	0.0227	Plasma Blast-Plasma Cell Absolute Count || id:ebi-a-GCST90001405	TRUE	reported	igd
ebi-a-GCST90001405	4.06097e-06	5	179574693	3657	-0.1773	0.03843	rs76709581	C	T	0.1061	Plasma Blast-Plasma Cell Absolute Count || id:ebi-a-GCST90001405	TRUE	reported	igd
ebi-a-GCST90001405	1.736e-06	6	5266557	3657	0.5137	0.1072	rs61294310	G	A	0.0124	Plasma Blast-Plasma Cell Absolute Count || id:ebi-a-GCST90001405	TRUE	reported	igd
ebi-a-GCST90001405	2.10199e-06	8	24520468	3657	0.4919	0.1035	rs74565954	T	C	0.0135	Plasma Blast-Plasma Cell Absolute Count || id:ebi-a-GCST90001405	TRUE	reported	igd
ebi-a-GCST90001405	2.791e-06	8	118376967	3657	-0.1239	0.02639	rs62519719	A	G	0.2815	Plasma Blast-Plasma Cell Absolute Count || id:ebi-a-GCST90001405	TRUE	reported	igd
ebi-a-GCST90001405	7.18704e-07	10	130483163	3657	-0.16	0.03222	rs12412378	A	C	0.1608	Plasma Blast-Plasma Cell Absolute Count || id:ebi-a-GCST90001405	TRUE	reported	igd
ebi-a-GCST90001405	1.34499e-06	16	65999760	3657	-0.3422	0.07069	rs17765677	C	T	0.0304	Plasma Blast-Plasma Cell Absolute Count || id:ebi-a-GCST90001405	TRUE	reported	igd
ebi-a-GCST90001405	4.30299e-06	20	53613034	3657	-0.1186	0.02577	rs6014246	A	G	0.3112	Plasma Blast-Plasma Cell Absolute Count || id:ebi-a-GCST90001405	TRUE	reported	igd
ebi-a-GCST90001405	1.19399e-06	22	21022887	3657	0.1172	0.02408	rs4820558	G	C	0.466	Plasma Blast-Plasma Cell Absolute Count || id:ebi-a-GCST90001405	TRUE	reported	igd
ebi-a-GCST90001406	6.601e-08	1	8009985	3657	-0.468	0.08646	rs75766272	T	C	0.0201	Memory B cell %B cell || id:ebi-a-GCST90001406	TRUE	reported	igd
ebi-a-GCST90001406	1.73201e-07	1	89814066	3657	-0.1354	0.02587	rs4658141	C	T	0.3805	Memory B cell %B cell || id:ebi-a-GCST90001406	TRUE	reported	igd
ebi-a-GCST90001406	6.03295e-08	1	150860471	3657	-0.138	0.02542	rs7412746	T	C	0.5153	Memory B cell %B cell || id:ebi-a-GCST90001406	TRUE	reported	igd
ebi-a-GCST90001406	5.44703e-09	2	73868977	3657	0.3572	0.06109	rs72635970	G	T	0.0444	Memory B cell %B cell || id:ebi-a-GCST90001406	TRUE	reported	igd
ebi-a-GCST90001406	4.671e-07	2	138420154	3657	0.2178	0.04314	rs72844588	A	G	0.0913	Memory B cell %B cell || id:ebi-a-GCST90001406	TRUE	reported	igd
ebi-a-GCST90001406	4.11604e-06	3	16416145	3657	-0.1745	0.03783	rs55710170	A	G	0.1181	Memory B cell %B cell || id:ebi-a-GCST90001406	TRUE	reported	igd
ebi-a-GCST90001406	3.09899e-06	4	11590243	3657	-0.2768	0.05925	rs35698683	G	A	0.0447	Memory B cell %B cell || id:ebi-a-GCST90001406	TRUE	reported	igd
ebi-a-GCST90001406	7.26993e-07	4	36385921	3657	-0.6233	0.1256	rs77312528	G	T	0.0107	Memory B cell %B cell || id:ebi-a-GCST90001406	TRUE	reported	igd
ebi-a-GCST90001406	2.13e-07	5	58050530	3657	-0.1351	0.02599	rs895377	A	G	0.3683	Memory B cell %B cell || id:ebi-a-GCST90001406	TRUE	reported	igd
ebi-a-GCST90001406	2.43703e-06	5	40183220	3657	0.1701	0.03602	rs690488	A	C	0.8588	Memory B cell %B cell || id:ebi-a-GCST90001406	TRUE	reported	igd
ebi-a-GCST90001406	8.60994e-07	5	119742816	3657	0.9926	0.2014	rs115405874	G	A	0.0037	Memory B cell %B cell || id:ebi-a-GCST90001406	TRUE	reported	igd
ebi-a-GCST90001406	1.28301e-06	6	37585447	3657	0.1256	0.0259	rs62398379	C	T	0.4032	Memory B cell %B cell || id:ebi-a-GCST90001406	TRUE	reported	igd
ebi-a-GCST90001406	4.79899e-06	6	32560667	3657	-0.1488	0.03249	rs9270558	A	G	0.5249	Memory B cell %B cell || id:ebi-a-GCST90001406	TRUE	reported	igd
ebi-a-GCST90001406	2.74998e-07	6	129409652	3657	0.3141	0.06101	rs9492229	C	T	0.9556	Memory B cell %B cell || id:ebi-a-GCST90001406	TRUE	reported	igd
ebi-a-GCST90001406	1.48898e-06	10	26959594	3657	-1.082	0.2244	rs145123647	T	C	0.003	Memory B cell %B cell || id:ebi-a-GCST90001406	TRUE	reported	igd
ebi-a-GCST90001406	3.63203e-06	12	2866164	3657	-0.4739	0.1022	rs112570989	T	C	0.0149	Memory B cell %B cell || id:ebi-a-GCST90001406	TRUE	reported	igd
ebi-a-GCST90001406	1.754e-06	13	98901269	3657	0.3691	0.07708	rs9584780	C	T	0.0257	Memory B cell %B cell || id:ebi-a-GCST90001406	TRUE	reported	igd
ebi-a-GCST90001406	1.14301e-06	13	50147180	3657	0.4292	0.08807	rs76477280	G	A	0.0206	Memory B cell %B cell || id:ebi-a-GCST90001406	TRUE	reported	igd
ebi-a-GCST90001406	2.26199e-08	14	65713895	3657	0.2839	0.05066	rs116844769	A	G	0.0662	Memory B cell %B cell || id:ebi-a-GCST90001406	TRUE	reported	igd
ebi-a-GCST90001406	2.73401e-06	14	96205838	3657	0.2733	0.05819	rs77762131	C	G	0.045	Memory B cell %B cell || id:ebi-a-GCST90001406	TRUE	reported	igd
ebi-a-GCST90001407	3.44897e-06	2	181050023	3656	0.538	0.1157	rs16867231	A	G	0.0108	Memory B cell Absolute Count || id:ebi-a-GCST90001407	TRUE	reported	igd
ebi-a-GCST90001407	1.67699e-06	5	148410250	3656	2.504	0.522	rs17708396	A	C	0.0005	Memory B cell Absolute Count || id:ebi-a-GCST90001407	TRUE	reported	igd
ebi-a-GCST90001407	2.84302e-06	10	53757050	3656	-0.1301	0.02775	rs2879633	A	G	0.2884	Memory B cell Absolute Count || id:ebi-a-GCST90001407	TRUE	reported	igd
ebi-a-GCST90001407	2.68701e-06	13	46224092	3656	1.829	0.3891	rs557577736	G	A	0.001	Memory B cell Absolute Count || id:ebi-a-GCST90001407	TRUE	reported	igd
ebi-a-GCST90001407	9.13903e-11	13	108993494	3656	0.173	0.02661	rs12874404	G	A	0.3256	Memory B cell Absolute Count || id:ebi-a-GCST90001407	TRUE	reported	igd
ebi-a-GCST90001407	1.357e-06	14	104600920	3656	-0.2972	0.06141	rs61997631	G	C	0.0432	Memory B cell Absolute Count || id:ebi-a-GCST90001407	TRUE	reported	igd
ebi-a-GCST90001407	2.94503e-06	14	96205838	3656	0.2713	0.05795	rs77762131	C	G	0.045	Memory B cell Absolute Count || id:ebi-a-GCST90001407	TRUE	reported	igd
ebi-a-GCST90001407	1.89802e-06	15	24733764	3656	1.204	0.2523	rs139196765	G	A	0.0025	Memory B cell Absolute Count || id:ebi-a-GCST90001407	TRUE	reported	igd
ebi-a-GCST90001407	2.93799e-06	17	2716535	3656	-0.1161	0.02478	rs11653761	T	G	0.592	Memory B cell Absolute Count || id:ebi-a-GCST90001407	TRUE	reported	igd
ebi-a-GCST90001407	4.46303e-07	22	45164171	3656	0.6102	0.1207	rs144295598	A	G	0.0103	Memory B cell Absolute Count || id:ebi-a-GCST90001407	TRUE	reported	igd
ebi-a-GCST90001407	1.22101e-06	22	44688150	3656	-0.4235	0.08713	rs9614226	G	T	0.9792	Memory B cell Absolute Count || id:ebi-a-GCST90001407	TRUE	reported	igd
ebi-a-GCST90001408	1.28499e-07	1	89814066	3657	0.1371	0.0259	rs4658141	C	T	0.3805	Naive-mature B cell %B cell || id:ebi-a-GCST90001408	TRUE	reported	igd
ebi-a-GCST90001408	2.74802e-07	1	150860471	3657	0.1312	0.02547	rs7412746	T	C	0.5153	Naive-mature B cell %B cell || id:ebi-a-GCST90001408	TRUE	reported	igd
ebi-a-GCST90001408	9.55103e-08	1	8009985	3657	0.463	0.0866	rs75766272	T	C	0.0201	Naive-mature B cell %B cell || id:ebi-a-GCST90001408	TRUE	reported	igd
ebi-a-GCST90001408	8.50492e-07	2	138420154	3657	-0.2131	0.04321	rs72844588	A	G	0.0913	Naive-mature B cell %B cell || id:ebi-a-GCST90001408	TRUE	reported	igd
ebi-a-GCST90001408	3.61801e-06	2	169182294	3657	0.2616	0.05638	rs13421263	T	C	0.0528	Naive-mature B cell %B cell || id:ebi-a-GCST90001408	TRUE	reported	igd
ebi-a-GCST90001408	3.01301e-08	2	73868977	3657	-0.3399	0.06121	rs72635970	G	T	0.0444	Naive-mature B cell %B cell || id:ebi-a-GCST90001408	TRUE	reported	igd
ebi-a-GCST90001408	1.68101e-06	4	36385921	3657	0.6035	0.1258	rs77312528	G	T	0.0107	Naive-mature B cell %B cell || id:ebi-a-GCST90001408	TRUE	reported	igd
ebi-a-GCST90001408	5.36896e-07	5	119742816	3657	-1.013	0.2016	rs115405874	G	A	0.0037	Naive-mature B cell %B cell || id:ebi-a-GCST90001408	TRUE	reported	igd
ebi-a-GCST90001408	3.98502e-06	5	40183220	3657	-0.1667	0.03608	rs690488	A	C	0.8588	Naive-mature B cell %B cell || id:ebi-a-GCST90001408	TRUE	reported	igd
ebi-a-GCST90001408	4.65297e-07	5	58050530	3657	0.1314	0.02603	rs895377	A	G	0.3683	Naive-mature B cell %B cell || id:ebi-a-GCST90001408	TRUE	reported	igd
ebi-a-GCST90001408	1.46201e-06	6	37585447	3657	-0.1251	0.02593	rs62398379	C	T	0.4032	Naive-mature B cell %B cell || id:ebi-a-GCST90001408	TRUE	reported	igd
ebi-a-GCST90001408	8.684e-07	6	129409652	3657	-0.3012	0.06111	rs9492229	C	T	0.9556	Naive-mature B cell %B cell || id:ebi-a-GCST90001408	TRUE	reported	igd
ebi-a-GCST90001408	1.71902e-06	10	26959594	3657	1.077	0.2247	rs145123647	T	C	0.003	Naive-mature B cell %B cell || id:ebi-a-GCST90001408	TRUE	reported	igd
ebi-a-GCST90001408	4.91405e-06	11	132133144	3657	0.1801	0.03937	rs2334904	A	G	0.114	Naive-mature B cell %B cell || id:ebi-a-GCST90001408	TRUE	reported	igd
ebi-a-GCST90001408	2.19099e-06	12	2866164	3657	0.4852	0.1023	rs112570989	T	C	0.0149	Naive-mature B cell %B cell || id:ebi-a-GCST90001408	TRUE	reported	igd
ebi-a-GCST90001408	1.76498e-06	13	50147180	3657	-0.4222	0.08821	rs76477280	G	A	0.0206	Naive-mature B cell %B cell || id:ebi-a-GCST90001408	TRUE	reported	igd
ebi-a-GCST90001408	5.199e-07	13	98901269	3657	-0.388	0.07717	rs9584780	C	T	0.0257	Naive-mature B cell %B cell || id:ebi-a-GCST90001408	TRUE	reported	igd
ebi-a-GCST90001408	3.10099e-06	14	96205838	3657	-0.2722	0.05828	rs77762131	C	G	0.045	Naive-mature B cell %B cell || id:ebi-a-GCST90001408	TRUE	reported	igd
ebi-a-GCST90001408	4.08e-06	14	63009549	3657	-0.1154	0.025	rs974368	A	G	0.5141	Naive-mature B cell %B cell || id:ebi-a-GCST90001408	TRUE	reported	igd
ebi-a-GCST90001408	1.41599e-07	14	65713895	3657	-0.2677	0.05076	rs116844769	A	G	0.0662	Naive-mature B cell %B cell || id:ebi-a-GCST90001408	TRUE	reported	igd
ebi-a-GCST90001409	4.36697e-06	2	132741527	3656	-0.1159	0.02519	rs139077655	T	C	0.382	Naive-mature B cell Absolute Count || id:ebi-a-GCST90001409	TRUE	reported	igd
ebi-a-GCST90001409	2.36499e-07	5	158285953	3656	-0.2366	0.0457	rs17056318	C	T	0.081	Naive-mature B cell Absolute Count || id:ebi-a-GCST90001409	TRUE	reported	igd
ebi-a-GCST90001409	3.71304e-06	7	67653879	3656	0.1584	0.03419	rs35607968	T	C	0.1536	Naive-mature B cell Absolute Count || id:ebi-a-GCST90001409	TRUE	reported	igd
ebi-a-GCST90001409	3.51002e-06	7	21321670	3656	-0.2668	0.05743	rs2390504	A	G	0.0486	Naive-mature B cell Absolute Count || id:ebi-a-GCST90001409	TRUE	reported	igd
ebi-a-GCST90001409	3.298e-06	7	12847391	3656	-0.4624	0.09926	rs143397127	C	T	0.0157	Naive-mature B cell Absolute Count || id:ebi-a-GCST90001409	TRUE	reported	igd
ebi-a-GCST90001409	1.74e-07	8	130617819	3656	-0.1445	0.02761	rs2395904	G	T	0.2657	Naive-mature B cell Absolute Count || id:ebi-a-GCST90001409	TRUE	reported	igd
ebi-a-GCST90001409	4.59505e-07	8	70193536	3656	0.1251	0.02477	rs283340	C	T	0.5621	Naive-mature B cell Absolute Count || id:ebi-a-GCST90001409	TRUE	reported	igd
ebi-a-GCST90001409	3.91796e-06	10	125485345	3656	0.7902	0.1709	rs189761842	T	C	0.0055	Naive-mature B cell Absolute Count || id:ebi-a-GCST90001409	TRUE	reported	igd
ebi-a-GCST90001409	9.06797e-07	11	119980729	3656	0.138	0.02805	rs12799241	A	G	0.2619	Naive-mature B cell Absolute Count || id:ebi-a-GCST90001409	TRUE	reported	igd
ebi-a-GCST90001409	2.84499e-06	12	67638132	3656	0.1702	0.0363	rs58114937	G	A	0.1302	Naive-mature B cell Absolute Count || id:ebi-a-GCST90001409	TRUE	reported	igd
ebi-a-GCST90001409	3.62602e-06	13	71534535	3656	-0.1163	0.02507	rs9564767	G	A	0.6075	Naive-mature B cell Absolute Count || id:ebi-a-GCST90001409	TRUE	reported	igd
ebi-a-GCST90001409	4.341e-06	17	7316027	3656	-0.3088	0.06711	rs77983244	A	G	0.0325	Naive-mature B cell Absolute Count || id:ebi-a-GCST90001409	TRUE	reported	igd
ebi-a-GCST90001409	2.34601e-08	17	38038391	3656	-0.1605	0.02868	rs62067029	T	A	0.4148	Naive-mature B cell Absolute Count || id:ebi-a-GCST90001409	TRUE	reported	igd
ebi-a-GCST90001409	3.31002e-06	19	53848484	3656	0.1382	0.02968	rs62115322	G	C	0.2083	Naive-mature B cell Absolute Count || id:ebi-a-GCST90001409	TRUE	reported	igd
ebi-a-GCST90001409	1.08201e-06	20	59926554	3656	-0.2347	0.04805	rs34764986	C	T	0.0699	Naive-mature B cell Absolute Count || id:ebi-a-GCST90001409	TRUE	reported	igd
ebi-a-GCST90001410	1.494e-08	1	213100225	3657	-0.1407	0.02479	rs2792563	A	G	0.567	IgD- CD38+ B cell %B cell || id:ebi-a-GCST90001410	TRUE	reported	igd
ebi-a-GCST90001410	9.60993e-07	3	125894785	3657	0.1185	0.02414	rs12636371	A	G	0.4619	IgD- CD38+ B cell %B cell || id:ebi-a-GCST90001410	TRUE	reported	igd
ebi-a-GCST90001410	1.883e-06	3	11244825	3657	0.3884	0.08136	rs12493961	G	A	0.0219	IgD- CD38+ B cell %B cell || id:ebi-a-GCST90001410	TRUE	reported	igd
ebi-a-GCST90001410	3.21699e-06	5	92965344	3657	0.4094	0.08778	rs76912165	G	A	0.0209	IgD- CD38+ B cell %B cell || id:ebi-a-GCST90001410	TRUE	reported	igd
ebi-a-GCST90001410	3.39899e-06	6	107939307	3657	-0.5032	0.1082	rs139843122	T	A	0.0123	IgD- CD38+ B cell %B cell || id:ebi-a-GCST90001410	TRUE	reported	igd
ebi-a-GCST90001410	2.037e-07	7	106306631	3657	-0.3437	0.06603	rs148377259	C	T	0.034	IgD- CD38+ B cell %B cell || id:ebi-a-GCST90001410	TRUE	reported	igd
ebi-a-GCST90001410	1.38599e-06	7	68026886	3657	-0.118	0.0244	rs10270812	C	T	0.5103	IgD- CD38+ B cell %B cell || id:ebi-a-GCST90001410	TRUE	reported	igd
ebi-a-GCST90001410	3.63898e-07	8	16074805	3657	0.3227	0.06331	rs138542577	C	G	0.0376	IgD- CD38+ B cell %B cell || id:ebi-a-GCST90001410	TRUE	reported	igd
ebi-a-GCST90001410	2.76102e-06	8	109663198	3657	-0.6636	0.1413	rs137930158	C	G	0.007	IgD- CD38+ B cell %B cell || id:ebi-a-GCST90001410	TRUE	reported	igd
ebi-a-GCST90001410	6.44496e-07	11	127827727	3657	0.1745	0.03499	rs478251	C	A	0.1333	IgD- CD38+ B cell %B cell || id:ebi-a-GCST90001410	TRUE	reported	igd
ebi-a-GCST90001410	4.39805e-06	11	113975210	3657	-0.1152	0.02506	rs238926	A	G	0.369	IgD- CD38+ B cell %B cell || id:ebi-a-GCST90001410	TRUE	reported	igd
ebi-a-GCST90001410	4.43803e-06	16	59859266	3657	-0.1257	0.02735	rs7185719	G	C	0.732	IgD- CD38+ B cell %B cell || id:ebi-a-GCST90001410	TRUE	reported	igd
ebi-a-GCST90001410	3.95103e-06	22	45016637	3657	0.1701	0.0368	rs11705673	G	C	0.12	IgD- CD38+ B cell %B cell || id:ebi-a-GCST90001410	TRUE	reported	igd
ebi-a-GCST90001411	1.99402e-07	1	8009985	3657	-0.4552	0.08737	rs75766272	T	C	0.0201	IgD+ CD24+ B cell %B cell || id:ebi-a-GCST90001411	TRUE	reported	igd
ebi-a-GCST90001411	1.52398e-06	6	32553200	3657	0.4368	0.09069	rs34418535	G	A	0.064	IgD+ CD24+ B cell %B cell || id:ebi-a-GCST90001411	TRUE	reported	igd
ebi-a-GCST90001411	3.92103e-06	6	42013868	3657	-0.1237	0.02675	rs9369326	C	T	0.3121	IgD+ CD24+ B cell %B cell || id:ebi-a-GCST90001411	TRUE	reported	igd
ebi-a-GCST90001411	2.51102e-06	9	21576571	3657	-0.4312	0.09145	rs62562996	A	G	0.0172	IgD+ CD24+ B cell %B cell || id:ebi-a-GCST90001411	TRUE	reported	igd
ebi-a-GCST90001411	3.23601e-06	12	2866164	3657	-0.4808	0.1031	rs112570989	T	C	0.0149	IgD+ CD24+ B cell %B cell || id:ebi-a-GCST90001411	TRUE	reported	igd
ebi-a-GCST90001411	1.20301e-06	13	108993494	3657	0.1313	0.027	rs12874404	G	A	0.3257	IgD+ CD24+ B cell %B cell || id:ebi-a-GCST90001411	TRUE	reported	igd
ebi-a-GCST90001411	4.79204e-07	13	51367583	3657	-0.1353	0.02683	rs7988851	T	C	0.3266	IgD+ CD24+ B cell %B cell || id:ebi-a-GCST90001411	TRUE	reported	igd
ebi-a-GCST90001411	1.07999e-07	13	50147180	3657	0.4747	0.08918	rs76477280	G	A	0.0206	IgD+ CD24+ B cell %B cell || id:ebi-a-GCST90001411	TRUE	reported	igd
ebi-a-GCST90001411	1.567e-06	14	96205838	3657	0.2816	0.05855	rs77762131	C	G	0.045	IgD+ CD24+ B cell %B cell || id:ebi-a-GCST90001411	TRUE	reported	igd
ebi-a-GCST90001411	4.73097e-06	16	4127619	3657	0.1207	0.02634	rs17256322	A	T	0.3234	IgD+ CD24+ B cell %B cell || id:ebi-a-GCST90001411	TRUE	reported	igd
ebi-a-GCST90001412	1.16899e-06	2	237195419	3656	-0.1868	0.03837	rs7586359	G	T	0.8907	IgD+ CD24+ B cell Absolute Count || id:ebi-a-GCST90001412	TRUE	reported	igd
ebi-a-GCST90001412	3.304e-06	4	156739300	3656	-0.1191	0.02557	rs13132141	A	G	0.6385	IgD+ CD24+ B cell Absolute Count || id:ebi-a-GCST90001412	TRUE	reported	igd
ebi-a-GCST90001412	1.508e-06	5	148456360	3656	-0.3012	0.06251	rs147556975	T	C	0.039	IgD+ CD24+ B cell Absolute Count || id:ebi-a-GCST90001412	TRUE	reported	igd
ebi-a-GCST90001412	3.07999e-06	5	4700587	3656	0.197	0.04215	rs4702913	C	A	0.9123	IgD+ CD24+ B cell Absolute Count || id:ebi-a-GCST90001412	TRUE	reported	igd
ebi-a-GCST90001412	2.14299e-07	13	108710731	3656	0.3121	0.06005	rs183466766	A	G	0.0402	IgD+ CD24+ B cell Absolute Count || id:ebi-a-GCST90001412	TRUE	reported	igd
ebi-a-GCST90001412	5.22998e-07	13	108488351	3656	0.3005	0.05978	rs139981802	C	T	0.0418	IgD+ CD24+ B cell Absolute Count || id:ebi-a-GCST90001412	TRUE	reported	igd
ebi-a-GCST90001412	1.91898e-06	13	46224092	3656	1.819	0.3815	rs557577736	G	A	0.001	IgD+ CD24+ B cell Absolute Count || id:ebi-a-GCST90001412	TRUE	reported	igd
ebi-a-GCST90001412	1.02101e-06	13	70325772	3656	0.4292	0.08767	rs145371905	T	G	0.0194	IgD+ CD24+ B cell Absolute Count || id:ebi-a-GCST90001412	TRUE	reported	igd
ebi-a-GCST90001412	3.926e-06	13	114873368	3656	-0.1608	0.03478	rs9314892	G	A	0.8553	IgD+ CD24+ B cell Absolute Count || id:ebi-a-GCST90001412	TRUE	reported	igd
ebi-a-GCST90001412	5.61824e-14	13	108993494	3656	0.1963	0.02601	rs12874404	G	A	0.3256	IgD+ CD24+ B cell Absolute Count || id:ebi-a-GCST90001412	TRUE	reported	igd
ebi-a-GCST90001412	4.05005e-07	13	50212885	3656	0.4428	0.08724	rs73192651	T	C	0.02	IgD+ CD24+ B cell Absolute Count || id:ebi-a-GCST90001412	TRUE	reported	igd
ebi-a-GCST90001412	3.565e-06	14	94936964	3656	-0.1136	0.02446	rs8014978	C	T	0.5737	IgD+ CD24+ B cell Absolute Count || id:ebi-a-GCST90001412	TRUE	reported	igd
ebi-a-GCST90001412	3.22404e-07	14	96205838	3656	0.291	0.05685	rs77762131	C	G	0.045	IgD+ CD24+ B cell Absolute Count || id:ebi-a-GCST90001412	TRUE	reported	igd
ebi-a-GCST90001412	4.67897e-06	16	8963501	3656	-0.1821	0.03971	rs880312	A	G	0.1034	IgD+ CD24+ B cell Absolute Count || id:ebi-a-GCST90001412	TRUE	reported	igd
ebi-a-GCST90001412	2.83302e-07	17	2716535	3656	-0.125	0.02429	rs11653761	T	G	0.592	IgD+ CD24+ B cell Absolute Count || id:ebi-a-GCST90001412	TRUE	reported	igd
ebi-a-GCST90001412	1.46501e-06	22	44688150	3656	-0.4122	0.08546	rs9614226	G	T	0.9792	IgD+ CD24+ B cell Absolute Count || id:ebi-a-GCST90001412	TRUE	reported	igd
ebi-a-GCST90001413	2.813e-06	1	163272701	3657	1.055	0.2248	rs111237501	C	T	0.003	IgD- CD24- B cell %B cell || id:ebi-a-GCST90001413	TRUE	reported	igd
ebi-a-GCST90001413	1.287e-06	2	217809198	3657	-2.752	0.5674	rs13020544	A	G	0.0004	IgD- CD24- B cell %B cell || id:ebi-a-GCST90001413	TRUE	reported	igd
ebi-a-GCST90001413	1.087e-06	2	215618238	3657	-2.77	0.5672	rs145137909	A	G	0.0004	IgD- CD24- B cell %B cell || id:ebi-a-GCST90001413	TRUE	reported	igd
ebi-a-GCST90001413	2.75797e-06	4	83018399	3657	-0.6384	0.136	rs114209430	C	T	0.0085	IgD- CD24- B cell %B cell || id:ebi-a-GCST90001413	TRUE	reported	igd
ebi-a-GCST90001413	2.256e-06	4	113331648	3657	0.3561	0.07517	rs17044633	G	A	0.0286	IgD- CD24- B cell %B cell || id:ebi-a-GCST90001413	TRUE	reported	igd
ebi-a-GCST90001413	2.25102e-06	5	62072324	3657	-1.841	0.3885	rs183821560	A	G	0.0016	IgD- CD24- B cell %B cell || id:ebi-a-GCST90001413	TRUE	reported	igd
ebi-a-GCST90001413	1.274e-06	6	107155687	3657	0.2678	0.0552	rs9398107	G	A	0.0555	IgD- CD24- B cell %B cell || id:ebi-a-GCST90001413	TRUE	reported	igd
ebi-a-GCST90001413	3.76296e-06	8	112881828	3657	-0.3971	0.08574	rs76377003	G	A	0.0219	IgD- CD24- B cell %B cell || id:ebi-a-GCST90001413	TRUE	reported	igd
ebi-a-GCST90001413	2.97201e-06	10	28462184	3657	0.4712	0.1007	rs112898282	C	T	0.0152	IgD- CD24- B cell %B cell || id:ebi-a-GCST90001413	TRUE	reported	igd
ebi-a-GCST90001413	1.43199e-07	12	103731395	3657	0.1908	0.03619	rs7966251	A	G	0.1349	IgD- CD24- B cell %B cell || id:ebi-a-GCST90001413	TRUE	reported	igd
ebi-a-GCST90001413	4.27297e-06	19	19073798	3657	-0.2029	0.04406	rs8109503	A	T	0.0919	IgD- CD24- B cell %B cell || id:ebi-a-GCST90001413	TRUE	reported	igd
ebi-a-GCST90001413	8.163e-07	20	41777449	3657	-0.3098	0.06272	rs6073000	C	T	0.959	IgD- CD24- B cell %B cell || id:ebi-a-GCST90001413	TRUE	reported	igd
ebi-a-GCST90001414	4.19701e-06	1	41379583	3656	0.2344	0.05087	rs72953104	G	C	0.0643	IgD- CD24- B cell Absolute Count || id:ebi-a-GCST90001414	TRUE	reported	igd
ebi-a-GCST90001414	3.34703e-06	1	163272701	3656	1.052	0.2261	rs111237501	C	T	0.003	IgD- CD24- B cell Absolute Count || id:ebi-a-GCST90001414	TRUE	reported	igd
ebi-a-GCST90001414	3.53403e-06	4	25767183	3656	0.1246	0.02682	rs4697616	A	G	0.6779	IgD- CD24- B cell Absolute Count || id:ebi-a-GCST90001414	TRUE	reported	igd
ebi-a-GCST90001414	4.73598e-06	5	22936562	3656	0.6821	0.1488	rs74356874	A	G	0.0066	IgD- CD24- B cell Absolute Count || id:ebi-a-GCST90001414	TRUE	reported	igd
ebi-a-GCST90001414	4.469e-06	6	1238442	3656	-0.9851	0.2144	rs145638783	A	G	0.0033	IgD- CD24- B cell Absolute Count || id:ebi-a-GCST90001414	TRUE	reported	igd
ebi-a-GCST90001414	1.068e-06	13	71376322	3656	-0.1482	0.03033	rs7982713	G	A	0.2157	IgD- CD24- B cell Absolute Count || id:ebi-a-GCST90001414	TRUE	reported	igd
ebi-a-GCST90001414	4.14295e-06	14	31505138	3656	0.3337	0.07236	rs191543445	G	A	0.031	IgD- CD24- B cell Absolute Count || id:ebi-a-GCST90001414	TRUE	reported	igd
ebi-a-GCST90001414	5.69102e-07	15	54695686	3656	0.1331	0.02656	rs496760	A	G	0.6422	IgD- CD24- B cell Absolute Count || id:ebi-a-GCST90001414	TRUE	reported	igd
ebi-a-GCST90001414	4.54496e-06	17	63135589	3656	-0.2921	0.06361	rs421516	A	C	0.9583	IgD- CD24- B cell Absolute Count || id:ebi-a-GCST90001414	TRUE	reported	igd
ebi-a-GCST90001414	8.51805e-07	19	16412842	3656	-0.146	0.0296	rs451367	C	T	0.7674	IgD- CD24- B cell Absolute Count || id:ebi-a-GCST90001414	TRUE	reported	igd
ebi-a-GCST90001415	1.083e-06	1	105159724	3657	-0.1946	0.03983	rs11184230	T	C	0.1095	IgD+ CD24- B cell %B cell || id:ebi-a-GCST90001415	TRUE	reported	igd
ebi-a-GCST90001415	1.11199e-06	1	150860471	3657	0.1263	0.02588	rs7412746	T	C	0.5153	IgD+ CD24- B cell %B cell || id:ebi-a-GCST90001415	TRUE	reported	igd
ebi-a-GCST90001415	3.86002e-08	1	8009985	3657	0.483	0.08768	rs75766272	T	C	0.0201	IgD+ CD24- B cell %B cell || id:ebi-a-GCST90001415	TRUE	reported	igd
ebi-a-GCST90001415	3.85496e-06	2	73679013	3657	-0.2927	0.06326	rs45608038	G	A	0.0421	IgD+ CD24- B cell %B cell || id:ebi-a-GCST90001415	TRUE	reported	igd
ebi-a-GCST90001415	4.83905e-06	3	106579815	3657	-0.1728	0.03773	rs56335940	A	G	0.1326	IgD+ CD24- B cell %B cell || id:ebi-a-GCST90001415	TRUE	reported	igd
ebi-a-GCST90001415	4.42802e-06	8	75515052	3657	0.3029	0.06589	rs533239981	C	G	0.0387	IgD+ CD24- B cell %B cell || id:ebi-a-GCST90001415	TRUE	reported	igd
ebi-a-GCST90001415	2.97303e-06	9	8660693	3657	-0.142	0.03034	rs7870388	G	C	0.7737	IgD+ CD24- B cell %B cell || id:ebi-a-GCST90001415	TRUE	reported	igd
ebi-a-GCST90001415	3.804e-06	9	2570753	3657	0.4404	0.09513	rs140191306	T	C	0.0179	IgD+ CD24- B cell %B cell || id:ebi-a-GCST90001415	TRUE	reported	igd
ebi-a-GCST90001415	7.29693e-08	14	65713895	3657	-0.2773	0.0514	rs116844769	A	G	0.0662	IgD+ CD24- B cell %B cell || id:ebi-a-GCST90001415	TRUE	reported	igd
ebi-a-GCST90001415	4.13904e-06	17	77637123	3657	-0.1632	0.03539	rs73426855	C	T	0.1471	IgD+ CD24- B cell %B cell || id:ebi-a-GCST90001415	TRUE	reported	igd
ebi-a-GCST90001415	2.37197e-06	17	49451837	3657	-0.1247	0.02639	rs2159343	G	A	0.6266	IgD+ CD24- B cell %B cell || id:ebi-a-GCST90001415	TRUE	reported	igd
ebi-a-GCST90001416	1.21099e-06	4	178658413	3656	-0.2989	0.06147	rs71615254	C	A	0.0406	IgD+ CD24- B cell Absolute Count || id:ebi-a-GCST90001416	TRUE	reported	igd
ebi-a-GCST90001416	3.98602e-06	5	158285953	3656	-0.2103	0.04553	rs17056318	C	T	0.081	IgD+ CD24- B cell Absolute Count || id:ebi-a-GCST90001416	TRUE	reported	igd
ebi-a-GCST90001416	2.63099e-06	6	100821460	3656	2.118	0.4501	rs12197153	A	G	0.0007	IgD+ CD24- B cell Absolute Count || id:ebi-a-GCST90001416	TRUE	reported	igd
ebi-a-GCST90001416	4.42099e-07	6	67039330	3656	0.138	0.02729	rs9354413	C	T	0.2964	IgD+ CD24- B cell Absolute Count || id:ebi-a-GCST90001416	TRUE	reported	igd
ebi-a-GCST90001416	2.94198e-06	7	77469688	3656	-0.2677	0.05716	rs34910780	T	A	0.048	IgD+ CD24- B cell Absolute Count || id:ebi-a-GCST90001416	TRUE	reported	igd
ebi-a-GCST90001416	1.26e-06	8	130617819	3656	-0.1335	0.0275	rs2395904	G	T	0.2657	IgD+ CD24- B cell Absolute Count || id:ebi-a-GCST90001416	TRUE	reported	igd
ebi-a-GCST90001416	3.642e-07	8	75563339	3656	0.4148	0.08139	rs117190494	A	G	0.022	IgD+ CD24- B cell Absolute Count || id:ebi-a-GCST90001416	TRUE	reported	igd
ebi-a-GCST90001416	2.391e-06	11	119980729	3656	0.132	0.02794	rs12799241	A	G	0.2619	IgD+ CD24- B cell Absolute Count || id:ebi-a-GCST90001416	TRUE	reported	igd
ebi-a-GCST90001416	4.43598e-06	12	14302579	3656	-0.3693	0.08033	rs34771848	T	C	0.023	IgD+ CD24- B cell Absolute Count || id:ebi-a-GCST90001416	TRUE	reported	igd
ebi-a-GCST90001416	2.59801e-06	14	22954777	3656	-0.1264	0.02685	rs3811215	T	G	0.3032	IgD+ CD24- B cell Absolute Count || id:ebi-a-GCST90001416	TRUE	reported	igd
ebi-a-GCST90001416	3.09699e-06	17	77637123	3656	-0.1616	0.03458	rs73426855	C	T	0.1469	IgD+ CD24- B cell Absolute Count || id:ebi-a-GCST90001416	TRUE	reported	igd
ebi-a-GCST90001416	2.61198e-08	17	38038391	3656	-0.1593	0.02856	rs62067029	T	A	0.4148	IgD+ CD24- B cell Absolute Count || id:ebi-a-GCST90001416	TRUE	reported	igd
ebi-a-GCST90001417	3.41099e-07	1	150860471	3657	-0.1301	0.02547	rs7412746	T	C	0.5153	CD24+ CD27+ B cell %B cell || id:ebi-a-GCST90001417	TRUE	reported	igd
ebi-a-GCST90001417	3.67401e-06	1	207087053	3657	-0.2365	0.05101	rs72758947	G	A	0.0641	CD24+ CD27+ B cell %B cell || id:ebi-a-GCST90001417	TRUE	reported	igd
ebi-a-GCST90001417	1.009e-06	1	89814066	3657	-0.1269	0.02592	rs4658141	C	T	0.3805	CD24+ CD27+ B cell %B cell || id:ebi-a-GCST90001417	TRUE	reported	igd
ebi-a-GCST90001417	2.04899e-08	1	8009985	3657	-0.4865	0.08656	rs75766272	T	C	0.0201	CD24+ CD27+ B cell %B cell || id:ebi-a-GCST90001417	TRUE	reported	igd
ebi-a-GCST90001417	1.71002e-08	2	73679013	3657	0.3527	0.0624	rs45608038	G	A	0.0421	CD24+ CD27+ B cell %B cell || id:ebi-a-GCST90001417	TRUE	reported	igd
ebi-a-GCST90001417	1.826e-06	2	138420154	3657	0.2066	0.04322	rs72844588	A	G	0.0913	CD24+ CD27+ B cell %B cell || id:ebi-a-GCST90001417	TRUE	reported	igd
ebi-a-GCST90001417	1.15001e-06	3	186702869	3657	-0.2083	0.04276	rs145442262	A	G	0.0906	CD24+ CD27+ B cell %B cell || id:ebi-a-GCST90001417	TRUE	reported	igd
ebi-a-GCST90001417	8.17504e-07	4	11590243	3657	-0.293	0.05931	rs35698683	G	A	0.0447	CD24+ CD27+ B cell %B cell || id:ebi-a-GCST90001417	TRUE	reported	igd
ebi-a-GCST90001417	3.925e-06	5	119742816	3657	0.9325	0.2017	rs115405874	G	A	0.0037	CD24+ CD27+ B cell %B cell || id:ebi-a-GCST90001417	TRUE	reported	igd
ebi-a-GCST90001417	3.52298e-06	5	140636323	3657	0.9614	0.207	rs681014	C	T	0.9966	CD24+ CD27+ B cell %B cell || id:ebi-a-GCST90001417	TRUE	reported	igd
ebi-a-GCST90001417	2.20699e-06	11	11033950	3657	-0.1205	0.02541	rs10743163	A	G	0.4035	CD24+ CD27+ B cell %B cell || id:ebi-a-GCST90001417	TRUE	reported	igd
ebi-a-GCST90001417	3.02803e-08	13	50147180	3657	0.4892	0.08811	rs76477280	G	A	0.0206	CD24+ CD27+ B cell %B cell || id:ebi-a-GCST90001417	TRUE	reported	igd
ebi-a-GCST90001417	4.59896e-06	14	96205838	3657	0.2675	0.05828	rs77762131	C	G	0.045	CD24+ CD27+ B cell %B cell || id:ebi-a-GCST90001417	TRUE	reported	igd
ebi-a-GCST90001417	1.064e-06	14	65713895	3657	0.2482	0.05078	rs116844769	A	G	0.0662	CD24+ CD27+ B cell %B cell || id:ebi-a-GCST90001417	TRUE	reported	igd
ebi-a-GCST90001417	4.29903e-06	17	76979729	3657	-0.1563	0.03395	rs7221794	A	G	0.1574	CD24+ CD27+ B cell %B cell || id:ebi-a-GCST90001417	TRUE	reported	igd
ebi-a-GCST90001418	2.56998e-06	1	8009985	3656	-0.4055	0.08609	rs75766272	T	C	0.0201	CD24+ CD27+ B cell Absolute Count || id:ebi-a-GCST90001418	TRUE	reported	igd
ebi-a-GCST90001418	1.09499e-06	5	148410250	3656	2.539	0.5201	rs17708396	A	C	0.0005	CD24+ CD27+ B cell Absolute Count || id:ebi-a-GCST90001418	TRUE	reported	igd
ebi-a-GCST90001418	3.22901e-06	6	41084740	3656	0.312	0.06692	rs56033406	T	C	0.0349	CD24+ CD27+ B cell Absolute Count || id:ebi-a-GCST90001418	TRUE	reported	igd
ebi-a-GCST90001418	2.83798e-07	6	167859623	3656	-0.1404	0.02729	rs4076316	A	T	0.3005	CD24+ CD27+ B cell Absolute Count || id:ebi-a-GCST90001418	TRUE	reported	igd
ebi-a-GCST90001418	4.97898e-06	8	89432719	3656	-0.2901	0.06345	rs118092259	G	T	0.0414	CD24+ CD27+ B cell Absolute Count || id:ebi-a-GCST90001418	TRUE	reported	igd
ebi-a-GCST90001418	6.08695e-07	10	53790461	3656	0.1488	0.02978	rs10762541	T	C	0.772	CD24+ CD27+ B cell Absolute Count || id:ebi-a-GCST90001418	TRUE	reported	igd
ebi-a-GCST90001418	3.10799e-06	12	11634360	3656	-0.4374	0.09365	rs138329462	A	G	0.0174	CD24+ CD27+ B cell Absolute Count || id:ebi-a-GCST90001418	TRUE	reported	igd
ebi-a-GCST90001418	2.869e-06	13	46224092	3656	1.818	0.3878	rs557577736	G	A	0.001	CD24+ CD27+ B cell Absolute Count || id:ebi-a-GCST90001418	TRUE	reported	igd
ebi-a-GCST90001418	2.04202e-10	13	108993494	3656	0.1691	0.02653	rs12874404	G	A	0.3256	CD24+ CD27+ B cell Absolute Count || id:ebi-a-GCST90001418	TRUE	reported	igd
ebi-a-GCST90001418	7.38193e-07	13	50212885	3656	0.4411	0.08893	rs73192651	T	C	0.02	CD24+ CD27+ B cell Absolute Count || id:ebi-a-GCST90001418	TRUE	reported	igd
ebi-a-GCST90001418	1.12699e-06	14	96205838	3656	0.2815	0.05774	rs77762131	C	G	0.045	CD24+ CD27+ B cell Absolute Count || id:ebi-a-GCST90001418	TRUE	reported	igd
ebi-a-GCST90001418	1.84001e-06	17	2716535	3656	-0.118	0.0247	rs11653761	T	G	0.592	CD24+ CD27+ B cell Absolute Count || id:ebi-a-GCST90001418	TRUE	reported	igd
ebi-a-GCST90001418	2.59902e-06	22	45164171	3656	0.5664	0.1203	rs144295598	A	G	0.0103	CD24+ CD27+ B cell Absolute Count || id:ebi-a-GCST90001418	TRUE	reported	igd
ebi-a-GCST90001419	1.009e-06	1	11620068	3658	-0.4047	0.08262	rs529500582	A	G	0.0254	CD20- B cell %B cell || id:ebi-a-GCST90001419	TRUE	reported	igd
ebi-a-GCST90001419	1.07999e-06	1	242186219	3658	-0.9447	0.1934	rs187723151	A	G	0.004	CD20- B cell %B cell || id:ebi-a-GCST90001419	TRUE	reported	igd
ebi-a-GCST90001419	2.07998e-06	3	154090291	3658	0.1401	0.02947	rs58352426	A	G	0.2246	CD20- B cell %B cell || id:ebi-a-GCST90001419	TRUE	reported	igd
ebi-a-GCST90001419	3.971e-06	5	93014071	3658	0.2993	0.06479	rs316122	C	G	0.0372	CD20- B cell %B cell || id:ebi-a-GCST90001419	TRUE	reported	igd
ebi-a-GCST90001419	2.10499e-06	6	32572202	3658	0.1364	0.02871	rs9270911	T	C	0.6083	CD20- B cell %B cell || id:ebi-a-GCST90001419	TRUE	reported	igd
ebi-a-GCST90001419	1.02901e-06	11	17687837	3658	-0.2663	0.0544	rs118084343	G	A	0.0547	CD20- B cell %B cell || id:ebi-a-GCST90001419	TRUE	reported	igd
ebi-a-GCST90001419	2.67399e-06	15	39319915	3658	-0.1233	0.02622	rs4244568	G	T	0.3414	CD20- B cell %B cell || id:ebi-a-GCST90001419	TRUE	reported	igd
ebi-a-GCST90001419	1.639e-06	15	80306120	3658	-1.694	0.3528	rs140134875	A	C	0.0011	CD20- B cell %B cell || id:ebi-a-GCST90001419	TRUE	reported	igd
ebi-a-GCST90001419	4.17503e-06	16	74140113	3658	0.2021	0.04383	rs2107459	A	C	0.0853	CD20- B cell %B cell || id:ebi-a-GCST90001419	TRUE	reported	igd
ebi-a-GCST90001419	2.35798e-06	20	6103341	3658	-0.2182	0.04616	rs7265879	G	C	0.0778	CD20- B cell %B cell || id:ebi-a-GCST90001419	TRUE	reported	igd
ebi-a-GCST90001420	6.33199e-07	1	168227395	3656	-0.6197	0.1242	rs115156019	T	C	0.0081	IgD- CD38+ B cell Absolute Count || id:ebi-a-GCST90001420	TRUE	reported	igd
ebi-a-GCST90001420	2.33099e-06	2	204476635	3656	-1.339	0.2832	rs138158989	A	G	0.0018	IgD- CD38+ B cell Absolute Count || id:ebi-a-GCST90001420	TRUE	reported	igd
ebi-a-GCST90001420	1.64101e-06	2	187165335	3656	2.541	0.5292	rs148362575	T	A	0.0008	IgD- CD38+ B cell Absolute Count || id:ebi-a-GCST90001420	TRUE	reported	igd
ebi-a-GCST90001420	7.43293e-07	3	20980398	3656	-0.1466	0.02957	rs66491584	A	G	0.1991	IgD- CD38+ B cell Absolute Count || id:ebi-a-GCST90001420	TRUE	reported	igd
ebi-a-GCST90001420	4.47497e-06	7	132571443	3656	-0.6658	0.1449	rs138058221	T	C	0.0068	IgD- CD38+ B cell Absolute Count || id:ebi-a-GCST90001420	TRUE	reported	igd
ebi-a-GCST90001420	2.75797e-06	9	8537763	3656	0.2526	0.0538	rs10815908	T	G	0.0511	IgD- CD38+ B cell Absolute Count || id:ebi-a-GCST90001420	TRUE	reported	igd
ebi-a-GCST90001420	2.16202e-06	10	7484185	3656	-2.494	0.5255	rs912755	C	G	0.9996	IgD- CD38+ B cell Absolute Count || id:ebi-a-GCST90001420	TRUE	reported	igd
ebi-a-GCST90001420	8.85503e-07	11	127827727	3656	0.1689	0.03431	rs478251	C	A	0.1332	IgD- CD38+ B cell Absolute Count || id:ebi-a-GCST90001420	TRUE	reported	igd
ebi-a-GCST90001420	3.92401e-06	11	111211623	3656	-0.5657	0.1224	rs147319637	A	G	0.0094	IgD- CD38+ B cell Absolute Count || id:ebi-a-GCST90001420	TRUE	reported	igd
ebi-a-GCST90001420	4.90501e-06	12	106098314	3656	-0.3311	0.07236	rs17037450	A	G	0.0264	IgD- CD38+ B cell Absolute Count || id:ebi-a-GCST90001420	TRUE	reported	igd
ebi-a-GCST90001420	4.14801e-06	12	31092966	3656	-0.1142	0.02477	rs2075365	A	G	0.6518	IgD- CD38+ B cell Absolute Count || id:ebi-a-GCST90001420	TRUE	reported	igd
ebi-a-GCST90001420	2.869e-06	15	47631034	3656	0.1928	0.04113	rs74011406	A	G	0.093	IgD- CD38+ B cell Absolute Count || id:ebi-a-GCST90001420	TRUE	reported	igd
ebi-a-GCST90001421	1.47999e-07	2	75536553	3657	-0.1546	0.02937	rs57641238	C	G	0.2252	CD20- B cell Absolute Count || id:ebi-a-GCST90001421	TRUE	reported	igd
ebi-a-GCST90001421	4.11396e-06	3	133253719	3657	0.1193	0.02587	rs36123742	T	A	0.6555	CD20- B cell Absolute Count || id:ebi-a-GCST90001421	TRUE	reported	igd
ebi-a-GCST90001421	2.031e-06	4	90909176	3657	0.2348	0.04935	rs74786971	C	G	0.0645	CD20- B cell Absolute Count || id:ebi-a-GCST90001421	TRUE	reported	igd
ebi-a-GCST90001421	3.24399e-06	5	142419461	3657	-0.2732	0.05861	rs116699251	A	G	0.0446	CD20- B cell Absolute Count || id:ebi-a-GCST90001421	TRUE	reported	igd
ebi-a-GCST90001421	8.31209e-08	6	128553518	3657	1.508	0.2808	rs7773849	G	A	0.0018	CD20- B cell Absolute Count || id:ebi-a-GCST90001421	TRUE	reported	igd
ebi-a-GCST90001421	3.17001e-07	6	32614025	3657	0.177	0.03455	rs9273241	T	C	0.5975	CD20- B cell Absolute Count || id:ebi-a-GCST90001421	TRUE	reported	igd
ebi-a-GCST90001421	3.21203e-06	7	15900650	3657	-0.1541	0.03305	rs38182	T	C	0.1693	CD20- B cell Absolute Count || id:ebi-a-GCST90001421	TRUE	reported	igd
ebi-a-GCST90001421	4.34901e-06	8	19139514	3657	-0.1182	0.02568	rs6586822	C	T	0.6508	CD20- B cell Absolute Count || id:ebi-a-GCST90001421	TRUE	reported	igd
ebi-a-GCST90001421	3.49897e-06	11	19531128	3657	0.1881	0.04049	rs16936840	T	C	0.102	CD20- B cell Absolute Count || id:ebi-a-GCST90001421	TRUE	reported	igd
ebi-a-GCST90001421	3.51901e-06	13	24882401	3657	-0.1249	0.0269	rs77553819	C	G	0.2863	CD20- B cell Absolute Count || id:ebi-a-GCST90001421	TRUE	reported	igd
ebi-a-GCST90001421	3.49398e-06	14	95266847	3657	-0.1932	0.04158	rs71431666	C	G	0.0946	CD20- B cell Absolute Count || id:ebi-a-GCST90001421	TRUE	reported	igd
ebi-a-GCST90001421	3.75301e-06	17	32078878	3657	-0.1164	0.02513	rs2637364	C	T	0.6221	CD20- B cell Absolute Count || id:ebi-a-GCST90001421	TRUE	reported	igd
ebi-a-GCST90001421	3.23102e-06	20	39267990	3657	0.3071	0.06585	rs6029245	C	T	0.0358	CD20- B cell Absolute Count || id:ebi-a-GCST90001421	TRUE	reported	igd
ebi-a-GCST90001422	1.92801e-06	2	34491589	3659	-0.2476	0.05192	rs75839951	G	T	0.0585	CD20- CD38- B cell %B cell || id:ebi-a-GCST90001422	TRUE	reported	igd
ebi-a-GCST90001422	2.014e-06	4	113092883	3659	0.6255	0.1314	rs182720746	T	C	0.0089	CD20- CD38- B cell %B cell || id:ebi-a-GCST90001422	TRUE	reported	igd
ebi-a-GCST90001422	3.06902e-06	4	25065221	3659	0.524	0.1121	rs2215848	A	G	0.0118	CD20- CD38- B cell %B cell || id:ebi-a-GCST90001422	TRUE	reported	igd
ebi-a-GCST90001422	3.11602e-07	5	173070505	3659	-0.1471	0.0287	rs2339996	A	G	0.7803	CD20- CD38- B cell %B cell || id:ebi-a-GCST90001422	TRUE	reported	igd
ebi-a-GCST90001422	4.18803e-07	6	32509333	3659	0.2125	0.04192	rs72492305	T	C	0.6663	CD20- CD38- B cell %B cell || id:ebi-a-GCST90001422	TRUE	reported	igd
ebi-a-GCST90001422	2.90202e-06	10	17048435	3659	-0.1463	0.03122	rs55767134	C	G	0.1838	CD20- CD38- B cell %B cell || id:ebi-a-GCST90001422	TRUE	reported	igd
ebi-a-GCST90001422	1.45902e-06	11	123385425	3659	0.1355	0.02809	rs34666228	T	G	0.2346	CD20- CD38- B cell %B cell || id:ebi-a-GCST90001422	TRUE	reported	igd
ebi-a-GCST90001422	1.42099e-06	12	82233392	3659	-1.069	0.2213	rs78301150	A	G	0.0033	CD20- CD38- B cell %B cell || id:ebi-a-GCST90001422	TRUE	reported	igd
ebi-a-GCST90001422	3.73104e-06	12	261706	3659	-1.342	0.2897	rs55897487	T	C	0.0016	CD20- CD38- B cell %B cell || id:ebi-a-GCST90001422	TRUE	reported	igd
ebi-a-GCST90001422	2.48199e-08	14	31993501	3659	-0.8348	0.1494	rs117308259	C	T	0.0066	CD20- CD38- B cell %B cell || id:ebi-a-GCST90001422	TRUE	reported	igd
ebi-a-GCST90001422	3.093e-06	14	33254318	3659	-0.2409	0.05156	rs17099538	C	T	0.0559	CD20- CD38- B cell %B cell || id:ebi-a-GCST90001422	TRUE	reported	igd
ebi-a-GCST90001422	2.56803e-06	17	52971060	3659	0.293	0.06221	rs16955339	T	G	0.0377	CD20- CD38- B cell %B cell || id:ebi-a-GCST90001422	TRUE	reported	igd
ebi-a-GCST90001422	1.547e-06	20	46576714	3659	-0.1186	0.02463	rs6125184	A	G	0.5914	CD20- CD38- B cell %B cell || id:ebi-a-GCST90001422	TRUE	reported	igd
ebi-a-GCST90001423	1.33801e-06	4	74145187	3658	-0.1537	0.03175	rs62311900	T	C	0.1736	CD20- CD38- B cell Absolute Count || id:ebi-a-GCST90001423	TRUE	reported	igd
ebi-a-GCST90001423	6.60496e-07	5	173070505	3658	-0.1438	0.02887	rs2339996	A	G	0.7802	CD20- CD38- B cell Absolute Count || id:ebi-a-GCST90001423	TRUE	reported	igd
ebi-a-GCST90001423	4.25402e-07	6	32509333	3658	0.2112	0.04169	rs72492305	T	C	0.6662	CD20- CD38- B cell Absolute Count || id:ebi-a-GCST90001423	TRUE	reported	igd
ebi-a-GCST90001423	3.29299e-06	6	85038851	3658	0.1893	0.04063	rs6906886	A	T	0.903	CD20- CD38- B cell Absolute Count || id:ebi-a-GCST90001423	TRUE	reported	igd
ebi-a-GCST90001423	2.26898e-06	8	17516564	3658	-0.1548	0.03269	rs11203884	T	C	0.1643	CD20- CD38- B cell Absolute Count || id:ebi-a-GCST90001423	TRUE	reported	igd
ebi-a-GCST90001423	4.08602e-06	9	132193568	3658	0.139	0.03012	rs10988372	C	G	0.2045	CD20- CD38- B cell Absolute Count || id:ebi-a-GCST90001423	TRUE	reported	igd
ebi-a-GCST90001423	2.87303e-06	9	19948908	3658	0.2899	0.06184	rs118073973	A	T	0.0402	CD20- CD38- B cell Absolute Count || id:ebi-a-GCST90001423	TRUE	reported	igd
ebi-a-GCST90001423	3.45096e-06	11	97639659	3658	-0.3072	0.06608	rs75609575	A	G	0.0349	CD20- CD38- B cell Absolute Count || id:ebi-a-GCST90001423	TRUE	reported	igd
ebi-a-GCST90001423	4.63095e-06	11	88142031	3658	-0.1305	0.02844	rs308820	C	T	0.7571	CD20- CD38- B cell Absolute Count || id:ebi-a-GCST90001423	TRUE	reported	igd
ebi-a-GCST90001423	3.99098e-07	11	123384801	3658	0.1435	0.02825	rs61906277	G	A	0.2347	CD20- CD38- B cell Absolute Count || id:ebi-a-GCST90001423	TRUE	reported	igd
ebi-a-GCST90001423	4.39896e-06	14	31993501	3658	-0.6917	0.1504	rs117308259	C	T	0.0066	CD20- CD38- B cell Absolute Count || id:ebi-a-GCST90001423	TRUE	reported	igd
ebi-a-GCST90001423	7.67397e-07	17	52971060	3658	0.3095	0.06249	rs16955339	T	G	0.0377	CD20- CD38- B cell Absolute Count || id:ebi-a-GCST90001423	TRUE	reported	igd
ebi-a-GCST90001424	3.27198e-06	1	40387371	3657	2.746	0.5892	rs143109147	C	T	0.0004	IgD+ B cell %Lymphocyte || id:ebi-a-GCST90001424	TRUE	reported	igd
ebi-a-GCST90001424	7.43207e-07	2	206655953	3657	-0.2827	0.05702	rs16837671	G	T	0.0494	IgD+ B cell %Lymphocyte || id:ebi-a-GCST90001424	TRUE	reported	igd
ebi-a-GCST90001424	4.76299e-06	5	115785493	3657	-0.3021	0.06594	rs76845048	C	A	0.0357	IgD+ B cell %Lymphocyte || id:ebi-a-GCST90001424	TRUE	reported	igd
ebi-a-GCST90001424	6.78297e-07	6	31240635	3657	-0.2101	0.04223	rs4361609	C	G	0.1131	IgD+ B cell %Lymphocyte || id:ebi-a-GCST90001424	TRUE	reported	igd
ebi-a-GCST90001424	4.854e-06	7	20106029	3657	-0.1651	0.03606	rs73078428	A	T	0.1318	IgD+ B cell %Lymphocyte || id:ebi-a-GCST90001424	TRUE	reported	igd
ebi-a-GCST90001424	1.25101e-06	7	77469688	3657	-0.2739	0.05642	rs34910780	T	A	0.0481	IgD+ B cell %Lymphocyte || id:ebi-a-GCST90001424	TRUE	reported	igd
ebi-a-GCST90001424	2.243e-06	8	130617819	3657	-0.1285	0.02712	rs2395904	G	T	0.2657	IgD+ B cell %Lymphocyte || id:ebi-a-GCST90001424	TRUE	reported	igd
ebi-a-GCST90001424	3.11401e-06	10	7188484	3657	0.1101	0.02357	rs1977295	A	G	0.5273	IgD+ B cell %Lymphocyte || id:ebi-a-GCST90001424	TRUE	reported	igd
ebi-a-GCST90001424	2.22398e-06	13	100023905	3657	-1.032	0.2178	rs116906133	G	A	0.0037	IgD+ B cell %Lymphocyte || id:ebi-a-GCST90001424	TRUE	reported	igd
ebi-a-GCST90001424	3.43084e-13	13	108993494	3657	0.1898	0.02599	rs12874404	G	A	0.3257	IgD+ B cell %Lymphocyte || id:ebi-a-GCST90001424	TRUE	reported	igd
ebi-a-GCST90001424	2.10402e-06	14	95373465	3657	0.1596	0.03359	rs2402519	C	G	0.1523	IgD+ B cell %Lymphocyte || id:ebi-a-GCST90001424	TRUE	reported	igd
ebi-a-GCST90001424	5.52497e-10	17	2731370	3657	-0.1468	0.0236	rs11657531	T	C	0.4882	IgD+ B cell %Lymphocyte || id:ebi-a-GCST90001424	TRUE	reported	igd
ebi-a-GCST90001424	2.45499e-07	17	38038389	3657	-0.142	0.02747	rs12939565	T	A	0.4267	IgD+ B cell %Lymphocyte || id:ebi-a-GCST90001424	TRUE	reported	igd
ebi-a-GCST90001424	3.23601e-06	19	14873284	3657	0.1165	0.02499	rs55658072	G	A	0.6218	IgD+ B cell %Lymphocyte || id:ebi-a-GCST90001424	TRUE	reported	igd
ebi-a-GCST90001424	2.47098e-06	20	44724305	3657	-0.1212	0.02568	rs6131010	G	A	0.6172	IgD+ B cell %Lymphocyte || id:ebi-a-GCST90001424	TRUE	reported	igd
ebi-a-GCST90001425	1.64801e-06	1	213101844	3656	-0.1191	0.02482	rs970081	A	G	0.6517	IgD- CD38+ B cell %lymphocyte || id:ebi-a-GCST90001425	TRUE	reported	igd
ebi-a-GCST90001425	2.59998e-06	1	63802723	3656	0.192	0.04079	rs78196740	C	T	0.0929	IgD- CD38+ B cell %lymphocyte || id:ebi-a-GCST90001425	TRUE	reported	igd
ebi-a-GCST90001425	1.93299e-06	2	187165335	3656	2.567	0.5384	rs148362575	T	A	0.0008	IgD- CD38+ B cell %lymphocyte || id:ebi-a-GCST90001425	TRUE	reported	igd
ebi-a-GCST90001425	2.49799e-06	2	204476635	3656	-1.324	0.2808	rs138158989	A	G	0.0018	IgD- CD38+ B cell %lymphocyte || id:ebi-a-GCST90001425	TRUE	reported	igd
ebi-a-GCST90001425	1.97702e-06	3	20980398	3656	-0.1404	0.02948	rs66491584	A	G	0.1991	IgD- CD38+ B cell %lymphocyte || id:ebi-a-GCST90001425	TRUE	reported	igd
ebi-a-GCST90001425	4.16198e-06	3	157649504	3656	0.3801	0.08244	rs79812543	A	G	0.0197	IgD- CD38+ B cell %lymphocyte || id:ebi-a-GCST90001425	TRUE	reported	igd
ebi-a-GCST90001425	2.32498e-06	3	11712287	3656	0.2925	0.06183	rs151009998	A	G	0.0379	IgD- CD38+ B cell %lymphocyte || id:ebi-a-GCST90001425	TRUE	reported	igd
ebi-a-GCST90001425	3.53199e-06	6	41935797	3656	-2.09	0.45	rs76624801	C	A	0.0007	IgD- CD38+ B cell %lymphocyte || id:ebi-a-GCST90001425	TRUE	reported	igd
ebi-a-GCST90001425	8.31706e-07	6	40333488	3656	-1.987	0.4026	rs187459109	A	G	0.0008	IgD- CD38+ B cell %lymphocyte || id:ebi-a-GCST90001425	TRUE	reported	igd
ebi-a-GCST90001425	2.48199e-06	7	127285830	3656	0.3296	0.06986	rs75346886	T	G	0.0294	IgD- CD38+ B cell %lymphocyte || id:ebi-a-GCST90001425	TRUE	reported	igd
ebi-a-GCST90001425	1.47001e-06	7	106306631	3656	-0.311	0.06449	rs148377259	C	T	0.0341	IgD- CD38+ B cell %lymphocyte || id:ebi-a-GCST90001425	TRUE	reported	igd
ebi-a-GCST90001425	1.907e-06	9	8531036	3656	0.2558	0.05361	rs12340211	G	C	0.0518	IgD- CD38+ B cell %lymphocyte || id:ebi-a-GCST90001425	TRUE	reported	igd
ebi-a-GCST90001425	1.086e-06	12	52932031	3656	0.1168	0.02391	rs7294591	T	C	0.5412	IgD- CD38+ B cell %lymphocyte || id:ebi-a-GCST90001425	TRUE	reported	igd
ebi-a-GCST90001425	1.64801e-06	12	14317207	3656	-0.1438	0.02996	rs11609248	G	A	0.1916	IgD- CD38+ B cell %lymphocyte || id:ebi-a-GCST90001425	TRUE	reported	igd
ebi-a-GCST90001425	1.64101e-06	14	22129890	3656	0.2941	0.06126	rs72686093	T	C	0.0382	IgD- CD38+ B cell %lymphocyte || id:ebi-a-GCST90001425	TRUE	reported	igd
ebi-a-GCST90001425	1.91898e-07	16	59885737	3656	-0.1289	0.02471	rs4785074	T	C	0.635	IgD- CD38+ B cell %lymphocyte || id:ebi-a-GCST90001425	TRUE	reported	igd
ebi-a-GCST90001425	4.11604e-06	16	81821361	3656	0.3562	0.07723	rs72834736	C	G	0.0248	IgD- CD38+ B cell %lymphocyte || id:ebi-a-GCST90001425	TRUE	reported	igd
ebi-a-GCST90001425	1.74699e-06	22	31013921	3656	0.3941	0.0823	rs76348547	T	G	0.0207	IgD- CD38+ B cell %lymphocyte || id:ebi-a-GCST90001425	TRUE	reported	igd
ebi-a-GCST90001426	4.55302e-06	1	19500582	3656	1.034	0.2251	rs143785715	T	C	0.0027	IgD- CD38dim B cell %lymphocyte || id:ebi-a-GCST90001426	TRUE	reported	igd
ebi-a-GCST90001426	8.15793e-07	1	89286072	3656	0.516	0.1044	rs10922490	C	T	0.0164	IgD- CD38dim B cell %lymphocyte || id:ebi-a-GCST90001426	TRUE	reported	igd
ebi-a-GCST90001426	4.86004e-08	2	136926146	3656	0.1644	0.03007	rs11687597	G	A	0.2069	IgD- CD38dim B cell %lymphocyte || id:ebi-a-GCST90001426	TRUE	reported	igd
ebi-a-GCST90001426	2.509e-07	2	238554657	3656	0.1571	0.03041	rs7595246	C	T	0.1893	IgD- CD38dim B cell %lymphocyte || id:ebi-a-GCST90001426	TRUE	reported	igd
ebi-a-GCST90001426	2.94002e-06	4	100279851	3656	0.5092	0.1088	rs71612685	G	A	0.0126	IgD- CD38dim B cell %lymphocyte || id:ebi-a-GCST90001426	TRUE	reported	igd
ebi-a-GCST90001426	2.27898e-06	5	144608340	3656	-0.1275	0.02694	rs17405603	T	A	0.2842	IgD- CD38dim B cell %lymphocyte || id:ebi-a-GCST90001426	TRUE	reported	igd
ebi-a-GCST90001426	1.66498e-06	6	41401285	3656	1.843	0.3841	rs146936090	T	C	0.0008	IgD- CD38dim B cell %lymphocyte || id:ebi-a-GCST90001426	TRUE	reported	igd
ebi-a-GCST90001426	1.736e-06	7	22048853	3656	-0.1185	0.02475	rs6972846	T	G	0.3885	IgD- CD38dim B cell %lymphocyte || id:ebi-a-GCST90001426	TRUE	reported	igd
ebi-a-GCST90001426	4.77595e-06	7	154618679	3656	0.2746	0.05995	rs78027513	T	G	0.0414	IgD- CD38dim B cell %lymphocyte || id:ebi-a-GCST90001426	TRUE	reported	igd
ebi-a-GCST90001426	8.25296e-09	8	144984956	3656	-0.1408	0.02438	rs7840395	G	A	0.5715	IgD- CD38dim B cell %lymphocyte || id:ebi-a-GCST90001426	TRUE	reported	igd
ebi-a-GCST90001426	2.24099e-06	10	22940992	3656	0.4384	0.09254	rs72816858	C	G	0.0172	IgD- CD38dim B cell %lymphocyte || id:ebi-a-GCST90001426	TRUE	reported	igd
ebi-a-GCST90001426	6.51193e-07	12	54786414	3656	-0.2055	0.04122	rs12298227	C	T	0.1013	IgD- CD38dim B cell %lymphocyte || id:ebi-a-GCST90001426	TRUE	reported	igd
ebi-a-GCST90001426	1.05201e-07	13	108957063	3656	0.1281	0.02404	rs9520836	G	A	0.5044	IgD- CD38dim B cell %lymphocyte || id:ebi-a-GCST90001426	TRUE	reported	igd
ebi-a-GCST90001426	4.61095e-06	15	76646870	3656	0.38	0.08281	rs118086652	G	A	0.0213	IgD- CD38dim B cell %lymphocyte || id:ebi-a-GCST90001426	TRUE	reported	igd
ebi-a-GCST90001426	1.93201e-07	17	2716535	3656	-0.1257	0.02411	rs11653761	T	G	0.592	IgD- CD38dim B cell %lymphocyte || id:ebi-a-GCST90001426	TRUE	reported	igd
ebi-a-GCST90001427	1.83802e-07	1	84127219	3656	0.1517	0.02904	rs61790670	A	C	0.23	IgD- CD38- B cell %lymphocyte || id:ebi-a-GCST90001427	TRUE	reported	igd
ebi-a-GCST90001427	3.17497e-06	1	59700800	3656	0.1428	0.0306	rs12128328	C	T	0.2113	IgD- CD38- B cell %lymphocyte || id:ebi-a-GCST90001427	TRUE	reported	igd
ebi-a-GCST90001427	2.84302e-07	2	238550072	3656	0.1403	0.02729	rs6723786	G	A	0.2924	IgD- CD38- B cell %lymphocyte || id:ebi-a-GCST90001427	TRUE	reported	igd
ebi-a-GCST90001427	1.86698e-06	2	66709035	3656	-0.2723	0.05703	rs114551034	A	G	0.0509	IgD- CD38- B cell %lymphocyte || id:ebi-a-GCST90001427	TRUE	reported	igd
ebi-a-GCST90001427	4.85601e-06	4	134727496	3656	-1.231	0.2689	rs72942964	T	C	0.0021	IgD- CD38- B cell %lymphocyte || id:ebi-a-GCST90001427	TRUE	reported	igd
ebi-a-GCST90001427	1.88599e-06	5	144608340	3656	-0.1322	0.0277	rs17405603	T	A	0.2842	IgD- CD38- B cell %lymphocyte || id:ebi-a-GCST90001427	TRUE	reported	igd
ebi-a-GCST90001427	6.83392e-07	8	144986103	3656	-0.1246	0.02505	rs11777835	C	T	0.5715	IgD- CD38- B cell %lymphocyte || id:ebi-a-GCST90001427	TRUE	reported	igd
ebi-a-GCST90001427	3.59104e-07	8	55620993	3656	0.391	0.07669	rs190799514	C	T	0.0272	IgD- CD38- B cell %lymphocyte || id:ebi-a-GCST90001427	TRUE	reported	igd
ebi-a-GCST90001427	4.40099e-06	8	9936753	3656	0.204	0.04436	rs814418	T	C	0.0907	IgD- CD38- B cell %lymphocyte || id:ebi-a-GCST90001427	TRUE	reported	igd
ebi-a-GCST90001427	4.95199e-06	12	54797571	3656	-0.1952	0.04268	rs12426629	G	C	0.0989	IgD- CD38- B cell %lymphocyte || id:ebi-a-GCST90001427	TRUE	reported	igd
ebi-a-GCST90001427	1.43999e-06	13	109144845	3656	0.1207	0.025	rs9514859	C	G	0.4402	IgD- CD38- B cell %lymphocyte || id:ebi-a-GCST90001427	TRUE	reported	igd
ebi-a-GCST90001427	1.378e-07	13	108993494	3656	0.1408	0.02668	rs12874404	G	A	0.3256	IgD- CD38- B cell %lymphocyte || id:ebi-a-GCST90001427	TRUE	reported	igd
ebi-a-GCST90001427	2.77997e-06	17	2716535	3656	-0.1169	0.0249	rs11653761	T	G	0.592	IgD- CD38- B cell %lymphocyte || id:ebi-a-GCST90001427	TRUE	reported	igd
ebi-a-GCST90001427	3.33096e-06	18	60947111	3656	0.1163	0.02497	rs7236090	C	T	0.5922	IgD- CD38- B cell %lymphocyte || id:ebi-a-GCST90001427	TRUE	reported	igd
ebi-a-GCST90001427	1.24e-06	21	42362418	3656	-0.5436	0.1119	rs77741094	G	C	0.0126	IgD- CD38- B cell %lymphocyte || id:ebi-a-GCST90001427	TRUE	reported	igd
ebi-a-GCST90001428	3.85496e-06	1	214958496	3657	0.1953	0.04221	rs112904733	T	G	0.0956	IgD- CD38dim B cell %B cell || id:ebi-a-GCST90001428	TRUE	reported	igd
ebi-a-GCST90001428	2.81002e-07	1	233050029	3657	-0.5857	0.1138	rs9424499	C	G	0.0109	IgD- CD38dim B cell %B cell || id:ebi-a-GCST90001428	TRUE	reported	igd
ebi-a-GCST90001428	2.48599e-06	2	136864703	3657	0.1484	0.03147	rs16832731	A	G	0.1987	IgD- CD38dim B cell %B cell || id:ebi-a-GCST90001428	TRUE	reported	igd
ebi-a-GCST90001428	2.81799e-06	3	106275239	3657	0.3323	0.07083	rs73205209	C	T	0.0334	IgD- CD38dim B cell %B cell || id:ebi-a-GCST90001428	TRUE	reported	igd
ebi-a-GCST90001428	4.40697e-06	3	8695105	3657	-0.2872	0.06245	rs111854570	A	G	0.0388	IgD- CD38dim B cell %B cell || id:ebi-a-GCST90001428	TRUE	reported	igd
ebi-a-GCST90001428	1.51098e-06	5	144609363	3657	-0.1389	0.02884	rs17405749	T	C	0.2374	IgD- CD38dim B cell %B cell || id:ebi-a-GCST90001428	TRUE	reported	igd
ebi-a-GCST90001428	3.46497e-07	6	125594743	3657	0.6398	0.1253	rs75273600	A	G	0.0093	IgD- CD38dim B cell %B cell || id:ebi-a-GCST90001428	TRUE	reported	igd
ebi-a-GCST90001428	1.41101e-06	10	132983821	3657	-0.136	0.02815	rs2397752	T	C	0.248	IgD- CD38dim B cell %B cell || id:ebi-a-GCST90001428	TRUE	reported	igd
ebi-a-GCST90001428	3.31002e-07	11	128322602	3657	-0.3698	0.07231	rs80216562	A	G	0.029	IgD- CD38dim B cell %B cell || id:ebi-a-GCST90001428	TRUE	reported	igd
ebi-a-GCST90001428	4.11396e-06	11	11033950	3657	-0.1167	0.02529	rs10743163	A	G	0.4035	IgD- CD38dim B cell %B cell || id:ebi-a-GCST90001428	TRUE	reported	igd
ebi-a-GCST90001428	3.36202e-06	13	19499423	3657	0.1177	0.02529	rs4038038	A	G	0.359	IgD- CD38dim B cell %B cell || id:ebi-a-GCST90001428	TRUE	reported	igd
ebi-a-GCST90001428	3.48097e-06	16	81916912	3657	-0.1701	0.0366	rs11548656	G	A	0.1288	IgD- CD38dim B cell %B cell || id:ebi-a-GCST90001428	TRUE	reported	igd
ebi-a-GCST90001428	2.73697e-06	17	49605668	3657	0.2621	0.05581	rs75659776	T	C	0.0515	IgD- CD38dim B cell %B cell || id:ebi-a-GCST90001428	TRUE	reported	igd
ebi-a-GCST90001429	9.105e-07	2	16464977	3656	-0.1278	0.02599	rs11682311	C	T	0.3243	IgD+ CD38+ B cell %lymphocyte || id:ebi-a-GCST90001429	TRUE	reported	igd
ebi-a-GCST90001429	2.067e-08	2	105587803	3656	-0.3597	0.06402	rs140380950	C	T	0.0368	IgD+ CD38+ B cell %lymphocyte || id:ebi-a-GCST90001429	TRUE	reported	igd
ebi-a-GCST90001429	1.25901e-06	4	15915069	3656	-0.4243	0.08741	rs76112278	A	G	0.0194	IgD+ CD38+ B cell %lymphocyte || id:ebi-a-GCST90001429	TRUE	reported	igd
ebi-a-GCST90001429	1.011e-06	5	498773	3656	1.792	0.3659	rs78658073	A	G	0.001	IgD+ CD38+ B cell %lymphocyte || id:ebi-a-GCST90001429	TRUE	reported	igd
ebi-a-GCST90001429	2.46598e-07	5	158276610	3656	-0.2327	0.04501	rs80330977	A	G	0.0814	IgD+ CD38+ B cell %lymphocyte || id:ebi-a-GCST90001429	TRUE	reported	igd
ebi-a-GCST90001429	2.02502e-06	5	18919526	3656	-0.1368	0.02874	rs76660971	A	G	0.2299	IgD+ CD38+ B cell %lymphocyte || id:ebi-a-GCST90001429	TRUE	reported	igd
ebi-a-GCST90001429	1.58599e-06	7	48791017	3656	-0.4644	0.09659	rs117772462	A	T	0.0159	IgD+ CD38+ B cell %lymphocyte || id:ebi-a-GCST90001429	TRUE	reported	igd
ebi-a-GCST90001429	2.95597e-06	7	190115	3656	-0.2347	0.05014	rs11185560	A	G	0.9375	IgD+ CD38+ B cell %lymphocyte || id:ebi-a-GCST90001429	TRUE	reported	igd
ebi-a-GCST90001429	2.988e-06	8	130602281	3656	0.126	0.02692	rs10103048	C	A	0.7321	IgD+ CD38+ B cell %lymphocyte || id:ebi-a-GCST90001429	TRUE	reported	igd
ebi-a-GCST90001429	7.75908e-07	8	118255950	3656	-0.1213	0.02451	rs1695681	A	C	0.5309	IgD+ CD38+ B cell %lymphocyte || id:ebi-a-GCST90001429	TRUE	reported	igd
ebi-a-GCST90001429	3.73603e-06	11	15377699	3656	0.1495	0.03227	rs10832409	A	G	0.1722	IgD+ CD38+ B cell %lymphocyte || id:ebi-a-GCST90001429	TRUE	reported	igd
ebi-a-GCST90001429	1.08901e-06	12	110228055	3656	0.3875	0.07937	rs11068290	T	C	0.0231	IgD+ CD38+ B cell %lymphocyte || id:ebi-a-GCST90001429	TRUE	reported	igd
ebi-a-GCST90001429	1.88599e-06	12	75564449	3656	-0.4624	0.09688	rs59879144	A	C	0.0161	IgD+ CD38+ B cell %lymphocyte || id:ebi-a-GCST90001429	TRUE	reported	igd
ebi-a-GCST90001429	2.503e-06	14	22499870	3656	0.1771	0.03756	rs3811315	A	T	0.1157	IgD+ CD38+ B cell %lymphocyte || id:ebi-a-GCST90001429	TRUE	reported	igd
ebi-a-GCST90001429	8.88403e-07	16	84759446	3656	-0.1525	0.03097	rs2216762	C	T	0.8141	IgD+ CD38+ B cell %lymphocyte || id:ebi-a-GCST90001429	TRUE	reported	igd
ebi-a-GCST90001429	1.86299e-06	17	8639905	3656	0.1158	0.02425	rs60521331	A	G	0.5022	IgD+ CD38+ B cell %lymphocyte || id:ebi-a-GCST90001429	TRUE	reported	igd
ebi-a-GCST90001430	4.27701e-07	1	40387371	3656	2.959	0.5843	rs143109147	C	T	0.0004	IgD+ CD38dim B cell %lymphocyte || id:ebi-a-GCST90001430	TRUE	reported	igd
ebi-a-GCST90001430	4.74395e-06	3	115393238	3656	0.1411	0.0308	rs28399382	T	C	0.1982	IgD+ CD38dim B cell %lymphocyte || id:ebi-a-GCST90001430	TRUE	reported	igd
ebi-a-GCST90001430	2.42298e-06	4	170331972	3656	0.1165	0.02467	rs6831487	G	T	0.4702	IgD+ CD38dim B cell %lymphocyte || id:ebi-a-GCST90001430	TRUE	reported	igd
ebi-a-GCST90001430	3.75301e-06	5	160198880	3656	0.1502	0.03243	rs12516105	C	T	0.1737	IgD+ CD38dim B cell %lymphocyte || id:ebi-a-GCST90001430	TRUE	reported	igd
ebi-a-GCST90001430	1.417e-06	7	123275484	3656	0.2018	0.04179	rs62474511	T	A	0.0927	IgD+ CD38dim B cell %lymphocyte || id:ebi-a-GCST90001430	TRUE	reported	igd
ebi-a-GCST90001430	3.95704e-07	8	130582787	3656	-0.1537	0.03026	rs7840067	C	T	0.1978	IgD+ CD38dim B cell %lymphocyte || id:ebi-a-GCST90001430	TRUE	reported	igd
ebi-a-GCST90001430	2.32199e-06	8	75515052	3656	0.3011	0.06365	rs533239981	C	G	0.0387	IgD+ CD38dim B cell %lymphocyte || id:ebi-a-GCST90001430	TRUE	reported	igd
ebi-a-GCST90001430	1.91298e-06	8	60077245	3656	-0.4228	0.08863	rs60953943	A	G	0.0204	IgD+ CD38dim B cell %lymphocyte || id:ebi-a-GCST90001430	TRUE	reported	igd
ebi-a-GCST90001430	4.30299e-06	10	56638876	3656	0.2233	0.0485	rs76400856	C	A	0.0639	IgD+ CD38dim B cell %lymphocyte || id:ebi-a-GCST90001430	TRUE	reported	igd
ebi-a-GCST90001430	1.09199e-06	10	97801073	3656	0.348	0.07127	rs74151247	A	C	0.0302	IgD+ CD38dim B cell %lymphocyte || id:ebi-a-GCST90001430	TRUE	reported	igd
ebi-a-GCST90001430	3.91201e-06	12	110312229	3656	0.3651	0.07896	rs75319860	C	T	0.0249	IgD+ CD38dim B cell %lymphocyte || id:ebi-a-GCST90001430	TRUE	reported	igd
ebi-a-GCST90001430	3.125e-06	13	72428296	3656	0.503	0.1077	rs75474045	A	G	0.0126	IgD+ CD38dim B cell %lymphocyte || id:ebi-a-GCST90001430	TRUE	reported	igd
ebi-a-GCST90001430	1.89601e-07	13	108993494	3656	0.1366	0.02617	rs12874404	G	A	0.3256	IgD+ CD38dim B cell %lymphocyte || id:ebi-a-GCST90001430	TRUE	reported	igd
ebi-a-GCST90001430	2.40099e-06	14	65713895	3656	-0.2347	0.04969	rs116844769	A	G	0.0662	IgD+ CD38dim B cell %lymphocyte || id:ebi-a-GCST90001430	TRUE	reported	igd
ebi-a-GCST90001430	4.77903e-07	16	84754964	3656	0.1233	0.02445	rs16974449	A	C	0.4851	IgD+ CD38dim B cell %lymphocyte || id:ebi-a-GCST90001430	TRUE	reported	igd
ebi-a-GCST90001430	6.26095e-07	17	8639905	3656	0.1214	0.02433	rs60521331	A	G	0.5022	IgD+ CD38dim B cell %lymphocyte || id:ebi-a-GCST90001430	TRUE	reported	igd
ebi-a-GCST90001430	8.83894e-07	17	2731370	3656	-0.1167	0.0237	rs11657531	T	C	0.4884	IgD+ CD38dim B cell %lymphocyte || id:ebi-a-GCST90001430	TRUE	reported	igd
ebi-a-GCST90001430	2.18902e-07	19	53039110	3656	0.1258	0.02423	rs655580	A	G	0.4571	IgD+ CD38dim B cell %lymphocyte || id:ebi-a-GCST90001430	TRUE	reported	igd
ebi-a-GCST90001430	4.94698e-06	20	44724305	3656	-0.1184	0.02588	rs6131010	G	A	0.6172	IgD+ CD38dim B cell %lymphocyte || id:ebi-a-GCST90001430	TRUE	reported	igd
ebi-a-GCST90001430	1.39801e-06	21	16767346	3656	-0.4222	0.08736	rs55708924	G	A	0.0185	IgD+ CD38dim B cell %lymphocyte || id:ebi-a-GCST90001430	TRUE	reported	igd
ebi-a-GCST90001430	2.72101e-06	21	47606966	3656	0.2463	0.05243	rs142838362	T	C	0.0577	IgD+ CD38dim B cell %lymphocyte || id:ebi-a-GCST90001430	TRUE	reported	igd
ebi-a-GCST90001431	2.15899e-06	3	8847483	3656	-0.1352	0.02849	rs35088452	A	C	0.7471	IgD+ CD38- B cell %lymphocyte || id:ebi-a-GCST90001431	TRUE	reported	igd
ebi-a-GCST90001431	3.304e-06	5	114821667	3656	-0.199	0.04272	rs6895553	C	T	0.0946	IgD+ CD38- B cell %lymphocyte || id:ebi-a-GCST90001431	TRUE	reported	igd
ebi-a-GCST90001431	2.49902e-06	5	136421498	3656	-0.5085	0.1078	rs78009119	G	T	0.0137	IgD+ CD38- B cell %lymphocyte || id:ebi-a-GCST90001431	TRUE	reported	igd
ebi-a-GCST90001431	3.36001e-06	5	157655991	3656	-0.2682	0.05762	rs77055472	A	T	0.0495	IgD+ CD38- B cell %lymphocyte || id:ebi-a-GCST90001431	TRUE	reported	igd
ebi-a-GCST90001431	4.74996e-06	6	130521070	3656	-0.1427	0.03115	rs12197754	C	T	0.2014	IgD+ CD38- B cell %lymphocyte || id:ebi-a-GCST90001431	TRUE	reported	igd
ebi-a-GCST90001431	4.66305e-06	11	21411891	3656	0.1892	0.04126	rs12146653	C	T	0.0964	IgD+ CD38- B cell %lymphocyte || id:ebi-a-GCST90001431	TRUE	reported	igd
ebi-a-GCST90001431	1.33999e-06	12	129349167	3656	-0.2515	0.05194	rs12829274	G	A	0.0618	IgD+ CD38- B cell %lymphocyte || id:ebi-a-GCST90001431	TRUE	reported	igd
ebi-a-GCST90001431	1.66399e-06	12	69228178	3656	-0.1789	0.03729	rs3730631	C	T	0.1288	IgD+ CD38- B cell %lymphocyte || id:ebi-a-GCST90001431	TRUE	reported	igd
ebi-a-GCST90001431	1.385e-10	13	108993494	3656	0.1714	0.02663	rs12874404	G	A	0.3256	IgD+ CD38- B cell %lymphocyte || id:ebi-a-GCST90001431	TRUE	reported	igd
ebi-a-GCST90001431	1.24701e-09	14	96205838	3656	0.3532	0.058	rs77762131	C	G	0.045	IgD+ CD38- B cell %lymphocyte || id:ebi-a-GCST90001431	TRUE	reported	igd
ebi-a-GCST90001431	1.98299e-06	14	94852219	3656	0.448	0.09406	rs72706301	A	G	0.0179	IgD+ CD38- B cell %lymphocyte || id:ebi-a-GCST90001431	TRUE	reported	igd
ebi-a-GCST90001431	2.88602e-06	15	44517689	3656	-0.4323	0.09225	rs10444793	A	G	0.0181	IgD+ CD38- B cell %lymphocyte || id:ebi-a-GCST90001431	TRUE	reported	igd
ebi-a-GCST90001431	2.76599e-06	17	2728777	3656	-0.1135	0.02418	rs28594458	G	C	0.4918	IgD+ CD38- B cell %lymphocyte || id:ebi-a-GCST90001431	TRUE	reported	igd
ebi-a-GCST90001431	7.13608e-07	21	41083050	3656	0.4662	0.09386	rs62235484	A	G	0.0175	IgD+ CD38- B cell %lymphocyte || id:ebi-a-GCST90001431	TRUE	reported	igd
ebi-a-GCST90001431	4.80895e-06	22	45666517	3656	-0.3003	0.06556	rs78007261	T	C	0.0379	IgD+ CD38- B cell %lymphocyte || id:ebi-a-GCST90001431	TRUE	reported	igd
ebi-a-GCST90001432	3.51901e-06	1	8009985	3656	-0.3961	0.08527	rs75766272	T	C	0.0201	Unswitched memory B cell %lymphocyte || id:ebi-a-GCST90001432	TRUE	reported	igd
ebi-a-GCST90001432	3.62001e-06	6	150197022	3656	-0.1494	0.03221	rs6557137	T	C	0.1838	Unswitched memory B cell %lymphocyte || id:ebi-a-GCST90001432	TRUE	reported	igd
ebi-a-GCST90001432	1.47099e-06	8	1552537	3656	-0.3254	0.06746	rs2956955	C	T	0.9661	Unswitched memory B cell %lymphocyte || id:ebi-a-GCST90001432	TRUE	reported	igd
ebi-a-GCST90001432	3.34503e-06	8	144986071	3656	-0.3185	0.06842	rs141247883	G	A	0.0319	Unswitched memory B cell %lymphocyte || id:ebi-a-GCST90001432	TRUE	reported	igd
ebi-a-GCST90001432	1.12101e-06	9	808529	3656	0.1189	0.02437	rs11794578	G	T	0.4521	Unswitched memory B cell %lymphocyte || id:ebi-a-GCST90001432	TRUE	reported	igd
ebi-a-GCST90001432	2.95801e-06	12	109368119	3656	0.501	0.107	rs143553941	C	G	0.013	Unswitched memory B cell %lymphocyte || id:ebi-a-GCST90001432	TRUE	reported	igd
ebi-a-GCST90001432	7.30601e-07	12	129349167	3656	-0.2536	0.0511	rs12829274	G	A	0.0618	Unswitched memory B cell %lymphocyte || id:ebi-a-GCST90001432	TRUE	reported	igd
ebi-a-GCST90001432	6.53597e-10	13	50212885	3656	0.5455	0.08807	rs73192651	T	C	0.02	Unswitched memory B cell %lymphocyte || id:ebi-a-GCST90001432	TRUE	reported	igd
ebi-a-GCST90001432	4.02346e-12	13	108993494	3656	0.1827	0.02625	rs12874404	G	A	0.3256	Unswitched memory B cell %lymphocyte || id:ebi-a-GCST90001432	TRUE	reported	igd
ebi-a-GCST90001432	2.857e-06	13	46224092	3656	1.799	0.3838	rs557577736	G	A	0.001	Unswitched memory B cell %lymphocyte || id:ebi-a-GCST90001432	TRUE	reported	igd
ebi-a-GCST90001432	8.74903e-09	14	96205838	3656	0.3287	0.05701	rs77762131	C	G	0.045	Unswitched memory B cell %lymphocyte || id:ebi-a-GCST90001432	TRUE	reported	igd
ebi-a-GCST90001432	1.08201e-06	14	94936964	3656	-0.1203	0.02463	rs8014978	C	T	0.5737	Unswitched memory B cell %lymphocyte || id:ebi-a-GCST90001432	TRUE	reported	igd
ebi-a-GCST90001432	2.57099e-06	16	86794463	3656	0.416	0.08833	rs112135308	G	C	0.0174	Unswitched memory B cell %lymphocyte || id:ebi-a-GCST90001432	TRUE	reported	igd
ebi-a-GCST90001432	1.16099e-07	17	2715961	3656	-0.1271	0.02394	rs11657759	C	A	0.4903	Unswitched memory B cell %lymphocyte || id:ebi-a-GCST90001432	TRUE	reported	igd
ebi-a-GCST90001432	3.20797e-06	19	14993354	3656	-0.2695	0.05778	rs7254039	A	G	0.0435	Unswitched memory B cell %lymphocyte || id:ebi-a-GCST90001432	TRUE	reported	igd
ebi-a-GCST90001432	7.19797e-09	20	44730245	3656	-0.1525	0.02629	rs6032660	A	G	0.6359	Unswitched memory B cell %lymphocyte || id:ebi-a-GCST90001432	TRUE	reported	igd
ebi-a-GCST90001432	1.467e-06	22	22613458	3656	0.2264	0.04694	rs55712190	T	C	0.074	Unswitched memory B cell %lymphocyte || id:ebi-a-GCST90001432	TRUE	reported	igd
ebi-a-GCST90001433	3.32897e-07	1	217179038	3656	-0.2462	0.04816	rs2789568	C	T	0.0706	IgD- CD27- B cell %lymphocyte || id:ebi-a-GCST90001433	TRUE	reported	igd
ebi-a-GCST90001433	1.97301e-06	1	160254955	3656	-0.2734	0.0574	rs113442137	A	G	0.0472	IgD- CD27- B cell %lymphocyte || id:ebi-a-GCST90001433	TRUE	reported	igd
ebi-a-GCST90001433	3.79997e-06	1	113524501	3656	-0.3248	0.07016	rs185621536	T	C	0.0312	IgD- CD27- B cell %lymphocyte || id:ebi-a-GCST90001433	TRUE	reported	igd
ebi-a-GCST90001433	1.42498e-06	2	56616595	3656	-0.1469	0.03041	rs7606024	A	T	0.7882	IgD- CD27- B cell %lymphocyte || id:ebi-a-GCST90001433	TRUE	reported	igd
ebi-a-GCST90001433	1.83101e-08	3	32533246	3656	-0.3044	0.05397	rs35574803	C	T	0.0562	IgD- CD27- B cell %lymphocyte || id:ebi-a-GCST90001433	TRUE	reported	igd
ebi-a-GCST90001433	1.45301e-06	4	99437210	3656	0.4221	0.08746	rs78756830	C	T	0.0194	IgD- CD27- B cell %lymphocyte || id:ebi-a-GCST90001433	TRUE	reported	igd
ebi-a-GCST90001433	3.31398e-06	5	84064142	3656	-0.2241	0.04812	rs12654363	T	C	0.9301	IgD- CD27- B cell %lymphocyte || id:ebi-a-GCST90001433	TRUE	reported	igd
ebi-a-GCST90001433	4.87304e-06	6	4201348	3656	-0.3731	0.08152	rs191610741	T	C	0.0257	IgD- CD27- B cell %lymphocyte || id:ebi-a-GCST90001433	TRUE	reported	igd
ebi-a-GCST90001433	3.96798e-06	9	25294308	3656	-0.3442	0.07449	rs78763642	A	G	0.0279	IgD- CD27- B cell %lymphocyte || id:ebi-a-GCST90001433	TRUE	reported	igd
ebi-a-GCST90001433	7.13296e-08	12	6553016	3656	0.1325	0.02454	rs2250246	G	A	0.5341	IgD- CD27- B cell %lymphocyte || id:ebi-a-GCST90001433	TRUE	reported	igd
ebi-a-GCST90001433	1.20401e-06	18	60857029	3656	-0.1285	0.02642	rs4941188	A	G	0.6726	IgD- CD27- B cell %lymphocyte || id:ebi-a-GCST90001433	TRUE	reported	igd
ebi-a-GCST90001433	1.87499e-06	19	8814367	3656	-0.1612	0.03377	rs111407982	T	C	0.1551	IgD- CD27- B cell %lymphocyte || id:ebi-a-GCST90001433	TRUE	reported	igd
ebi-a-GCST90001433	2.49799e-06	19	15011442	3656	-0.2227	0.04722	rs7260348	C	T	0.0722	IgD- CD27- B cell %lymphocyte || id:ebi-a-GCST90001433	TRUE	reported	igd
ebi-a-GCST90001433	4.22698e-06	20	47313887	3656	0.3695	0.08021	rs77126700	C	T	0.0239	IgD- CD27- B cell %lymphocyte || id:ebi-a-GCST90001433	TRUE	reported	igd
ebi-a-GCST90001433	4.97966e-33	20	44747947	3656	0.317	0.02622	rs4810485	G	T	0.6313	IgD- CD27- B cell %lymphocyte || id:ebi-a-GCST90001433	TRUE	reported	igd
ebi-a-GCST90001434	8.91908e-08	2	238554657	3656	0.1684	0.03143	rs7595246	C	T	0.1893	Switched memory B cell %lymphocyte || id:ebi-a-GCST90001434	TRUE	reported	igd
ebi-a-GCST90001434	1.341e-07	2	136967396	3656	0.1674	0.03168	rs1519526	C	T	0.1957	Switched memory B cell %lymphocyte || id:ebi-a-GCST90001434	TRUE	reported	igd
ebi-a-GCST90001434	3.535e-06	3	32533010	3656	0.1649	0.0355	rs7640978	T	C	0.1493	Switched memory B cell %lymphocyte || id:ebi-a-GCST90001434	TRUE	reported	igd
ebi-a-GCST90001434	1.44202e-06	5	144608340	3656	-0.1343	0.02781	rs17405603	T	A	0.2842	Switched memory B cell %lymphocyte || id:ebi-a-GCST90001434	TRUE	reported	igd
ebi-a-GCST90001434	2.20298e-06	8	55620993	3656	0.3656	0.07711	rs190799514	C	T	0.0272	Switched memory B cell %lymphocyte || id:ebi-a-GCST90001434	TRUE	reported	igd
ebi-a-GCST90001434	1.21099e-08	8	144984956	3656	-0.1437	0.02516	rs7840395	G	A	0.5715	Switched memory B cell %lymphocyte || id:ebi-a-GCST90001434	TRUE	reported	igd
ebi-a-GCST90001434	1.083e-06	11	94589940	3656	1.115	0.2283	rs118076634	T	C	0.0025	Switched memory B cell %lymphocyte || id:ebi-a-GCST90001434	TRUE	reported	igd
ebi-a-GCST90001434	4.52397e-07	12	54797571	3656	-0.2182	0.04316	rs12426629	G	C	0.0989	Switched memory B cell %lymphocyte || id:ebi-a-GCST90001434	TRUE	reported	igd
ebi-a-GCST90001434	2.91199e-10	13	108957063	3656	0.1567	0.02479	rs9520836	G	A	0.5044	Switched memory B cell %lymphocyte || id:ebi-a-GCST90001434	TRUE	reported	igd
ebi-a-GCST90001434	2.298e-09	17	2716535	3656	-0.1491	0.02489	rs11653761	T	G	0.592	Switched memory B cell %lymphocyte || id:ebi-a-GCST90001434	TRUE	reported	igd
ebi-a-GCST90001435	2.79402e-06	1	102236814	3657	2.328	0.4961	rs141365416	T	C	0.0005	Plasma Blast-Plasma Cell %lymphocyte || id:ebi-a-GCST90001435	TRUE	reported	igd
ebi-a-GCST90001435	2.46598e-06	2	187165335	3657	2.608	0.5526	rs148362575	T	A	0.0008	Plasma Blast-Plasma Cell %lymphocyte || id:ebi-a-GCST90001435	TRUE	reported	igd
ebi-a-GCST90001435	2.922e-06	3	117331256	3657	1.756	0.3749	rs116540222	T	C	0.0011	Plasma Blast-Plasma Cell %lymphocyte || id:ebi-a-GCST90001435	TRUE	reported	igd
ebi-a-GCST90001435	3.66902e-06	5	1297918	3657	0.1298	0.028	rs7449190	C	T	0.7401	Plasma Blast-Plasma Cell %lymphocyte || id:ebi-a-GCST90001435	TRUE	reported	igd
ebi-a-GCST90001435	1.65299e-06	6	5266557	3657	0.5223	0.1088	rs61294310	G	A	0.0124	Plasma Blast-Plasma Cell %lymphocyte || id:ebi-a-GCST90001435	TRUE	reported	igd
ebi-a-GCST90001435	4.69505e-06	7	151002534	3657	0.2681	0.05848	rs13244540	T	G	0.0447	Plasma Blast-Plasma Cell %lymphocyte || id:ebi-a-GCST90001435	TRUE	reported	igd
ebi-a-GCST90001435	2.65497e-06	8	24549984	3657	0.351	0.07464	rs74326785	C	T	0.0279	Plasma Blast-Plasma Cell %lymphocyte || id:ebi-a-GCST90001435	TRUE	reported	igd
ebi-a-GCST90001435	2.62398e-06	9	92219945	3657	-0.2314	0.04918	rs3138500	T	C	0.0678	Plasma Blast-Plasma Cell %lymphocyte || id:ebi-a-GCST90001435	TRUE	reported	igd
ebi-a-GCST90001435	9.03795e-08	10	130483163	3657	-0.1755	0.03276	rs12412378	A	C	0.1608	Plasma Blast-Plasma Cell %lymphocyte || id:ebi-a-GCST90001435	TRUE	reported	igd
ebi-a-GCST90001435	2.90603e-06	11	117526440	3657	1.624	0.3466	rs55728331	A	G	0.0015	Plasma Blast-Plasma Cell %lymphocyte || id:ebi-a-GCST90001435	TRUE	reported	igd
ebi-a-GCST90001435	4.61998e-08	16	59885737	3657	-0.1403	0.02562	rs4785074	T	C	0.6349	Plasma Blast-Plasma Cell %lymphocyte || id:ebi-a-GCST90001435	TRUE	reported	igd
ebi-a-GCST90001435	4.94903e-06	19	49529379	3657	-0.1601	0.035	rs7255292	C	T	0.853	Plasma Blast-Plasma Cell %lymphocyte || id:ebi-a-GCST90001435	TRUE	reported	igd
ebi-a-GCST90001435	1.45301e-06	22	19729361	3657	0.1295	0.02684	rs11089305	G	A	0.2882	Plasma Blast-Plasma Cell %lymphocyte || id:ebi-a-GCST90001435	TRUE	reported	igd
ebi-a-GCST90001436	3.46003e-06	1	8009985	3656	-0.3971	0.08543	rs75766272	T	C	0.0201	Memory B cell %lymphocyte || id:ebi-a-GCST90001436	TRUE	reported	igd
ebi-a-GCST90001436	2.98401e-06	3	147613080	3656	0.1242	0.02655	rs12636848	G	T	0.3031	Memory B cell %lymphocyte || id:ebi-a-GCST90001436	TRUE	reported	igd
ebi-a-GCST90001436	4.78597e-06	4	142016471	3656	-0.5299	0.1157	rs143003356	A	G	0.0115	Memory B cell %lymphocyte || id:ebi-a-GCST90001436	TRUE	reported	igd
ebi-a-GCST90001436	1.41198e-06	5	148410250	3656	2.518	0.5212	rs17708396	A	C	0.0005	Memory B cell %lymphocyte || id:ebi-a-GCST90001436	TRUE	reported	igd
ebi-a-GCST90001436	3.08496e-07	6	101891742	3656	-0.2033	0.03964	rs74505387	C	T	0.1057	Memory B cell %lymphocyte || id:ebi-a-GCST90001436	TRUE	reported	igd
ebi-a-GCST90001436	1.242e-06	8	145158607	3656	0.1453	0.02991	rs34173062	A	G	0.2153	Memory B cell %lymphocyte || id:ebi-a-GCST90001436	TRUE	reported	igd
ebi-a-GCST90001436	1.637e-06	10	85447519	3656	0.132	0.02749	rs12763172	C	T	0.7213	Memory B cell %lymphocyte || id:ebi-a-GCST90001436	TRUE	reported	igd
ebi-a-GCST90001436	4.27602e-06	11	132145598	3656	-0.1793	0.03894	rs10791220	G	A	0.1134	Memory B cell %lymphocyte || id:ebi-a-GCST90001436	TRUE	reported	igd
ebi-a-GCST90001436	3.10699e-06	13	46224092	3656	1.799	0.3851	rs557577736	G	A	0.001	Memory B cell %lymphocyte || id:ebi-a-GCST90001436	TRUE	reported	igd
ebi-a-GCST90001436	3.31284e-17	13	108993494	3656	0.2221	0.0262	rs12874404	G	A	0.3256	Memory B cell %lymphocyte || id:ebi-a-GCST90001436	TRUE	reported	igd
ebi-a-GCST90001436	5.43801e-07	13	50212885	3656	0.442	0.08807	rs73192651	T	C	0.02	Memory B cell %lymphocyte || id:ebi-a-GCST90001436	TRUE	reported	igd
ebi-a-GCST90001436	1.13201e-07	14	96205838	3656	0.3049	0.05737	rs77762131	C	G	0.045	Memory B cell %lymphocyte || id:ebi-a-GCST90001436	TRUE	reported	igd
ebi-a-GCST90001436	4.17004e-06	14	63009549	3656	0.1136	0.02464	rs974368	A	G	0.5141	Memory B cell %lymphocyte || id:ebi-a-GCST90001436	TRUE	reported	igd
ebi-a-GCST90001436	7.49307e-07	15	24733764	3656	1.237	0.2495	rs139196765	G	A	0.0025	Memory B cell %lymphocyte || id:ebi-a-GCST90001436	TRUE	reported	igd
ebi-a-GCST90001436	3.17497e-08	17	2716535	3656	-0.1359	0.02451	rs11653761	T	G	0.592	Memory B cell %lymphocyte || id:ebi-a-GCST90001436	TRUE	reported	igd
ebi-a-GCST90001436	4.68004e-06	19	14993354	3656	-0.2668	0.05819	rs7254039	A	G	0.0435	Memory B cell %lymphocyte || id:ebi-a-GCST90001436	TRUE	reported	igd
ebi-a-GCST90001436	3.62001e-06	19	1157330	3656	-0.5751	0.124	rs551529415	T	C	0.01	Memory B cell %lymphocyte || id:ebi-a-GCST90001436	TRUE	reported	igd
ebi-a-GCST90001436	4.24004e-06	20	3207749	3656	-0.1132	0.02457	rs3810559	G	T	0.5444	Memory B cell %lymphocyte || id:ebi-a-GCST90001436	TRUE	reported	igd
ebi-a-GCST90001436	4.01301e-06	22	45387786	3656	0.1493	0.03234	rs4640493	T	A	0.83	Memory B cell %lymphocyte || id:ebi-a-GCST90001436	TRUE	reported	igd
ebi-a-GCST90001437	3.26701e-06	5	135756457	3656	-0.479	0.1028	rs115204570	T	G	0.0161	Naive-mature B cell %lymphocyte || id:ebi-a-GCST90001437	TRUE	reported	igd
ebi-a-GCST90001437	8.38591e-07	5	158285953	3656	-0.2266	0.04592	rs17056318	C	T	0.081	Naive-mature B cell %lymphocyte || id:ebi-a-GCST90001437	TRUE	reported	igd
ebi-a-GCST90001437	2.82703e-06	7	67653879	3656	0.1611	0.03434	rs35607968	T	C	0.1536	Naive-mature B cell %lymphocyte || id:ebi-a-GCST90001437	TRUE	reported	igd
ebi-a-GCST90001437	4.93799e-06	7	108191234	3656	0.4648	0.1016	rs140197720	T	C	0.0153	Naive-mature B cell %lymphocyte || id:ebi-a-GCST90001437	TRUE	reported	igd
ebi-a-GCST90001437	6.15106e-08	8	130617819	3656	-0.1504	0.02772	rs2395904	G	T	0.2657	Naive-mature B cell %lymphocyte || id:ebi-a-GCST90001437	TRUE	reported	igd
ebi-a-GCST90001437	2.50098e-07	8	75515052	3656	0.3348	0.06479	rs533239981	C	G	0.0387	Naive-mature B cell %lymphocyte || id:ebi-a-GCST90001437	TRUE	reported	igd
ebi-a-GCST90001437	1.84599e-06	8	35485504	3656	0.1509	0.0316	rs2978582	C	T	0.1969	Naive-mature B cell %lymphocyte || id:ebi-a-GCST90001437	TRUE	reported	igd
ebi-a-GCST90001437	4.39097e-06	10	97801073	3656	0.3341	0.07265	rs74151247	A	C	0.0302	Naive-mature B cell %lymphocyte || id:ebi-a-GCST90001437	TRUE	reported	igd
ebi-a-GCST90001437	1.679e-06	12	25018659	3656	-0.3176	0.06621	rs74397782	A	G	0.0343	Naive-mature B cell %lymphocyte || id:ebi-a-GCST90001437	TRUE	reported	igd
ebi-a-GCST90001437	1.42498e-06	12	107821321	3656	0.2756	0.05706	rs78433555	A	C	0.0501	Naive-mature B cell %lymphocyte || id:ebi-a-GCST90001437	TRUE	reported	igd
ebi-a-GCST90001437	3.92202e-06	14	65713895	3656	-0.2342	0.05066	rs116844769	A	G	0.0662	Naive-mature B cell %lymphocyte || id:ebi-a-GCST90001437	TRUE	reported	igd
ebi-a-GCST90001437	1.46299e-06	14	103229069	3656	0.3445	0.07141	rs112850074	G	A	0.031	Naive-mature B cell %lymphocyte || id:ebi-a-GCST90001437	TRUE	reported	igd
ebi-a-GCST90001437	1.41501e-06	19	33468482	3656	-0.1599	0.03309	rs4805840	G	A	0.823	Naive-mature B cell %lymphocyte || id:ebi-a-GCST90001437	TRUE	reported	igd
ebi-a-GCST90001438	9.04191e-07	1	61251434	3656	0.405	0.08232	rs77848220	T	C	0.0219	IgD- CD38dim B cell Absolute Count || id:ebi-a-GCST90001438	TRUE	reported	igd
ebi-a-GCST90001438	4.08602e-06	2	238554657	3656	0.14	0.03035	rs7595246	C	T	0.1893	IgD- CD38dim B cell Absolute Count || id:ebi-a-GCST90001438	TRUE	reported	igd
ebi-a-GCST90001438	3.29102e-06	2	36720835	3656	0.3388	0.07271	rs115414430	G	C	0.0286	IgD- CD38dim B cell Absolute Count || id:ebi-a-GCST90001438	TRUE	reported	igd
ebi-a-GCST90001438	1.12499e-06	2	136934125	3656	0.141	0.02892	rs1519524	A	T	0.2246	IgD- CD38dim B cell Absolute Count || id:ebi-a-GCST90001438	TRUE	reported	igd
ebi-a-GCST90001438	1.95501e-06	3	8492010	3656	0.3656	0.07671	rs141352577	T	C	0.0235	IgD- CD38dim B cell Absolute Count || id:ebi-a-GCST90001438	TRUE	reported	igd
ebi-a-GCST90001438	1.85498e-07	8	144984956	3656	-0.1267	0.02425	rs7840395	G	A	0.5715	IgD- CD38dim B cell Absolute Count || id:ebi-a-GCST90001438	TRUE	reported	igd
ebi-a-GCST90001438	1.556e-06	10	53772842	3656	-0.1298	0.02698	rs16925715	C	T	0.2824	IgD- CD38dim B cell Absolute Count || id:ebi-a-GCST90001438	TRUE	reported	igd
ebi-a-GCST90001438	3.83804e-06	11	67523715	3656	-0.1579	0.03413	rs149006488	G	C	0.1496	IgD- CD38dim B cell Absolute Count || id:ebi-a-GCST90001438	TRUE	reported	igd
ebi-a-GCST90001438	1.79498e-06	11	130557122	3656	0.3355	0.07014	rs61910510	T	C	0.0295	IgD- CD38dim B cell Absolute Count || id:ebi-a-GCST90001438	TRUE	reported	igd
ebi-a-GCST90001438	3.62602e-06	11	130360402	3656	0.3309	0.07134	rs4936106	G	C	0.0289	IgD- CD38dim B cell Absolute Count || id:ebi-a-GCST90001438	TRUE	reported	igd
ebi-a-GCST90001438	1.23501e-06	13	47809629	3656	0.1583	0.03258	rs73178168	T	C	0.1703	IgD- CD38dim B cell Absolute Count || id:ebi-a-GCST90001438	TRUE	reported	igd
ebi-a-GCST90001438	5.91698e-08	13	42337460	3656	0.8492	0.1563	rs192544457	A	G	0.006	IgD- CD38dim B cell Absolute Count || id:ebi-a-GCST90001438	TRUE	reported	igd
ebi-a-GCST90001438	3.14398e-06	13	108957063	3656	0.1117	0.02394	rs9520836	G	A	0.5044	IgD- CD38dim B cell Absolute Count || id:ebi-a-GCST90001438	TRUE	reported	igd
ebi-a-GCST90001438	3.28897e-06	17	2716535	3656	-0.1121	0.02405	rs11653761	T	G	0.592	IgD- CD38dim B cell Absolute Count || id:ebi-a-GCST90001438	TRUE	reported	igd
ebi-a-GCST90001438	3.47696e-06	20	36100011	3656	0.6139	0.1321	rs78893742	A	G	0.0081	IgD- CD38dim B cell Absolute Count || id:ebi-a-GCST90001438	TRUE	reported	igd
ebi-a-GCST90001439	1.81899e-06	1	8009985	3656	-0.4103	0.08583	rs75766272	T	C	0.0201	IgD+ CD24+ B cell %lymphocyte || id:ebi-a-GCST90001439	TRUE	reported	igd
ebi-a-GCST90001439	1.874e-06	2	237150166	3656	-0.1746	0.03658	rs2015983	C	A	0.8771	IgD+ CD24+ B cell %lymphocyte || id:ebi-a-GCST90001439	TRUE	reported	igd
ebi-a-GCST90001439	8.89693e-07	13	108710731	3656	0.2998	0.06089	rs183466766	A	G	0.0402	IgD+ CD24+ B cell %lymphocyte || id:ebi-a-GCST90001439	TRUE	reported	igd
ebi-a-GCST90001439	1.09295e-18	13	108993494	3656	0.2335	0.02632	rs12874404	G	A	0.3256	IgD+ CD24+ B cell %lymphocyte || id:ebi-a-GCST90001439	TRUE	reported	igd
ebi-a-GCST90001439	6.07393e-08	13	50212885	3656	0.4819	0.08877	rs73192651	T	C	0.02	IgD+ CD24+ B cell %lymphocyte || id:ebi-a-GCST90001439	TRUE	reported	igd
ebi-a-GCST90001439	8.52491e-08	14	96205838	3656	0.3082	0.05742	rs77762131	C	G	0.045	IgD+ CD24+ B cell %lymphocyte || id:ebi-a-GCST90001439	TRUE	reported	igd
ebi-a-GCST90001439	3.70101e-09	17	2714118	3656	-0.1428	0.02416	rs11657118	C	T	0.475	IgD+ CD24+ B cell %lymphocyte || id:ebi-a-GCST90001439	TRUE	reported	igd
ebi-a-GCST90001440	2.21702e-06	1	59740965	3656	0.1417	0.0299	rs55756125	C	T	0.2289	IgD- CD24- B cell %lymphocyte || id:ebi-a-GCST90001440	TRUE	reported	igd
ebi-a-GCST90001440	1.92699e-06	2	238526279	3656	0.1576	0.03306	rs72990172	A	G	0.1711	IgD- CD24- B cell %lymphocyte || id:ebi-a-GCST90001440	TRUE	reported	igd
ebi-a-GCST90001440	2.99799e-06	6	164610887	3656	0.1202	0.02568	rs807894	G	T	0.5868	IgD- CD24- B cell %lymphocyte || id:ebi-a-GCST90001440	TRUE	reported	igd
ebi-a-GCST90001440	1.36301e-06	6	107155687	3656	0.2699	0.05578	rs9398107	G	A	0.0555	IgD- CD24- B cell %lymphocyte || id:ebi-a-GCST90001440	TRUE	reported	igd
ebi-a-GCST90001440	3.94003e-06	6	19788226	3656	-0.328	0.07098	rs75464772	T	C	0.0325	IgD- CD24- B cell %lymphocyte || id:ebi-a-GCST90001440	TRUE	reported	igd
ebi-a-GCST90001440	1.58099e-06	12	11974332	3656	0.2673	0.05558	rs73277142	T	C	0.0555	IgD- CD24- B cell %lymphocyte || id:ebi-a-GCST90001440	TRUE	reported	igd
ebi-a-GCST90001440	4.05303e-06	16	49238584	3656	-0.2581	0.05593	rs75150138	A	T	0.0517	IgD- CD24- B cell %lymphocyte || id:ebi-a-GCST90001440	TRUE	reported	igd
ebi-a-GCST90001440	2.464e-06	16	81239867	3656	0.4267	0.09042	rs11862268	A	G	0.0187	IgD- CD24- B cell %lymphocyte || id:ebi-a-GCST90001440	TRUE	reported	igd
ebi-a-GCST90001440	2.72101e-06	16	3463156	3656	-0.1174	0.02499	rs58904842	A	C	0.4768	IgD- CD24- B cell %lymphocyte || id:ebi-a-GCST90001440	TRUE	reported	igd
ebi-a-GCST90001440	3.30697e-06	16	14342183	3656	-0.4244	0.09112	rs30146	C	T	0.0198	IgD- CD24- B cell %lymphocyte || id:ebi-a-GCST90001440	TRUE	reported	igd
ebi-a-GCST90001440	2.243e-06	18	60857793	3656	-0.1264	0.02668	rs8098848	T	C	0.6704	IgD- CD24- B cell %lymphocyte || id:ebi-a-GCST90001440	TRUE	reported	igd
ebi-a-GCST90001441	3.95103e-06	2	206655953	3656	-0.2649	0.05732	rs16837671	G	T	0.0494	IgD+ CD24- B cell %lymphocyte || id:ebi-a-GCST90001441	TRUE	reported	igd
ebi-a-GCST90001441	1.44501e-06	3	1814140	3656	0.1567	0.03246	rs34712193	T	A	0.1644	IgD+ CD24- B cell %lymphocyte || id:ebi-a-GCST90001441	TRUE	reported	igd
ebi-a-GCST90001441	4.58205e-06	6	16887609	3656	0.1447	0.03153	rs140523784	T	C	0.1864	IgD+ CD24- B cell %lymphocyte || id:ebi-a-GCST90001441	TRUE	reported	igd
ebi-a-GCST90001441	3.44096e-06	6	67039330	3656	0.1258	0.02705	rs9354413	C	T	0.2964	IgD+ CD24- B cell %lymphocyte || id:ebi-a-GCST90001441	TRUE	reported	igd
ebi-a-GCST90001441	3.57298e-07	6	31240635	3656	-0.2163	0.04242	rs4361609	C	G	0.1131	IgD+ CD24- B cell %lymphocyte || id:ebi-a-GCST90001441	TRUE	reported	igd
ebi-a-GCST90001441	3.85896e-06	7	121332400	3656	0.2933	0.0634	rs111830700	A	G	0.0377	IgD+ CD24- B cell %lymphocyte || id:ebi-a-GCST90001441	TRUE	reported	igd
ebi-a-GCST90001441	7.03105e-07	7	77469688	3656	-0.282	0.05676	rs34910780	T	A	0.048	IgD+ CD24- B cell %lymphocyte || id:ebi-a-GCST90001441	TRUE	reported	igd
ebi-a-GCST90001441	2.72402e-07	8	130594761	3656	-0.1572	0.03051	rs12542190	C	A	0.1943	IgD+ CD24- B cell %lymphocyte || id:ebi-a-GCST90001441	TRUE	reported	igd
ebi-a-GCST90001441	8.19502e-08	8	75515052	3656	0.3428	0.06378	rs533239981	C	G	0.0387	IgD+ CD24- B cell %lymphocyte || id:ebi-a-GCST90001441	TRUE	reported	igd
ebi-a-GCST90001441	2.89601e-06	13	105214810	3656	0.3251	0.06938	rs76578043	A	G	0.0298	IgD+ CD24- B cell %lymphocyte || id:ebi-a-GCST90001441	TRUE	reported	igd
ebi-a-GCST90001441	3.38197e-06	14	95363646	3656	0.1312	0.02819	rs2994690	C	G	0.2462	IgD+ CD24- B cell %lymphocyte || id:ebi-a-GCST90001441	TRUE	reported	igd
ebi-a-GCST90001441	3.28103e-06	14	65713895	3656	-0.232	0.04979	rs116844769	A	G	0.0662	IgD+ CD24- B cell %lymphocyte || id:ebi-a-GCST90001441	TRUE	reported	igd
ebi-a-GCST90001441	4.05602e-06	17	2717218	3656	-0.1133	0.02454	rs9900847	C	T	0.6041	IgD+ CD24- B cell %lymphocyte || id:ebi-a-GCST90001441	TRUE	reported	igd
ebi-a-GCST90001441	1.87098e-06	17	38038389	3656	-0.1318	0.02761	rs12939565	T	A	0.4267	IgD+ CD24- B cell %lymphocyte || id:ebi-a-GCST90001441	TRUE	reported	igd
ebi-a-GCST90001441	2.85503e-06	19	33468482	3656	-0.152	0.03242	rs4805840	G	A	0.823	IgD+ CD24- B cell %lymphocyte || id:ebi-a-GCST90001441	TRUE	reported	igd
ebi-a-GCST90001441	6.64003e-07	20	44724305	3656	-0.1285	0.0258	rs6131010	G	A	0.6172	IgD+ CD24- B cell %lymphocyte || id:ebi-a-GCST90001441	TRUE	reported	igd
ebi-a-GCST90001442	5.73099e-07	1	8009985	3656	-0.4263	0.08511	rs75766272	T	C	0.0201	CD24+ CD27+ B cell %lymphocyte || id:ebi-a-GCST90001442	TRUE	reported	igd
ebi-a-GCST90001442	3.72804e-06	2	4031340	3656	0.6143	0.1326	rs112542522	A	G	0.0082	CD24+ CD27+ B cell %lymphocyte || id:ebi-a-GCST90001442	TRUE	reported	igd
ebi-a-GCST90001442	3.02601e-06	3	147613080	3656	0.1237	0.02646	rs12636848	G	T	0.3031	CD24+ CD27+ B cell %lymphocyte || id:ebi-a-GCST90001442	TRUE	reported	igd
ebi-a-GCST90001442	3.50598e-06	4	4392393	3656	-0.1241	0.02671	rs4689417	A	C	0.2961	CD24+ CD27+ B cell %lymphocyte || id:ebi-a-GCST90001442	TRUE	reported	igd
ebi-a-GCST90001442	1.31899e-06	5	148410250	3656	2.517	0.5195	rs17708396	A	C	0.0005	CD24+ CD27+ B cell %lymphocyte || id:ebi-a-GCST90001442	TRUE	reported	igd
ebi-a-GCST90001442	1.95799e-06	6	167859623	3656	-0.1287	0.027	rs4076316	A	T	0.3005	CD24+ CD27+ B cell %lymphocyte || id:ebi-a-GCST90001442	TRUE	reported	igd
ebi-a-GCST90001442	3.47896e-06	6	101891742	3656	-0.1838	0.03954	rs74505387	C	T	0.1057	CD24+ CD27+ B cell %lymphocyte || id:ebi-a-GCST90001442	TRUE	reported	igd
ebi-a-GCST90001442	2.94999e-06	7	7871676	3656	0.6284	0.1342	rs144625305	T	C	0.0086	CD24+ CD27+ B cell %lymphocyte || id:ebi-a-GCST90001442	TRUE	reported	igd
ebi-a-GCST90001442	2.41102e-06	8	140978857	3656	0.1127	0.02386	rs6997704	G	A	0.4707	CD24+ CD27+ B cell %lymphocyte || id:ebi-a-GCST90001442	TRUE	reported	igd
ebi-a-GCST90001442	2.69699e-06	12	11698759	3656	0.3787	0.08058	rs4763704	A	G	0.9772	CD24+ CD27+ B cell %lymphocyte || id:ebi-a-GCST90001442	TRUE	reported	igd
ebi-a-GCST90001442	1.24099e-07	12	129349167	3656	-0.2708	0.05111	rs12829274	G	A	0.0618	CD24+ CD27+ B cell %lymphocyte || id:ebi-a-GCST90001442	TRUE	reported	igd
ebi-a-GCST90001442	8.08537e-16	13	108993494	3656	0.2114	0.02614	rs12874404	G	A	0.3256	CD24+ CD27+ B cell %lymphocyte || id:ebi-a-GCST90001442	TRUE	reported	igd
ebi-a-GCST90001442	2.37099e-06	13	46224092	3656	1.814	0.3838	rs557577736	G	A	0.001	CD24+ CD27+ B cell %lymphocyte || id:ebi-a-GCST90001442	TRUE	reported	igd
ebi-a-GCST90001442	8.74601e-09	13	50212885	3656	0.5056	0.08768	rs73192651	T	C	0.02	CD24+ CD27+ B cell %lymphocyte || id:ebi-a-GCST90001442	TRUE	reported	igd
ebi-a-GCST90001442	2.48502e-06	13	23613190	3656	-0.1323	0.02804	rs9578529	G	A	0.2676	CD24+ CD27+ B cell %lymphocyte || id:ebi-a-GCST90001442	TRUE	reported	igd
ebi-a-GCST90001442	8.06102e-08	14	96205838	3656	0.3074	0.05717	rs77762131	C	G	0.045	CD24+ CD27+ B cell %lymphocyte || id:ebi-a-GCST90001442	TRUE	reported	igd
ebi-a-GCST90001442	1.80701e-08	17	2715961	3656	-0.1352	0.02397	rs11657759	C	A	0.4903	CD24+ CD27+ B cell %lymphocyte || id:ebi-a-GCST90001442	TRUE	reported	igd
ebi-a-GCST90001442	2.398e-06	19	14993354	3656	-0.2739	0.05798	rs7254039	A	G	0.0435	CD24+ CD27+ B cell %lymphocyte || id:ebi-a-GCST90001442	TRUE	reported	igd
ebi-a-GCST90001443	4.70901e-06	2	205623497	3657	0.3643	0.07946	rs6712095	T	G	0.0246	CD20- B cell %lymphocyte || id:ebi-a-GCST90001443	TRUE	reported	igd
ebi-a-GCST90001443	3.96598e-06	4	2029089	3657	0.4826	0.1045	rs186229706	T	G	0.0142	CD20- B cell %lymphocyte || id:ebi-a-GCST90001443	TRUE	reported	igd
ebi-a-GCST90001443	1.60801e-07	6	32614025	3657	0.179	0.0341	rs9273241	T	C	0.5975	CD20- B cell %lymphocyte || id:ebi-a-GCST90001443	TRUE	reported	igd
ebi-a-GCST90001443	5.81099e-08	6	128553518	3657	1.534	0.2821	rs7773849	G	A	0.0018	CD20- B cell %lymphocyte || id:ebi-a-GCST90001443	TRUE	reported	igd
ebi-a-GCST90001443	1.37899e-06	10	62909955	3657	0.513	0.1061	rs72825207	A	T	0.0149	CD20- B cell %lymphocyte || id:ebi-a-GCST90001443	TRUE	reported	igd
ebi-a-GCST90001443	3.01703e-06	12	82008771	3657	-0.7403	0.1583	rs147937648	T	C	0.0059	CD20- B cell %lymphocyte || id:ebi-a-GCST90001443	TRUE	reported	igd
ebi-a-GCST90001443	2.99999e-06	13	24882401	3657	-0.1257	0.02688	rs77553819	C	G	0.2863	CD20- B cell %lymphocyte || id:ebi-a-GCST90001443	TRUE	reported	igd
ebi-a-GCST90001443	4.56899e-06	14	49052782	3657	-0.1712	0.0373	rs12432015	C	T	0.118	CD20- B cell %lymphocyte || id:ebi-a-GCST90001443	TRUE	reported	igd
ebi-a-GCST90001443	1.98701e-06	15	39319915	3657	-0.1244	0.02611	rs4244568	G	T	0.3414	CD20- B cell %lymphocyte || id:ebi-a-GCST90001443	TRUE	reported	igd
ebi-a-GCST90001443	3.145e-06	16	85477299	3657	0.4085	0.0875	rs4782702	G	A	0.9802	CD20- B cell %lymphocyte || id:ebi-a-GCST90001443	TRUE	reported	igd
ebi-a-GCST90001443	4.25197e-06	20	4944838	3657	-0.1132	0.02459	rs6052993	G	C	0.4371	CD20- B cell %lymphocyte || id:ebi-a-GCST90001443	TRUE	reported	igd
ebi-a-GCST90001444	2.38199e-06	2	34491589	3658	-0.2457	0.05199	rs75839951	G	T	0.0585	CD20- CD38- B cell %lymphocyte || id:ebi-a-GCST90001444	TRUE	reported	igd
ebi-a-GCST90001444	1.88599e-06	4	113092883	3658	0.6295	0.1319	rs182720746	T	C	0.0089	CD20- CD38- B cell %lymphocyte || id:ebi-a-GCST90001444	TRUE	reported	igd
ebi-a-GCST90001444	3.12299e-07	5	173070505	3658	-0.1476	0.02879	rs2339996	A	G	0.7802	CD20- CD38- B cell %lymphocyte || id:ebi-a-GCST90001444	TRUE	reported	igd
ebi-a-GCST90001444	1.21899e-06	6	32509333	3658	0.2022	0.0416	rs72492305	T	C	0.6662	CD20- CD38- B cell %lymphocyte || id:ebi-a-GCST90001444	TRUE	reported	igd
ebi-a-GCST90001444	2.20999e-06	9	19948908	3658	0.2924	0.06168	rs118073973	A	T	0.0402	CD20- CD38- B cell %lymphocyte || id:ebi-a-GCST90001444	TRUE	reported	igd
ebi-a-GCST90001444	4.19402e-06	10	17048435	3658	-0.1443	0.03132	rs55767134	C	G	0.1837	CD20- CD38- B cell %lymphocyte || id:ebi-a-GCST90001444	TRUE	reported	igd
ebi-a-GCST90001444	8.46292e-08	11	123385425	3658	0.1512	0.02817	rs34666228	T	G	0.2346	CD20- CD38- B cell %lymphocyte || id:ebi-a-GCST90001444	TRUE	reported	igd
ebi-a-GCST90001444	3.84698e-06	12	82233392	3658	-1.031	0.2228	rs78301150	A	G	0.0033	CD20- CD38- B cell %lymphocyte || id:ebi-a-GCST90001444	TRUE	reported	igd
ebi-a-GCST90001444	4.02096e-07	14	31993501	3658	-0.7613	0.1499	rs117308259	C	T	0.0066	CD20- CD38- B cell %lymphocyte || id:ebi-a-GCST90001444	TRUE	reported	igd
ebi-a-GCST90001444	8.46292e-07	17	52971060	3658	0.3075	0.06234	rs16955339	T	G	0.0377	CD20- CD38- B cell %lymphocyte || id:ebi-a-GCST90001444	TRUE	reported	igd
ebi-a-GCST90001444	3.92103e-06	18	34838106	3658	-0.2605	0.05636	rs77510701	A	C	0.0484	CD20- CD38- B cell %lymphocyte || id:ebi-a-GCST90001444	TRUE	reported	igd
ebi-a-GCST90001444	2.07501e-06	19	53396009	3658	-0.2259	0.04752	rs80339814	C	T	0.0794	CD20- CD38- B cell %lymphocyte || id:ebi-a-GCST90001444	TRUE	reported	igd
ebi-a-GCST90001444	2.60699e-06	20	46576714	3658	-0.1164	0.02472	rs6125184	A	G	0.5914	CD20- CD38- B cell %lymphocyte || id:ebi-a-GCST90001444	TRUE	reported	igd
ebi-a-GCST90001444	3.19198e-06	20	765164	3658	0.1556	0.03334	rs36071180	A	G	0.1597	CD20- CD38- B cell %lymphocyte || id:ebi-a-GCST90001444	TRUE	reported	igd
ebi-a-GCST90001445	2.53303e-06	4	164351901	3657	-0.9757	0.207	rs4691920	C	G	0.9962	IgD- CD38- B cell %B cell || id:ebi-a-GCST90001445	TRUE	reported	igd
ebi-a-GCST90001445	2.64503e-06	5	116807553	3657	-0.1903	0.04045	rs7726548	G	T	0.103	IgD- CD38- B cell %B cell || id:ebi-a-GCST90001445	TRUE	reported	igd
ebi-a-GCST90001445	3.47296e-07	5	144608340	3657	-0.1414	0.02769	rs17405603	T	A	0.2841	IgD- CD38- B cell %B cell || id:ebi-a-GCST90001445	TRUE	reported	igd
ebi-a-GCST90001445	2.82299e-06	6	91779902	3657	-0.2629	0.05605	rs62417843	C	T	0.0502	IgD- CD38- B cell %B cell || id:ebi-a-GCST90001445	TRUE	reported	igd
ebi-a-GCST90001445	3.97997e-06	6	31312747	3657	-0.1444	0.03125	rs9265864	T	C	0.4642	IgD- CD38- B cell %B cell || id:ebi-a-GCST90001445	TRUE	reported	igd
ebi-a-GCST90001445	1.60801e-07	8	119323401	3657	0.1668	0.03177	rs2450220	T	C	0.816	IgD- CD38- B cell %B cell || id:ebi-a-GCST90001445	TRUE	reported	igd
ebi-a-GCST90001445	2.09701e-06	9	2570753	3657	-0.4466	0.09399	rs140191306	T	C	0.0179	IgD- CD38- B cell %B cell || id:ebi-a-GCST90001445	TRUE	reported	igd
ebi-a-GCST90001445	4.21105e-06	12	110228055	3657	-0.3746	0.0813	rs11068290	T	C	0.0231	IgD- CD38- B cell %B cell || id:ebi-a-GCST90001445	TRUE	reported	igd
ebi-a-GCST90001445	4.94504e-06	13	111083495	3657	-0.1137	0.02485	rs7994585	C	G	0.4839	IgD- CD38- B cell %B cell || id:ebi-a-GCST90001445	TRUE	reported	igd
ebi-a-GCST90001445	1.77501e-06	17	78261805	3657	0.1743	0.03642	rs7215243	G	A	0.1328	IgD- CD38- B cell %B cell || id:ebi-a-GCST90001445	TRUE	reported	igd
ebi-a-GCST90001446	4.81903e-06	1	178195174	3656	-0.2726	0.05953	rs77146037	G	A	0.0472	IgD- CD38- B cell Absolute Count || id:ebi-a-GCST90001446	TRUE	reported	igd
ebi-a-GCST90001446	1.409e-06	1	84127219	3656	0.142	0.0294	rs61790670	A	C	0.23	IgD- CD38- B cell Absolute Count || id:ebi-a-GCST90001446	TRUE	reported	igd
ebi-a-GCST90001446	4.08404e-07	2	66709035	3656	-0.2926	0.05767	rs114551034	A	G	0.0509	IgD- CD38- B cell Absolute Count || id:ebi-a-GCST90001446	TRUE	reported	igd
ebi-a-GCST90001446	3.408e-06	3	104146883	3656	-1.898	0.408	rs115218350	A	T	0.0008	IgD- CD38- B cell Absolute Count || id:ebi-a-GCST90001446	TRUE	reported	igd
ebi-a-GCST90001446	7.03704e-07	4	134733663	3656	-1.445	0.2907	rs56741207	G	C	0.0018	IgD- CD38- B cell Absolute Count || id:ebi-a-GCST90001446	TRUE	reported	igd
ebi-a-GCST90001446	3.38602e-07	4	25771115	3656	0.1401	0.02742	rs4697617	A	G	0.7103	IgD- CD38- B cell Absolute Count || id:ebi-a-GCST90001446	TRUE	reported	igd
ebi-a-GCST90001446	8.90902e-07	8	118851954	3656	-0.2685	0.05455	rs62521107	T	C	0.058	IgD- CD38- B cell Absolute Count || id:ebi-a-GCST90001446	TRUE	reported	igd
ebi-a-GCST90001446	8.60399e-07	17	63135589	3656	-0.3138	0.06366	rs421516	A	C	0.9583	IgD- CD38- B cell Absolute Count || id:ebi-a-GCST90001446	TRUE	reported	igd
ebi-a-GCST90001446	3.13899e-08	21	42362418	3656	-0.627	0.1131	rs77741094	G	C	0.0126	IgD- CD38- B cell Absolute Count || id:ebi-a-GCST90001446	TRUE	reported	igd
ebi-a-GCST90001446	3.77703e-06	22	45164171	3656	0.5677	0.1226	rs144295598	A	G	0.0103	IgD- CD38- B cell Absolute Count || id:ebi-a-GCST90001446	TRUE	reported	igd
ebi-a-GCST90001447	1.793e-06	1	218429679	3657	0.2307	0.04822	rs74907325	T	A	0.0666	IgD+ CD38+ B cell %B cell || id:ebi-a-GCST90001447	TRUE	reported	igd
ebi-a-GCST90001447	1.60199e-06	2	181050023	3657	-0.547	0.1138	rs16867231	A	G	0.0108	IgD+ CD38+ B cell %B cell || id:ebi-a-GCST90001447	TRUE	reported	igd
ebi-a-GCST90001447	9.31001e-08	2	105587803	3657	-0.3401	0.06356	rs140380950	C	T	0.0368	IgD+ CD38+ B cell %B cell || id:ebi-a-GCST90001447	TRUE	reported	igd
ebi-a-GCST90001447	2.26699e-06	4	15915069	3657	-0.4136	0.08735	rs76112278	A	G	0.0194	IgD+ CD38+ B cell %B cell || id:ebi-a-GCST90001447	TRUE	reported	igd
ebi-a-GCST90001447	4.24502e-06	4	157437839	3657	0.3089	0.06706	rs28393044	G	C	0.0334	IgD+ CD38+ B cell %B cell || id:ebi-a-GCST90001447	TRUE	reported	igd
ebi-a-GCST90001447	4.15796e-06	5	498773	3657	1.714	0.3719	rs78658073	A	G	0.001	IgD+ CD38+ B cell %B cell || id:ebi-a-GCST90001447	TRUE	reported	igd
ebi-a-GCST90001447	4.689e-06	5	78010341	3657	0.6715	0.1465	rs139996875	T	A	0.0063	IgD+ CD38+ B cell %B cell || id:ebi-a-GCST90001447	TRUE	reported	igd
ebi-a-GCST90001447	6.72094e-07	6	44643196	3657	-0.2113	0.04244	rs13196511	A	G	0.0913	IgD+ CD38+ B cell %B cell || id:ebi-a-GCST90001447	TRUE	reported	igd
ebi-a-GCST90001447	1.137e-06	10	125560687	3657	-0.2556	0.05243	rs2362966	C	G	0.0556	IgD+ CD38+ B cell %B cell || id:ebi-a-GCST90001447	TRUE	reported	igd
ebi-a-GCST90001447	1.277e-06	10	132636158	3657	-0.1953	0.04025	rs35060907	T	G	0.1036	IgD+ CD38+ B cell %B cell || id:ebi-a-GCST90001447	TRUE	reported	igd
ebi-a-GCST90001447	1.39801e-06	12	75564449	3657	-0.4658	0.09637	rs59879144	A	C	0.0161	IgD+ CD38+ B cell %B cell || id:ebi-a-GCST90001447	TRUE	reported	igd
ebi-a-GCST90001447	5.77697e-07	14	81485149	3657	-0.1368	0.02733	rs4903967	A	G	0.6906	IgD+ CD38+ B cell %B cell || id:ebi-a-GCST90001447	TRUE	reported	igd
ebi-a-GCST90001447	8.87708e-07	14	43717096	3657	-0.6854	0.1392	rs79487320	G	C	0.0074	IgD+ CD38+ B cell %B cell || id:ebi-a-GCST90001447	TRUE	reported	igd
ebi-a-GCST90001447	2.26199e-06	16	84759446	3657	-0.1464	0.03092	rs2216762	C	T	0.8141	IgD+ CD38+ B cell %B cell || id:ebi-a-GCST90001447	TRUE	reported	igd
ebi-a-GCST90001447	2.28802e-06	16	81603001	3657	-0.122	0.02577	rs8059803	A	G	0.6504	IgD+ CD38+ B cell %B cell || id:ebi-a-GCST90001447	TRUE	reported	igd
ebi-a-GCST90001447	1.237e-06	18	51760939	3657	-0.33	0.06793	rs72927038	T	C	0.0335	IgD+ CD38+ B cell %B cell || id:ebi-a-GCST90001447	TRUE	reported	igd
ebi-a-GCST90001448	4.05602e-06	1	161500712	3020	-0.1756	0.03803	rs114693598	T	G	0.1422	CD11c+ monocyte Absolute Count || id:ebi-a-GCST90001448	TRUE	reported	igd
ebi-a-GCST90001448	2.98003e-07	1	224272792	3020	0.1562	0.03041	rs2404849	G	T	0.7464	CD11c+ monocyte Absolute Count || id:ebi-a-GCST90001448	TRUE	reported	igd
ebi-a-GCST90001448	1.95299e-06	1	89327063	3020	0.9648	0.2024	rs72724781	G	A	0.0041	CD11c+ monocyte Absolute Count || id:ebi-a-GCST90001448	TRUE	reported	igd
ebi-a-GCST90001448	3.97796e-06	2	79926958	3020	-0.1552	0.03359	rs3040901	T	C	0.2225	CD11c+ monocyte Absolute Count || id:ebi-a-GCST90001448	TRUE	reported	igd
ebi-a-GCST90001448	4.55198e-06	10	72515785	3020	-0.1429	0.0311	rs2587473	T	C	0.2432	CD11c+ monocyte Absolute Count || id:ebi-a-GCST90001448	TRUE	reported	igd
ebi-a-GCST90001448	3.38197e-06	17	45778747	3020	-0.3991	0.08574	rs9894233	A	T	0.0268	CD11c+ monocyte Absolute Count || id:ebi-a-GCST90001448	TRUE	reported	igd
ebi-a-GCST90001448	2.16601e-06	17	9975038	3020	-0.2994	0.06307	rs113451095	C	T	0.0472	CD11c+ monocyte Absolute Count || id:ebi-a-GCST90001448	TRUE	reported	igd
ebi-a-GCST90001448	1.59901e-06	21	46373171	3020	0.25	0.05201	rs150248455	A	G	0.0674	CD11c+ monocyte Absolute Count || id:ebi-a-GCST90001448	TRUE	reported	igd
ebi-a-GCST90001449	7.006e-08	1	46613239	3043	0.4346	0.08042	rs191730825	G	A	0.0292	CD11c+ monocyte %monocyte || id:ebi-a-GCST90001449	TRUE	reported	igd
ebi-a-GCST90001449	3.10699e-06	3	101915678	3043	0.4772	0.1021	rs115058278	A	T	0.0168	CD11c+ monocyte %monocyte || id:ebi-a-GCST90001449	TRUE	reported	igd
ebi-a-GCST90001449	3.36597e-07	3	172744541	3043	0.6366	0.1245	rs74610143	T	C	0.0125	CD11c+ monocyte %monocyte || id:ebi-a-GCST90001449	TRUE	reported	igd
ebi-a-GCST90001449	1.76901e-06	4	182768743	3043	-0.2147	0.04484	rs35237330	A	G	0.0971	CD11c+ monocyte %monocyte || id:ebi-a-GCST90001449	TRUE	reported	igd
ebi-a-GCST90001449	4.94698e-06	7	153684820	3043	-0.28	0.06121	rs13241407	G	A	0.0483	CD11c+ monocyte %monocyte || id:ebi-a-GCST90001449	TRUE	reported	igd
ebi-a-GCST90001449	4.23399e-06	7	22775663	3043	0.591	0.1283	rs11766273	A	G	0.0115	CD11c+ monocyte %monocyte || id:ebi-a-GCST90001449	TRUE	reported	igd
ebi-a-GCST90001449	2.377e-06	7	23486970	3043	0.4148	0.08775	rs73073066	T	C	0.023	CD11c+ monocyte %monocyte || id:ebi-a-GCST90001449	TRUE	reported	igd
ebi-a-GCST90001449	4.532e-06	12	27966210	3043	-0.124	0.02698	rs11610005	G	C	0.4358	CD11c+ monocyte %monocyte || id:ebi-a-GCST90001449	TRUE	reported	igd
ebi-a-GCST90001449	4.66702e-07	12	42973243	3043	0.3158	0.06253	rs57566659	C	G	0.0462	CD11c+ monocyte %monocyte || id:ebi-a-GCST90001449	TRUE	reported	igd
ebi-a-GCST90001449	6.82402e-07	14	31160823	3043	-0.4763	0.0957	rs76968110	A	G	0.0189	CD11c+ monocyte %monocyte || id:ebi-a-GCST90001449	TRUE	reported	igd
ebi-a-GCST90001449	1.81201e-06	14	29918210	3043	-0.6761	0.1414	rs117909439	T	C	0.0089	CD11c+ monocyte %monocyte || id:ebi-a-GCST90001449	TRUE	reported	igd
ebi-a-GCST90001449	8.10793e-07	17	45062476	3043	0.1465	0.02963	rs8065103	G	A	0.7212	CD11c+ monocyte %monocyte || id:ebi-a-GCST90001449	TRUE	reported	igd
ebi-a-GCST90001449	1.79602e-06	20	5421681	3043	0.1579	0.03301	rs35149557	C	T	0.198	CD11c+ monocyte %monocyte || id:ebi-a-GCST90001449	TRUE	reported	igd
ebi-a-GCST90001450	1.21801e-08	1	169701466	3019	-0.3696	0.0647	rs4656708	C	A	0.0459	CD62L- monocyte Absolute Count || id:ebi-a-GCST90001450	TRUE	reported	igd
ebi-a-GCST90001450	3.6116e-15	1	169662742	3019	0.2378	0.03006	rs4987369	T	G	0.2774	CD62L- monocyte Absolute Count || id:ebi-a-GCST90001450	TRUE	reported	igd
ebi-a-GCST90001450	3.47896e-06	2	56524393	3019	-0.347	0.07464	rs62167331	A	G	0.0341	CD62L- monocyte Absolute Count || id:ebi-a-GCST90001450	TRUE	reported	igd
ebi-a-GCST90001450	4.61604e-06	3	74703663	3019	0.269	0.05861	rs13068785	T	C	0.0581	CD62L- monocyte Absolute Count || id:ebi-a-GCST90001450	TRUE	reported	igd
ebi-a-GCST90001450	3.498e-07	4	136447876	3019	0.1842	0.03607	rs11935230	C	G	0.1686	CD62L- monocyte Absolute Count || id:ebi-a-GCST90001450	TRUE	reported	igd
ebi-a-GCST90001450	7.66302e-09	5	177033794	3019	-0.1525	0.02632	rs11249570	A	G	0.4581	CD62L- monocyte Absolute Count || id:ebi-a-GCST90001450	TRUE	reported	igd
ebi-a-GCST90001450	1.048e-06	5	6308011	3019	1.724	0.3525	rs79930588	G	T	0.0015	CD62L- monocyte Absolute Count || id:ebi-a-GCST90001450	TRUE	reported	igd
ebi-a-GCST90001450	2.75201e-06	7	41362245	3019	0.859	0.1829	rs528135834	G	T	0.0056	CD62L- monocyte Absolute Count || id:ebi-a-GCST90001450	TRUE	reported	igd
ebi-a-GCST90001450	4.36797e-06	8	66059237	3019	-0.1386	0.03012	rs4484736	A	G	0.7173	CD62L- monocyte Absolute Count || id:ebi-a-GCST90001450	TRUE	reported	igd
ebi-a-GCST90001450	6.12506e-07	9	135337621	3019	0.1627	0.03256	rs530377	C	T	0.2211	CD62L- monocyte Absolute Count || id:ebi-a-GCST90001450	TRUE	reported	igd
ebi-a-GCST90001450	4.11898e-07	9	76145588	3019	2.05	0.4039	rs143153359	T	C	0.0013	CD62L- monocyte Absolute Count || id:ebi-a-GCST90001450	TRUE	reported	igd
ebi-a-GCST90001450	1.213e-06	14	69321561	3019	0.139	0.02858	rs4899265	C	A	0.3475	CD62L- monocyte Absolute Count || id:ebi-a-GCST90001450	TRUE	reported	igd
ebi-a-GCST90001450	1.434e-06	20	15302488	3019	0.295	0.06108	rs149543954	T	G	0.0517	CD62L- monocyte Absolute Count || id:ebi-a-GCST90001450	TRUE	reported	igd
ebi-a-GCST90001451	4.36918e-29	1	169664867	3042	0.3359	0.02969	rs4987360	G	A	0.2763	CD62L- monocyte %monocyte || id:ebi-a-GCST90001451	TRUE	reported	igd
ebi-a-GCST90001451	3.93496e-07	1	169701466	3042	-0.3294	0.06481	rs4656708	C	A	0.0457	CD62L- monocyte %monocyte || id:ebi-a-GCST90001451	TRUE	reported	igd
ebi-a-GCST90001451	4.89204e-08	3	31661754	3042	0.227	0.04151	rs9859349	A	G	0.1205	CD62L- monocyte %monocyte || id:ebi-a-GCST90001451	TRUE	reported	igd
ebi-a-GCST90001451	2.34002e-06	4	32848987	3042	-0.1512	0.03196	rs36141595	G	A	0.2516	CD62L- monocyte %monocyte || id:ebi-a-GCST90001451	TRUE	reported	igd
ebi-a-GCST90001451	7.76694e-07	4	56771414	3042	0.1467	0.02962	rs1816932	A	G	0.2855	CD62L- monocyte %monocyte || id:ebi-a-GCST90001451	TRUE	reported	igd
ebi-a-GCST90001451	5.01695e-07	5	110456263	3042	-0.2904	0.05766	rs17624563	G	C	0.0569	CD62L- monocyte %monocyte || id:ebi-a-GCST90001451	TRUE	reported	igd
ebi-a-GCST90001451	6.29506e-07	5	177033794	3042	-0.1315	0.02634	rs11249570	A	G	0.4578	CD62L- monocyte %monocyte || id:ebi-a-GCST90001451	TRUE	reported	igd
ebi-a-GCST90001451	1.37101e-06	5	5737796	3042	-0.1315	0.02718	rs2399610	G	A	0.4988	CD62L- monocyte %monocyte || id:ebi-a-GCST90001451	TRUE	reported	igd
ebi-a-GCST90001451	7.28199e-07	9	135337621	3042	0.1614	0.03252	rs530377	C	T	0.2206	CD62L- monocyte %monocyte || id:ebi-a-GCST90001451	TRUE	reported	igd
ebi-a-GCST90001451	4.96295e-08	13	109976273	3042	0.2947	0.0539	rs7139370	T	C	0.0676	CD62L- monocyte %monocyte || id:ebi-a-GCST90001451	TRUE	reported	igd
ebi-a-GCST90001451	2.071e-06	14	31030304	3042	0.5719	0.1203	rs117309559	G	A	0.013	CD62L- monocyte %monocyte || id:ebi-a-GCST90001451	TRUE	reported	igd
ebi-a-GCST90001451	1.281e-06	14	71667863	3042	-0.1913	0.03943	rs4899389	A	G	0.132	CD62L- monocyte %monocyte || id:ebi-a-GCST90001451	TRUE	reported	igd
ebi-a-GCST90001451	3.74498e-08	14	30153119	3042	0.6623	0.1201	rs45487297	A	T	0.0135	CD62L- monocyte %monocyte || id:ebi-a-GCST90001451	TRUE	reported	igd
ebi-a-GCST90001451	9.95497e-07	14	58316355	3042	-0.1787	0.03646	rs7150584	T	C	0.1624	CD62L- monocyte %monocyte || id:ebi-a-GCST90001451	TRUE	reported	igd
ebi-a-GCST90001451	2.34498e-07	17	76108637	3042	-0.2057	0.0397	rs9807014	T	C	0.1333	CD62L- monocyte %monocyte || id:ebi-a-GCST90001451	TRUE	reported	igd
ebi-a-GCST90001452	3.597e-07	1	224272792	3017	0.1532	0.03003	rs2404849	G	T	0.7463	CD11c+ CD62L- monocyte Absolute Count || id:ebi-a-GCST90001452	TRUE	reported	igd
ebi-a-GCST90001452	4.94698e-09	1	161515326	3017	-0.1809	0.03084	rs55971447	T	C	0.231	CD11c+ CD62L- monocyte Absolute Count || id:ebi-a-GCST90001452	TRUE	reported	igd
ebi-a-GCST90001452	3.60903e-06	1	34019363	3017	-0.2006	0.04321	rs72660177	T	C	0.1018	CD11c+ CD62L- monocyte Absolute Count || id:ebi-a-GCST90001452	TRUE	reported	igd
ebi-a-GCST90001452	2.46899e-06	1	89327063	3017	0.9448	0.2002	rs72724781	G	A	0.0041	CD11c+ CD62L- monocyte Absolute Count || id:ebi-a-GCST90001452	TRUE	reported	igd
ebi-a-GCST90001452	2.80802e-06	2	79926958	3017	-0.1559	0.03322	rs3040901	T	C	0.2224	CD11c+ CD62L- monocyte Absolute Count || id:ebi-a-GCST90001452	TRUE	reported	igd
ebi-a-GCST90001452	2.947e-06	6	81660130	3017	-1.36	0.2904	rs75220521	G	T	0.002	CD11c+ CD62L- monocyte Absolute Count || id:ebi-a-GCST90001452	TRUE	reported	igd
ebi-a-GCST90001452	4.02402e-06	7	23594922	3017	0.225	0.04872	rs11772116	C	G	0.0766	CD11c+ CD62L- monocyte Absolute Count || id:ebi-a-GCST90001452	TRUE	reported	igd
ebi-a-GCST90001452	4.24004e-06	12	26355696	3017	1.307	0.2836	rs76524078	A	G	0.0023	CD11c+ CD62L- monocyte Absolute Count || id:ebi-a-GCST90001452	TRUE	reported	igd
ebi-a-GCST90001452	1.68298e-07	12	69766606	3017	0.3099	0.05911	rs113800324	T	C	0.05	CD11c+ CD62L- monocyte Absolute Count || id:ebi-a-GCST90001452	TRUE	reported	igd
ebi-a-GCST90001452	1.76498e-06	13	100593548	3017	-0.5233	0.1093	rs17474599	T	C	0.0146	CD11c+ CD62L- monocyte Absolute Count || id:ebi-a-GCST90001452	TRUE	reported	igd
ebi-a-GCST90001452	4.70002e-06	15	61748527	3017	0.2509	0.0547	rs4359381	C	G	0.06	CD11c+ CD62L- monocyte Absolute Count || id:ebi-a-GCST90001452	TRUE	reported	igd
ebi-a-GCST90001452	3.00898e-06	16	66062093	3017	-0.1526	0.03262	rs12708874	T	A	0.7957	CD11c+ CD62L- monocyte Absolute Count || id:ebi-a-GCST90001452	TRUE	reported	igd
ebi-a-GCST90001452	1.355e-06	17	45778747	3017	-0.4108	0.08485	rs9894233	A	T	0.0268	CD11c+ CD62L- monocyte Absolute Count || id:ebi-a-GCST90001452	TRUE	reported	igd
ebi-a-GCST90001452	2.273e-06	21	46373171	3017	0.2439	0.05149	rs150248455	A	G	0.0673	CD11c+ CD62L- monocyte Absolute Count || id:ebi-a-GCST90001452	TRUE	reported	igd
ebi-a-GCST90001453	4.36999e-06	1	17966505	3040	-0.6187	0.1345	rs80087840	A	G	0.0105	CD11c+ CD62L- monocyte %monocyte || id:ebi-a-GCST90001453	TRUE	reported	igd
ebi-a-GCST90001453	2.30399e-06	1	46613239	3040	0.3846	0.08124	rs191730825	G	A	0.0293	CD11c+ CD62L- monocyte %monocyte || id:ebi-a-GCST90001453	TRUE	reported	igd
ebi-a-GCST90001453	3.51601e-06	1	245721841	3040	0.207	0.04455	rs10924239	A	G	0.0993	CD11c+ CD62L- monocyte %monocyte || id:ebi-a-GCST90001453	TRUE	reported	igd
ebi-a-GCST90001453	4.68296e-07	1	161500712	3040	-0.195	0.03862	rs114693598	T	G	0.1418	CD11c+ CD62L- monocyte %monocyte || id:ebi-a-GCST90001453	TRUE	reported	igd
ebi-a-GCST90001453	2.52203e-06	3	172744541	3040	0.5956	0.1263	rs74610143	T	C	0.0125	CD11c+ CD62L- monocyte %monocyte || id:ebi-a-GCST90001453	TRUE	reported	igd
ebi-a-GCST90001453	3.68697e-06	4	182783833	3040	-0.2161	0.0466	rs138567833	A	G	0.0895	CD11c+ CD62L- monocyte %monocyte || id:ebi-a-GCST90001453	TRUE	reported	igd
ebi-a-GCST90001453	3.42997e-07	7	23486970	3040	0.4544	0.08893	rs73073066	T	C	0.0229	CD11c+ CD62L- monocyte %monocyte || id:ebi-a-GCST90001453	TRUE	reported	igd
ebi-a-GCST90001453	3.90796e-06	11	112076693	3040	0.2989	0.06464	rs1469503	T	A	0.9564	CD11c+ CD62L- monocyte %monocyte || id:ebi-a-GCST90001453	TRUE	reported	igd
ebi-a-GCST90001453	1.21599e-06	12	42973243	3040	0.3077	0.06328	rs57566659	C	G	0.0462	CD11c+ CD62L- monocyte %monocyte || id:ebi-a-GCST90001453	TRUE	reported	igd
ebi-a-GCST90001453	2.10999e-07	12	69744014	3040	0.25	0.04806	rs1800973	A	C	0.0831	CD11c+ CD62L- monocyte %monocyte || id:ebi-a-GCST90001453	TRUE	reported	igd
ebi-a-GCST90001453	2.053e-06	12	27966210	3040	-0.1298	0.02728	rs11610005	G	C	0.4359	CD11c+ CD62L- monocyte %monocyte || id:ebi-a-GCST90001453	TRUE	reported	igd
ebi-a-GCST90001453	3.12097e-06	15	37200279	3040	0.1991	0.04263	rs62002392	G	A	0.1118	CD11c+ CD62L- monocyte %monocyte || id:ebi-a-GCST90001453	TRUE	reported	igd
ebi-a-GCST90001453	9.12998e-07	17	45064678	3040	0.1484	0.03016	rs4468691	G	A	0.7286	CD11c+ CD62L- monocyte %monocyte || id:ebi-a-GCST90001453	TRUE	reported	igd
ebi-a-GCST90001454	1.47299e-06	11	134566275	3018	0.2396	0.04966	rs28680389	A	G	0.0747	CD62L- HLA DR++ monocyte Absolute Count || id:ebi-a-GCST90001454	TRUE	reported	igd
ebi-a-GCST90001454	6.93905e-07	12	108746427	3018	0.1364	0.02743	rs938447	C	T	0.6473	CD62L- HLA DR++ monocyte Absolute Count || id:ebi-a-GCST90001454	TRUE	reported	igd
ebi-a-GCST90001454	2.86398e-06	13	76034172	3018	-0.4212	0.08981	rs148420500	A	G	0.0209	CD62L- HLA DR++ monocyte Absolute Count || id:ebi-a-GCST90001454	TRUE	reported	igd
ebi-a-GCST90001454	4.52699e-06	14	69321561	3018	0.1267	0.02759	rs4899265	C	A	0.3474	CD62L- HLA DR++ monocyte Absolute Count || id:ebi-a-GCST90001454	TRUE	reported	igd
ebi-a-GCST90001454	2.16501e-06	14	53831558	3018	0.3934	0.08287	rs139554006	A	G	0.0255	CD62L- HLA DR++ monocyte Absolute Count || id:ebi-a-GCST90001454	TRUE	reported	igd
ebi-a-GCST90001454	5.04696e-07	22	25622885	3018	0.1995	0.03962	rs117545845	T	C	0.1209	CD62L- HLA DR++ monocyte Absolute Count || id:ebi-a-GCST90001454	TRUE	reported	igd
ebi-a-GCST90001455	2.63299e-06	2	12351867	3041	0.2764	0.05873	rs4668750	A	G	0.0524	CD62L- HLA DR++ monocyte %monocyte || id:ebi-a-GCST90001455	TRUE	reported	igd
ebi-a-GCST90001455	2.23501e-06	3	9386094	3041	0.1248	0.02633	rs2955643	A	G	0.4513	CD62L- HLA DR++ monocyte %monocyte || id:ebi-a-GCST90001455	TRUE	reported	igd
ebi-a-GCST90001455	1.67302e-06	3	188135783	3041	0.1287	0.02682	rs12485444	A	T	0.4742	CD62L- HLA DR++ monocyte %monocyte || id:ebi-a-GCST90001455	TRUE	reported	igd
ebi-a-GCST90001455	1.42699e-06	3	9228763	3041	-0.2473	0.0512	rs151240896	G	A	0.0702	CD62L- HLA DR++ monocyte %monocyte || id:ebi-a-GCST90001455	TRUE	reported	igd
ebi-a-GCST90001455	2.31499e-06	4	83340880	3041	-0.8168	0.1726	rs189575603	C	T	0.0059	CD62L- HLA DR++ monocyte %monocyte || id:ebi-a-GCST90001455	TRUE	reported	igd
ebi-a-GCST90001455	4.49097e-06	9	85828008	3041	0.807	0.1756	rs1969797	A	T	0.0064	CD62L- HLA DR++ monocyte %monocyte || id:ebi-a-GCST90001455	TRUE	reported	igd
ebi-a-GCST90001455	2.80899e-06	14	31868358	3041	0.3488	0.07433	rs35079623	C	T	0.0344	CD62L- HLA DR++ monocyte %monocyte || id:ebi-a-GCST90001455	TRUE	reported	igd
ebi-a-GCST90001455	1.40101e-06	19	2560423	3041	0.1523	0.03151	rs765044	G	T	0.2292	CD62L- HLA DR++ monocyte %monocyte || id:ebi-a-GCST90001455	TRUE	reported	igd
ebi-a-GCST90001455	6.65503e-07	22	26322953	3041	0.1333	0.02676	rs5761319	T	A	0.479	CD62L- HLA DR++ monocyte %monocyte || id:ebi-a-GCST90001455	TRUE	reported	igd
ebi-a-GCST90001456	3.61302e-06	1	103631826	3019	1.163	0.2505	rs561934182	G	C	0.0035	CD11c+ HLA DR++ monocyte Absolute Count || id:ebi-a-GCST90001456	TRUE	reported	igd
ebi-a-GCST90001456	1.79602e-06	1	224272792	3019	0.1466	0.03065	rs2404849	G	T	0.7464	CD11c+ HLA DR++ monocyte Absolute Count || id:ebi-a-GCST90001456	TRUE	reported	igd
ebi-a-GCST90001456	2.31201e-06	3	188133439	3019	-0.1285	0.02714	rs6808893	T	C	0.5711	CD11c+ HLA DR++ monocyte Absolute Count || id:ebi-a-GCST90001456	TRUE	reported	igd
ebi-a-GCST90001456	2.231e-06	3	87446622	3019	-0.502	0.1059	rs548306594	C	T	0.0187	CD11c+ HLA DR++ monocyte Absolute Count || id:ebi-a-GCST90001456	TRUE	reported	igd
ebi-a-GCST90001456	3.83902e-06	3	172744541	3019	0.5811	0.1256	rs74610143	T	C	0.0124	CD11c+ HLA DR++ monocyte Absolute Count || id:ebi-a-GCST90001456	TRUE	reported	igd
ebi-a-GCST90001456	1.71498e-06	6	67292748	3019	-0.5072	0.1058	rs55651060	T	G	0.0157	CD11c+ HLA DR++ monocyte Absolute Count || id:ebi-a-GCST90001456	TRUE	reported	igd
ebi-a-GCST90001456	1.91898e-06	6	47216562	3019	0.1631	0.03419	rs2295270	A	G	0.19	CD11c+ HLA DR++ monocyte Absolute Count || id:ebi-a-GCST90001456	TRUE	reported	igd
ebi-a-GCST90001456	1.91898e-06	7	20995778	3019	-0.3754	0.07868	rs151194174	A	G	0.0305	CD11c+ HLA DR++ monocyte Absolute Count || id:ebi-a-GCST90001456	TRUE	reported	igd
ebi-a-GCST90001456	4.46601e-07	10	72515785	3019	-0.1584	0.03131	rs2587473	T	C	0.2433	CD11c+ HLA DR++ monocyte Absolute Count || id:ebi-a-GCST90001456	TRUE	reported	igd
ebi-a-GCST90001456	4e-06	11	134569102	3019	0.1863	0.04033	rs12277397	T	G	0.1179	CD11c+ HLA DR++ monocyte Absolute Count || id:ebi-a-GCST90001456	TRUE	reported	igd
ebi-a-GCST90001456	2.678e-06	22	25622885	3019	0.189	0.04018	rs117545845	T	C	0.1211	CD11c+ HLA DR++ monocyte Absolute Count || id:ebi-a-GCST90001456	TRUE	reported	igd
ebi-a-GCST90001457	4.45502e-06	1	56892198	3042	0.2544	0.05533	rs77361483	T	C	0.0661	CD11c+ HLA DR++ monocyte %monocyte || id:ebi-a-GCST90001457	TRUE	reported	igd
ebi-a-GCST90001457	4.74799e-06	1	46613239	3042	0.3732	0.08142	rs191730825	G	A	0.0293	CD11c+ HLA DR++ monocyte %monocyte || id:ebi-a-GCST90001457	TRUE	reported	igd
ebi-a-GCST90001457	8.47208e-09	3	188133439	3042	-0.1582	0.02739	rs6808893	T	C	0.5717	CD11c+ HLA DR++ monocyte %monocyte || id:ebi-a-GCST90001457	TRUE	reported	igd
ebi-a-GCST90001457	1.26101e-07	3	172744541	3042	0.6697	0.1264	rs74610143	T	C	0.0125	CD11c+ HLA DR++ monocyte %monocyte || id:ebi-a-GCST90001457	TRUE	reported	igd
ebi-a-GCST90001457	3.82402e-07	4	182768743	3042	-0.2309	0.04538	rs35237330	A	G	0.0971	CD11c+ HLA DR++ monocyte %monocyte || id:ebi-a-GCST90001457	TRUE	reported	igd
ebi-a-GCST90001457	3.78504e-06	7	23629053	3042	0.4043	0.0873	rs78175301	G	A	0.0251	CD11c+ HLA DR++ monocyte %monocyte || id:ebi-a-GCST90001457	TRUE	reported	igd
ebi-a-GCST90001457	2.32097e-06	8	117400280	3042	-0.1459	0.03084	rs11785252	A	C	0.7429	CD11c+ HLA DR++ monocyte %monocyte || id:ebi-a-GCST90001457	TRUE	reported	igd
ebi-a-GCST90001457	2.80498e-06	11	112076693	3042	0.304	0.06476	rs1469503	T	A	0.9564	CD11c+ HLA DR++ monocyte %monocyte || id:ebi-a-GCST90001457	TRUE	reported	igd
ebi-a-GCST90001457	3.21299e-06	11	115387449	3042	-0.3015	0.06462	rs7101558	G	A	0.044	CD11c+ HLA DR++ monocyte %monocyte || id:ebi-a-GCST90001457	TRUE	reported	igd
ebi-a-GCST90001457	3.95303e-06	14	31160823	3042	-0.447	0.0967	rs76968110	A	G	0.0189	CD11c+ HLA DR++ monocyte %monocyte || id:ebi-a-GCST90001457	TRUE	reported	igd
ebi-a-GCST90001457	3.58798e-06	17	45202758	3042	-0.1267	0.02729	rs9897015	A	G	0.3922	CD11c+ HLA DR++ monocyte %monocyte || id:ebi-a-GCST90001457	TRUE	reported	igd
ebi-a-GCST90001457	1.749e-06	17	35215045	3042	-0.1798	0.03753	rs76376209	T	C	0.1418	CD11c+ HLA DR++ monocyte %monocyte || id:ebi-a-GCST90001457	TRUE	reported	igd
ebi-a-GCST90001458	2.14501e-06	1	73622958	3387	0.8749	0.1843	rs141320646	A	G	0.005	Myeloid Dendritic Cell Absolute Count || id:ebi-a-GCST90001458	TRUE	reported	igd
ebi-a-GCST90001458	2.75296e-12	1	161410253	3387	-0.2265	0.03229	rs115805162	T	C	0.2083	Myeloid Dendritic Cell Absolute Count || id:ebi-a-GCST90001458	TRUE	reported	igd
ebi-a-GCST90001458	2.29087e-112	1	161526397	3387	0.6546	0.02797	rs71632979	G	A	0.2449	Myeloid Dendritic Cell Absolute Count || id:ebi-a-GCST90001458	TRUE	reported	igd
ebi-a-GCST90001458	3.69199e-07	1	161035780	3387	0.319	0.06262	rs147678401	A	G	0.0437	Myeloid Dendritic Cell Absolute Count || id:ebi-a-GCST90001458	TRUE	reported	igd
ebi-a-GCST90001458	5.432e-09	1	160798209	3387	0.1529	0.02614	rs569911	C	T	0.4349	Myeloid Dendritic Cell Absolute Count || id:ebi-a-GCST90001458	TRUE	reported	igd
ebi-a-GCST90001458	1.25401e-06	2	40026310	3387	0.7935	0.1634	rs142472859	C	T	0.0061	Myeloid Dendritic Cell Absolute Count || id:ebi-a-GCST90001458	TRUE	reported	igd
ebi-a-GCST90001458	3.18002e-06	2	112435483	3387	-0.2007	0.04301	rs17017403	C	T	0.0977	Myeloid Dendritic Cell Absolute Count || id:ebi-a-GCST90001458	TRUE	reported	igd
ebi-a-GCST90001458	2.27002e-06	2	40472950	3387	0.5531	0.1168	rs72794768	A	C	0.012	Myeloid Dendritic Cell Absolute Count || id:ebi-a-GCST90001458	TRUE	reported	igd
ebi-a-GCST90001458	1.81301e-06	8	38806068	3387	0.1205	0.0252	rs62504404	A	G	0.4846	Myeloid Dendritic Cell Absolute Count || id:ebi-a-GCST90001458	TRUE	reported	igd
ebi-a-GCST90001458	2.60898e-06	8	73348626	3387	0.1297	0.02755	rs16938204	T	C	0.2938	Myeloid Dendritic Cell Absolute Count || id:ebi-a-GCST90001458	TRUE	reported	igd
ebi-a-GCST90001458	3.16701e-06	20	22780354	3387	-0.1264	0.02708	rs6048352	G	A	0.6811	Myeloid Dendritic Cell Absolute Count || id:ebi-a-GCST90001458	TRUE	reported	igd
ebi-a-GCST90001458	3.642e-06	20	2470273	3387	0.9423	0.2032	rs147431504	G	C	0.0038	Myeloid Dendritic Cell Absolute Count || id:ebi-a-GCST90001458	TRUE	reported	igd
ebi-a-GCST90001459	5.78496e-07	1	160972255	3410	0.6438	0.1286	rs143140559	T	C	0.0094	Myeloid Dendritic Cell %Dendritic Cell || id:ebi-a-GCST90001459	TRUE	reported	igd
ebi-a-GCST90001459	9.21998e-07	1	161937774	3410	0.2526	0.05138	rs71639910	A	G	0.0688	Myeloid Dendritic Cell %Dendritic Cell || id:ebi-a-GCST90001459	TRUE	reported	igd
ebi-a-GCST90001459	8.46058e-99	1	161526397	3410	0.6258	0.0287	rs71632979	G	A	0.2447	Myeloid Dendritic Cell %Dendritic Cell || id:ebi-a-GCST90001459	TRUE	reported	igd
ebi-a-GCST90001459	7.62255e-11	1	161561151	3410	-0.2585	0.0396	rs74341264	A	G	0.1218	Myeloid Dendritic Cell %Dendritic Cell || id:ebi-a-GCST90001459	TRUE	reported	igd
ebi-a-GCST90001459	3.478e-06	2	65193712	3410	-0.2154	0.04634	rs66730637	T	C	0.0839	Myeloid Dendritic Cell %Dendritic Cell || id:ebi-a-GCST90001459	TRUE	reported	igd
ebi-a-GCST90001459	2.14699e-06	2	111876763	3410	-0.1227	0.02584	rs7577824	A	G	0.4757	Myeloid Dendritic Cell %Dendritic Cell || id:ebi-a-GCST90001459	TRUE	reported	igd
ebi-a-GCST90001459	4.99505e-06	3	384169	3410	-0.1682	0.03678	rs11715127	C	G	0.1276	Myeloid Dendritic Cell %Dendritic Cell || id:ebi-a-GCST90001459	TRUE	reported	igd
ebi-a-GCST90001459	7.26708e-07	3	151963160	3410	0.2972	0.05987	rs62272723	T	G	0.0501	Myeloid Dendritic Cell %Dendritic Cell || id:ebi-a-GCST90001459	TRUE	reported	igd
ebi-a-GCST90001459	2.93299e-06	6	36323614	3410	0.3577	0.07639	rs114586806	T	C	0.0292	Myeloid Dendritic Cell %Dendritic Cell || id:ebi-a-GCST90001459	TRUE	reported	igd
ebi-a-GCST90001459	2.44399e-06	7	14195723	3410	-0.6159	0.1305	rs78726632	C	G	0.0097	Myeloid Dendritic Cell %Dendritic Cell || id:ebi-a-GCST90001459	TRUE	reported	igd
ebi-a-GCST90001459	9.42193e-08	7	50307710	3410	0.1584	0.02961	rs876036	C	T	0.2645	Myeloid Dendritic Cell %Dendritic Cell || id:ebi-a-GCST90001459	TRUE	reported	igd
ebi-a-GCST90001459	2.39398e-06	8	17810983	3410	-0.3324	0.07035	rs4921823	T	C	0.0362	Myeloid Dendritic Cell %Dendritic Cell || id:ebi-a-GCST90001459	TRUE	reported	igd
ebi-a-GCST90001459	9.67297e-07	8	130647985	3410	-0.1378	0.02808	rs34547718	G	T	0.2875	Myeloid Dendritic Cell %Dendritic Cell || id:ebi-a-GCST90001459	TRUE	reported	igd
ebi-a-GCST90001459	4.39805e-06	9	31374800	3410	-0.3648	0.07932	rs145330472	A	G	0.0265	Myeloid Dendritic Cell %Dendritic Cell || id:ebi-a-GCST90001459	TRUE	reported	igd
ebi-a-GCST90001459	4.35101e-06	9	110467582	3410	0.1193	0.02592	rs1330145	G	T	0.5802	Myeloid Dendritic Cell %Dendritic Cell || id:ebi-a-GCST90001459	TRUE	reported	igd
ebi-a-GCST90001459	1.034e-06	10	122700529	3410	0.1266	0.02587	rs4752481	T	G	0.4535	Myeloid Dendritic Cell %Dendritic Cell || id:ebi-a-GCST90001459	TRUE	reported	igd
ebi-a-GCST90001459	4.43803e-06	20	15407093	3410	-0.5066	0.1102	rs6079813	A	G	0.0136	Myeloid Dendritic Cell %Dendritic Cell || id:ebi-a-GCST90001459	TRUE	reported	igd
ebi-a-GCST90001459	3.34996e-06	22	27665142	3410	-0.1675	0.03597	rs12628370	T	C	0.1474	Myeloid Dendritic Cell %Dendritic Cell || id:ebi-a-GCST90001459	TRUE	reported	igd
ebi-a-GCST90001460	1.243e-06	2	111927379	3374	0.1169	0.02406	rs6708784	G	A	0.4784	Plasmacytoid Dendritic Cell Absolute Count || id:ebi-a-GCST90001460	TRUE	reported	igd
ebi-a-GCST90001460	5.57301e-07	2	85696551	3374	0.1321	0.02633	rs12616455	A	G	0.7121	Plasmacytoid Dendritic Cell Absolute Count || id:ebi-a-GCST90001460	TRUE	reported	igd
ebi-a-GCST90001460	1.59302e-06	2	178694935	3374	-0.7983	0.166	rs115638174	T	C	0.0052	Plasmacytoid Dendritic Cell Absolute Count || id:ebi-a-GCST90001460	TRUE	reported	igd
ebi-a-GCST90001460	2.11787e-13	2	136580287	3374	0.1937	0.02628	rs2164210	C	T	0.3244	Plasmacytoid Dendritic Cell Absolute Count || id:ebi-a-GCST90001460	TRUE	reported	igd
ebi-a-GCST90001460	1.79399e-06	3	104696995	3374	0.2251	0.04706	rs77908862	C	T	0.071	Plasmacytoid Dendritic Cell Absolute Count || id:ebi-a-GCST90001460	TRUE	reported	igd
ebi-a-GCST90001460	1.05201e-06	5	176855627	3374	0.1163	0.02379	rs2545798	A	T	0.4813	Plasmacytoid Dendritic Cell Absolute Count || id:ebi-a-GCST90001460	TRUE	reported	igd
ebi-a-GCST90001460	1.245e-07	5	36514924	3374	0.5481	0.1034	rs62354582	T	C	0.0133	Plasmacytoid Dendritic Cell Absolute Count || id:ebi-a-GCST90001460	TRUE	reported	igd
ebi-a-GCST90001460	4.16601e-06	6	67895544	3374	-1.824	0.3956	rs144152085	G	C	0.0009	Plasmacytoid Dendritic Cell Absolute Count || id:ebi-a-GCST90001460	TRUE	reported	igd
ebi-a-GCST90001460	4.41804e-06	7	11535712	3374	-0.3111	0.06766	rs186765793	T	C	0.0325	Plasmacytoid Dendritic Cell Absolute Count || id:ebi-a-GCST90001460	TRUE	reported	igd
ebi-a-GCST90001460	9.51481e-13	7	50308811	3374	-0.1971	0.02752	rs876039	C	G	0.2619	Plasmacytoid Dendritic Cell Absolute Count || id:ebi-a-GCST90001460	TRUE	reported	igd
ebi-a-GCST90001460	1.31701e-06	8	34472241	3374	2.012	0.4152	rs117039412	A	T	0.0007	Plasmacytoid Dendritic Cell Absolute Count || id:ebi-a-GCST90001460	TRUE	reported	igd
ebi-a-GCST90001460	3.14101e-06	8	131805603	3374	0.1139	0.02439	rs11776881	C	A	0.4092	Plasmacytoid Dendritic Cell Absolute Count || id:ebi-a-GCST90001460	TRUE	reported	igd
ebi-a-GCST90001460	2.81598e-06	10	99691593	3374	-0.1453	0.03097	rs2862050	T	C	0.818	Plasmacytoid Dendritic Cell Absolute Count || id:ebi-a-GCST90001460	TRUE	reported	igd
ebi-a-GCST90001460	3.81101e-06	11	80180769	3374	1.044	0.2255	rs55901425	C	T	0.0028	Plasmacytoid Dendritic Cell Absolute Count || id:ebi-a-GCST90001460	TRUE	reported	igd
ebi-a-GCST90001460	2.54302e-06	13	101828654	3374	0.4301	0.09125	rs17582557	C	T	0.0169	Plasmacytoid Dendritic Cell Absolute Count || id:ebi-a-GCST90001460	TRUE	reported	igd
ebi-a-GCST90001460	1.424e-06	14	62358847	3374	0.1614	0.03341	rs217667	T	C	0.1457	Plasmacytoid Dendritic Cell Absolute Count || id:ebi-a-GCST90001460	TRUE	reported	igd
ebi-a-GCST90001460	2.80899e-07	17	10991039	3374	-1.205	0.2342	rs16944211	T	C	0.0027	Plasmacytoid Dendritic Cell Absolute Count || id:ebi-a-GCST90001460	TRUE	reported	igd
ebi-a-GCST90001460	2.72703e-06	18	51412543	3374	0.1138	0.02422	rs10853636	G	A	0.4413	Plasmacytoid Dendritic Cell Absolute Count || id:ebi-a-GCST90001460	TRUE	reported	igd
ebi-a-GCST90001461	1.276e-07	1	160940671	3374	0.6722	0.127	rs191217950	A	G	0.0096	Dendritic Cell Absolute Count || id:ebi-a-GCST90001461	TRUE	reported	igd
ebi-a-GCST90001461	3.08901e-06	1	160145298	3374	0.1199	0.02567	rs911228	A	G	0.5697	Dendritic Cell Absolute Count || id:ebi-a-GCST90001461	TRUE	reported	igd
ebi-a-GCST90001461	1.19812e-89	1	161515326	3374	0.5889	0.02846	rs55971447	T	C	0.2358	Dendritic Cell Absolute Count || id:ebi-a-GCST90001461	TRUE	reported	igd
ebi-a-GCST90001461	9.7389e-10	1	161058351	3374	0.3483	0.05681	rs75072970	C	T	0.0532	Dendritic Cell Absolute Count || id:ebi-a-GCST90001461	TRUE	reported	igd
ebi-a-GCST90001461	4.68296e-06	2	112435483	3374	-0.195	0.04252	rs17017403	C	T	0.098	Dendritic Cell Absolute Count || id:ebi-a-GCST90001461	TRUE	reported	igd
ebi-a-GCST90001461	4.08498e-06	2	47496463	3374	0.1158	0.0251	rs7355664	C	G	0.4502	Dendritic Cell Absolute Count || id:ebi-a-GCST90001461	TRUE	reported	igd
ebi-a-GCST90001461	3.843e-06	3	41531792	3374	-0.3782	0.08174	rs115751481	A	T	0.0258	Dendritic Cell Absolute Count || id:ebi-a-GCST90001461	TRUE	reported	igd
ebi-a-GCST90001461	3.75396e-06	5	30878060	3374	0.3124	0.06744	rs11748731	T	C	0.0362	Dendritic Cell Absolute Count || id:ebi-a-GCST90001461	TRUE	reported	igd
ebi-a-GCST90001461	1.98299e-06	5	112543958	3374	0.5945	0.1248	rs79275634	A	G	0.0107	Dendritic Cell Absolute Count || id:ebi-a-GCST90001461	TRUE	reported	igd
ebi-a-GCST90001461	4.60596e-06	6	3870889	3374	0.1328	0.02893	rs2490034	A	G	0.7432	Dendritic Cell Absolute Count || id:ebi-a-GCST90001461	TRUE	reported	igd
ebi-a-GCST90001461	2.452e-06	8	73320315	3374	0.1282	0.02716	rs28854187	A	G	0.2964	Dendritic Cell Absolute Count || id:ebi-a-GCST90001461	TRUE	reported	igd
ebi-a-GCST90001461	5.47797e-07	8	38806068	3374	0.125	0.02491	rs62504404	A	G	0.4843	Dendritic Cell Absolute Count || id:ebi-a-GCST90001461	TRUE	reported	igd
ebi-a-GCST90001461	4.39805e-06	9	88411604	3374	0.1545	0.0336	rs138192280	T	C	0.1679	Dendritic Cell Absolute Count || id:ebi-a-GCST90001461	TRUE	reported	igd
ebi-a-GCST90001461	1.894e-06	12	133840072	3374	-0.1534	0.03214	rs142917473	C	G	0.3072	Dendritic Cell Absolute Count || id:ebi-a-GCST90001461	TRUE	reported	igd
ebi-a-GCST90001461	3.434e-06	17	35251042	3374	-0.252	0.05419	rs115102594	G	C	0.0603	Dendritic Cell Absolute Count || id:ebi-a-GCST90001461	TRUE	reported	igd
ebi-a-GCST90001461	2.78298e-06	20	2470273	3374	0.9392	0.2001	rs147431504	G	C	0.0039	Dendritic Cell Absolute Count || id:ebi-a-GCST90001461	TRUE	reported	igd
ebi-a-GCST90001462	1.18195e-20	1	161561151	3387	-0.3652	0.03894	rs74341264	A	G	0.1219	CD62L- Dendritic Cell Absolute Count || id:ebi-a-GCST90001462	TRUE	reported	igd
ebi-a-GCST90001462	8.28209e-09	1	160972255	3387	0.7418	0.1284	rs143140559	T	C	0.0094	CD62L- Dendritic Cell Absolute Count || id:ebi-a-GCST90001462	TRUE	reported	igd
ebi-a-GCST90001462	1.40281e-150	1	161526397	3387	0.7524	0.02735	rs71632979	G	A	0.2449	CD62L- Dendritic Cell Absolute Count || id:ebi-a-GCST90001462	TRUE	reported	igd
ebi-a-GCST90001462	1.82898e-07	1	161035780	3387	0.3283	0.06281	rs147678401	A	G	0.0437	CD62L- Dendritic Cell Absolute Count || id:ebi-a-GCST90001462	TRUE	reported	igd
ebi-a-GCST90001462	2.04692e-12	1	161937774	3387	0.3586	0.05081	rs71639910	A	G	0.0686	CD62L- Dendritic Cell Absolute Count || id:ebi-a-GCST90001462	TRUE	reported	igd
ebi-a-GCST90001462	3.37699e-06	1	162920561	3387	0.2057	0.04421	rs17438107	T	A	0.0921	CD62L- Dendritic Cell Absolute Count || id:ebi-a-GCST90001462	TRUE	reported	igd
ebi-a-GCST90001462	3.39203e-06	2	155187137	3387	-1.139	0.2448	rs75055130	C	G	0.0024	CD62L- Dendritic Cell Absolute Count || id:ebi-a-GCST90001462	TRUE	reported	igd
ebi-a-GCST90001462	2.23599e-06	4	90807488	3387	-4.152	0.8762	rs35740507	C	T	0.0001	CD62L- Dendritic Cell Absolute Count || id:ebi-a-GCST90001462	TRUE	reported	igd
ebi-a-GCST90001462	1.09401e-06	11	19877912	3387	0.2767	0.05667	rs116910026	T	C	0.0512	CD62L- Dendritic Cell Absolute Count || id:ebi-a-GCST90001462	TRUE	reported	igd
ebi-a-GCST90001462	1.94299e-06	11	5480718	3387	-0.36	0.0755	rs149812305	C	T	0.0272	CD62L- Dendritic Cell Absolute Count || id:ebi-a-GCST90001462	TRUE	reported	igd
ebi-a-GCST90001462	1.86599e-06	12	127036033	3387	0.1337	0.02799	rs73231298	A	G	0.287	CD62L- Dendritic Cell Absolute Count || id:ebi-a-GCST90001462	TRUE	reported	igd
ebi-a-GCST90001462	3.039e-06	15	81119490	3387	0.128	0.02738	rs35519924	A	G	0.3276	CD62L- Dendritic Cell Absolute Count || id:ebi-a-GCST90001462	TRUE	reported	igd
ebi-a-GCST90001463	2.34401e-06	1	105108278	3410	-0.1257	0.02658	rs1515318	A	G	0.435	CD62L- Dendritic Cell %Dendritic Cell || id:ebi-a-GCST90001463	TRUE	reported	igd
ebi-a-GCST90001463	5.14802e-07	1	160972255	3410	0.6557	0.1304	rs143140559	T	C	0.0094	CD62L- Dendritic Cell %Dendritic Cell || id:ebi-a-GCST90001463	TRUE	reported	igd
ebi-a-GCST90001463	1.43285e-21	1	161561151	3410	-0.3829	0.03987	rs74341264	A	G	0.1218	CD62L- Dendritic Cell %Dendritic Cell || id:ebi-a-GCST90001463	TRUE	reported	igd
ebi-a-GCST90001463	3.971e-08	1	160353789	3410	0.4142	0.07525	rs143032729	G	A	0.0326	CD62L- Dendritic Cell %Dendritic Cell || id:ebi-a-GCST90001463	TRUE	reported	igd
ebi-a-GCST90001463	2.54302e-08	1	115108914	3410	-0.2072	0.03711	rs6537835	A	G	0.8488	CD62L- Dendritic Cell %Dendritic Cell || id:ebi-a-GCST90001463	TRUE	reported	igd
ebi-a-GCST90001463	3.25499e-06	1	77072414	3410	-0.137	0.02939	rs341029	A	G	0.7375	CD62L- Dendritic Cell %Dendritic Cell || id:ebi-a-GCST90001463	TRUE	reported	igd
ebi-a-GCST90001463	2.11349e-144	1	161520931	3410	0.7548	0.02809	rs56199187	T	C	0.2441	CD62L- Dendritic Cell %Dendritic Cell || id:ebi-a-GCST90001463	TRUE	reported	igd
ebi-a-GCST90001463	3.32499e-07	4	43118540	3410	0.1381	0.027	rs62300075	C	A	0.3707	CD62L- Dendritic Cell %Dendritic Cell || id:ebi-a-GCST90001463	TRUE	reported	igd
ebi-a-GCST90001463	2.68398e-06	5	179543345	3410	-0.9935	0.2113	rs116473196	T	C	0.0031	CD62L- Dendritic Cell %Dendritic Cell || id:ebi-a-GCST90001463	TRUE	reported	igd
ebi-a-GCST90001463	3.498e-06	6	81660130	3410	1.355	0.2917	rs75220521	G	T	0.0023	CD62L- Dendritic Cell %Dendritic Cell || id:ebi-a-GCST90001463	TRUE	reported	igd
ebi-a-GCST90001463	4.41205e-06	9	1621830	3410	0.2232	0.04854	rs702185	G	A	0.0783	CD62L- Dendritic Cell %Dendritic Cell || id:ebi-a-GCST90001463	TRUE	reported	igd
ebi-a-GCST90001463	2.87799e-06	11	5480718	3410	-0.3592	0.07663	rs149812305	C	T	0.0271	CD62L- Dendritic Cell %Dendritic Cell || id:ebi-a-GCST90001463	TRUE	reported	igd
ebi-a-GCST90001463	4.34901e-06	15	68361528	3410	0.1266	0.02752	rs7163051	A	G	0.3702	CD62L- Dendritic Cell %Dendritic Cell || id:ebi-a-GCST90001463	TRUE	reported	igd
ebi-a-GCST90001463	3.94703e-06	16	65149970	3410	-1.426	0.3084	rs148188224	G	C	0.0019	CD62L- Dendritic Cell %Dendritic Cell || id:ebi-a-GCST90001463	TRUE	reported	igd
ebi-a-GCST90001463	3.13098e-06	16	11907102	3410	0.1625	0.0348	rs2024391	T	C	0.1736	CD62L- Dendritic Cell %Dendritic Cell || id:ebi-a-GCST90001463	TRUE	reported	igd
ebi-a-GCST90001464	2.91602e-06	1	162752670	3387	0.2153	0.04595	rs72711599	A	G	0.0884	CD86+ myeloid Dendritic Cell Absolute Count || id:ebi-a-GCST90001464	TRUE	reported	igd
ebi-a-GCST90001464	2.44602e-06	1	120115384	3387	0.1639	0.03471	rs12134798	T	C	0.1673	CD86+ myeloid Dendritic Cell Absolute Count || id:ebi-a-GCST90001464	TRUE	reported	igd
ebi-a-GCST90001464	1.30101e-06	1	161035780	3387	0.3116	0.06427	rs147678401	A	G	0.0437	CD86+ myeloid Dendritic Cell Absolute Count || id:ebi-a-GCST90001464	TRUE	reported	igd
ebi-a-GCST90001464	2.28202e-06	1	163958750	3387	-0.5561	0.1174	rs139939515	T	C	0.0124	CD86+ myeloid Dendritic Cell Absolute Count || id:ebi-a-GCST90001464	TRUE	reported	igd
ebi-a-GCST90001464	2.25476e-12	1	161937774	3387	0.3667	0.05205	rs71639910	A	G	0.0686	CD86+ myeloid Dendritic Cell Absolute Count || id:ebi-a-GCST90001464	TRUE	reported	igd
ebi-a-GCST90001464	2.093e-06	1	157964856	3387	0.1405	0.02956	rs6656063	T	C	0.2499	CD86+ myeloid Dendritic Cell Absolute Count || id:ebi-a-GCST90001464	TRUE	reported	igd
ebi-a-GCST90001464	9.7051e-166	1	161526397	3387	0.8088	0.02785	rs71632979	G	A	0.2449	CD86+ myeloid Dendritic Cell Absolute Count || id:ebi-a-GCST90001464	TRUE	reported	igd
ebi-a-GCST90001464	2.51102e-06	1	163485197	3387	-0.6058	0.1285	rs113995133	A	G	0.0103	CD86+ myeloid Dendritic Cell Absolute Count || id:ebi-a-GCST90001464	TRUE	reported	igd
ebi-a-GCST90001464	1.25401e-18	1	161561151	3387	-0.355	0.04006	rs74341264	A	G	0.1219	CD86+ myeloid Dendritic Cell Absolute Count || id:ebi-a-GCST90001464	TRUE	reported	igd
ebi-a-GCST90001464	1.55299e-08	1	160972255	3387	0.7391	0.1304	rs143140559	T	C	0.0094	CD86+ myeloid Dendritic Cell Absolute Count || id:ebi-a-GCST90001464	TRUE	reported	igd
ebi-a-GCST90001464	2.495e-06	3	1827937	3387	-0.3927	0.08325	rs115849513	T	A	0.0245	CD86+ myeloid Dendritic Cell Absolute Count || id:ebi-a-GCST90001464	TRUE	reported	igd
ebi-a-GCST90001464	1.45499e-06	6	73397623	3387	-0.6969	0.1444	rs112186537	T	C	0.0075	CD86+ myeloid Dendritic Cell Absolute Count || id:ebi-a-GCST90001464	TRUE	reported	igd
ebi-a-GCST90001464	4.52501e-06	14	51937110	3387	-0.7215	0.1571	rs185312213	G	T	0.0066	CD86+ myeloid Dendritic Cell Absolute Count || id:ebi-a-GCST90001464	TRUE	reported	igd
ebi-a-GCST90001464	2.476e-06	15	25969797	3387	-2.409	0.5106	rs140205436	T	C	0.0006	CD86+ myeloid Dendritic Cell Absolute Count || id:ebi-a-GCST90001464	TRUE	reported	igd
ebi-a-GCST90001464	2.25798e-06	16	57725145	3387	-0.2163	0.04565	rs79497887	G	C	0.0865	CD86+ myeloid Dendritic Cell Absolute Count || id:ebi-a-GCST90001464	TRUE	reported	igd
ebi-a-GCST90001465	2.80098e-07	1	160972255	3410	0.6732	0.1308	rs143140559	T	C	0.0094	CD86+ myeloid Dendritic Cell %Dendritic Cell || id:ebi-a-GCST90001465	TRUE	reported	igd
ebi-a-GCST90001465	4.635e-06	1	157964856	3410	0.1357	0.02958	rs6656063	T	C	0.2501	CD86+ myeloid Dendritic Cell %Dendritic Cell || id:ebi-a-GCST90001465	TRUE	reported	igd
ebi-a-GCST90001465	4.9023e-12	1	161937774	3410	0.3612	0.0521	rs71639910	A	G	0.0688	CD86+ myeloid Dendritic Cell %Dendritic Cell || id:ebi-a-GCST90001465	TRUE	reported	igd
ebi-a-GCST90001465	2.339e-07	1	163485197	3410	-0.6667	0.1287	rs113995133	A	G	0.0103	CD86+ myeloid Dendritic Cell %Dendritic Cell || id:ebi-a-GCST90001465	TRUE	reported	igd
ebi-a-GCST90001465	3.33887e-18	1	161561151	3410	-0.3508	0.0401	rs74341264	A	G	0.1218	CD86+ myeloid Dendritic Cell %Dendritic Cell || id:ebi-a-GCST90001465	TRUE	reported	igd
ebi-a-GCST90001465	1.30299e-07	1	163958750	3410	-0.6222	0.1176	rs139939515	T	C	0.0123	CD86+ myeloid Dendritic Cell %Dendritic Cell || id:ebi-a-GCST90001465	TRUE	reported	igd
ebi-a-GCST90001465	4.21697e-165	1	161526397	3410	0.8089	0.02792	rs71632979	G	A	0.2447	CD86+ myeloid Dendritic Cell %Dendritic Cell || id:ebi-a-GCST90001465	TRUE	reported	igd
ebi-a-GCST90001465	2.01002e-06	1	82817239	3410	0.1227	0.02577	rs950485	C	A	0.4919	CD86+ myeloid Dendritic Cell %Dendritic Cell || id:ebi-a-GCST90001465	TRUE	reported	igd
ebi-a-GCST90001465	1.948e-06	2	191451636	3410	-1.864	0.391	rs114566711	T	A	0.0009	CD86+ myeloid Dendritic Cell %Dendritic Cell || id:ebi-a-GCST90001465	TRUE	reported	igd
ebi-a-GCST90001465	4.06602e-06	4	78748977	3410	-0.1204	0.02608	rs1996740	G	A	0.4776	CD86+ myeloid Dendritic Cell %Dendritic Cell || id:ebi-a-GCST90001465	TRUE	reported	igd
ebi-a-GCST90001465	4.62999e-06	5	63081773	3410	-0.3741	0.08154	rs143512471	A	G	0.026	CD86+ myeloid Dendritic Cell %Dendritic Cell || id:ebi-a-GCST90001465	TRUE	reported	igd
ebi-a-GCST90001465	4.67703e-06	7	157588588	3410	-0.443	0.09659	rs78169719	C	A	0.0177	CD86+ myeloid Dendritic Cell %Dendritic Cell || id:ebi-a-GCST90001465	TRUE	reported	igd
ebi-a-GCST90001465	3.079e-06	8	113032809	3410	-2.6	0.5564	rs76522264	C	G	0.0004	CD86+ myeloid Dendritic Cell %Dendritic Cell || id:ebi-a-GCST90001465	TRUE	reported	igd
ebi-a-GCST90001465	1.123e-06	8	107693714	3410	-2.515	0.5157	rs117690664	A	C	0.0007	CD86+ myeloid Dendritic Cell %Dendritic Cell || id:ebi-a-GCST90001465	TRUE	reported	igd
ebi-a-GCST90001465	1.66901e-06	14	30170464	3410	0.5691	0.1186	rs75358870	A	C	0.0128	CD86+ myeloid Dendritic Cell %Dendritic Cell || id:ebi-a-GCST90001465	TRUE	reported	igd
ebi-a-GCST90001465	3.12702e-06	15	67606602	3410	-0.5139	0.11	rs72745440	A	C	0.0141	CD86+ myeloid Dendritic Cell %Dendritic Cell || id:ebi-a-GCST90001465	TRUE	reported	igd
ebi-a-GCST90001466	2.86603e-06	1	45173351	3374	-0.1223	0.02608	rs56164117	C	T	0.3543	CD86+ plasmacytoid Dendritic Cell Absolute Count || id:ebi-a-GCST90001466	TRUE	reported	igd
ebi-a-GCST90001466	3.13798e-06	2	1732855	3374	-0.117	0.02506	rs1991164	C	T	0.5529	CD86+ plasmacytoid Dendritic Cell Absolute Count || id:ebi-a-GCST90001466	TRUE	reported	igd
ebi-a-GCST90001466	7.45401e-07	3	121714019	3374	0.3946	0.07957	rs13088702	C	T	0.0252	CD86+ plasmacytoid Dendritic Cell Absolute Count || id:ebi-a-GCST90001466	TRUE	reported	igd
ebi-a-GCST90001466	2.16601e-07	8	4465101	3374	-0.1473	0.02834	rs2725015	G	A	0.266	CD86+ plasmacytoid Dendritic Cell Absolute Count || id:ebi-a-GCST90001466	TRUE	reported	igd
ebi-a-GCST90001466	4.44396e-06	8	36308379	3374	-0.3011	0.06551	rs79116372	T	A	0.0375	CD86+ plasmacytoid Dendritic Cell Absolute Count || id:ebi-a-GCST90001466	TRUE	reported	igd
ebi-a-GCST90001466	2.52203e-06	9	77583476	3374	0.2575	0.05462	rs139557155	G	A	0.0578	CD86+ plasmacytoid Dendritic Cell Absolute Count || id:ebi-a-GCST90001466	TRUE	reported	igd
ebi-a-GCST90001466	2.84197e-07	10	90380589	3374	-0.2618	0.0509	rs61852527	G	A	0.0649	CD86+ plasmacytoid Dendritic Cell Absolute Count || id:ebi-a-GCST90001466	TRUE	reported	igd
ebi-a-GCST90001466	4.67498e-06	13	99428046	3374	0.1234	0.0269	rs9513487	G	T	0.3251	CD86+ plasmacytoid Dendritic Cell Absolute Count || id:ebi-a-GCST90001466	TRUE	reported	igd
ebi-a-GCST90001466	3.17198e-06	14	69634234	3374	0.7025	0.1505	rs142245023	A	G	0.0067	CD86+ plasmacytoid Dendritic Cell Absolute Count || id:ebi-a-GCST90001466	TRUE	reported	igd
ebi-a-GCST90001466	1.527e-06	14	36478046	3374	0.2639	0.0548	rs11852100	C	A	0.0587	CD86+ plasmacytoid Dendritic Cell Absolute Count || id:ebi-a-GCST90001466	TRUE	reported	igd
ebi-a-GCST90001466	1.18801e-06	15	96560797	3374	0.9624	0.1978	rs75070627	C	T	0.0037	CD86+ plasmacytoid Dendritic Cell Absolute Count || id:ebi-a-GCST90001466	TRUE	reported	igd
ebi-a-GCST90001466	4.77101e-06	16	78055434	3374	-0.2713	0.05921	rs114468547	G	A	0.0491	CD86+ plasmacytoid Dendritic Cell Absolute Count || id:ebi-a-GCST90001466	TRUE	reported	igd
ebi-a-GCST90001466	2.362e-06	16	13019834	3374	0.2729	0.05772	rs118148569	T	C	0.0505	CD86+ plasmacytoid Dendritic Cell Absolute Count || id:ebi-a-GCST90001466	TRUE	reported	igd
ebi-a-GCST90001466	1.286e-06	17	33829583	3374	0.1603	0.03305	rs112496823	C	A	0.1768	CD86+ plasmacytoid Dendritic Cell Absolute Count || id:ebi-a-GCST90001466	TRUE	reported	igd
ebi-a-GCST90001467	1.98381e-20	1	161507448	3410	-0.2739	0.02938	rs3845548	T	C	0.2345	CD86+ plasmacytoid Dendritic Cell %Dendritic Cell || id:ebi-a-GCST90001467	TRUE	reported	igd
ebi-a-GCST90001467	6.62598e-07	1	247577856	3410	-0.1537	0.03086	rs11811863	T	C	0.2186	CD86+ plasmacytoid Dendritic Cell %Dendritic Cell || id:ebi-a-GCST90001467	TRUE	reported	igd
ebi-a-GCST90001467	9.80189e-07	2	15272805	3410	0.1318	0.02687	rs10170363	T	C	0.2944	CD86+ plasmacytoid Dendritic Cell %Dendritic Cell || id:ebi-a-GCST90001467	TRUE	reported	igd
ebi-a-GCST90001467	1.76799e-06	2	190942111	3410	-0.3759	0.07853	rs66967216	A	G	0.0265	CD86+ plasmacytoid Dendritic Cell %Dendritic Cell || id:ebi-a-GCST90001467	TRUE	reported	igd
ebi-a-GCST90001467	3.84601e-07	3	121838791	3410	0.1569	0.03084	rs1915087	C	T	0.2025	CD86+ plasmacytoid Dendritic Cell %Dendritic Cell || id:ebi-a-GCST90001467	TRUE	reported	igd
ebi-a-GCST90001467	2.34202e-06	5	148318809	3410	0.3227	0.06823	rs78379738	G	T	0.0364	CD86+ plasmacytoid Dendritic Cell %Dendritic Cell || id:ebi-a-GCST90001467	TRUE	reported	igd
ebi-a-GCST90001467	3.80803e-06	6	155772981	3410	-0.1504	0.03249	rs6930632	T	C	0.1789	CD86+ plasmacytoid Dendritic Cell %Dendritic Cell || id:ebi-a-GCST90001467	TRUE	reported	igd
ebi-a-GCST90001467	1.68702e-06	7	43492179	3410	-0.1275	0.02658	rs6463191	A	G	0.3198	CD86+ plasmacytoid Dendritic Cell %Dendritic Cell || id:ebi-a-GCST90001467	TRUE	reported	igd
ebi-a-GCST90001467	7.20195e-07	8	77883134	3410	-0.9025	0.1818	rs116872766	C	G	0.0045	CD86+ plasmacytoid Dendritic Cell %Dendritic Cell || id:ebi-a-GCST90001467	TRUE	reported	igd
ebi-a-GCST90001467	1.36101e-06	8	4474949	3410	-0.1321	0.02729	rs55966096	C	T	0.3085	CD86+ plasmacytoid Dendritic Cell %Dendritic Cell || id:ebi-a-GCST90001467	TRUE	reported	igd
ebi-a-GCST90001467	2.174e-06	8	18584959	3410	-1.154	0.2432	rs140090913	A	G	0.0028	CD86+ plasmacytoid Dendritic Cell %Dendritic Cell || id:ebi-a-GCST90001467	TRUE	reported	igd
ebi-a-GCST90001467	3.92799e-07	9	77583476	3410	0.277	0.05451	rs139557155	G	A	0.0578	CD86+ plasmacytoid Dendritic Cell %Dendritic Cell || id:ebi-a-GCST90001467	TRUE	reported	igd
ebi-a-GCST90001467	5.53694e-08	10	90380589	3410	-0.2768	0.05083	rs61852527	G	A	0.0648	CD86+ plasmacytoid Dendritic Cell %Dendritic Cell || id:ebi-a-GCST90001467	TRUE	reported	igd
ebi-a-GCST90001467	1.44601e-06	11	63862612	3410	-0.2631	0.05451	rs11231693	A	G	0.0554	CD86+ plasmacytoid Dendritic Cell %Dendritic Cell || id:ebi-a-GCST90001467	TRUE	reported	igd
ebi-a-GCST90001467	4.38399e-06	12	18094072	3410	0.2649	0.0576	rs12311260	G	C	0.0501	CD86+ plasmacytoid Dendritic Cell %Dendritic Cell || id:ebi-a-GCST90001467	TRUE	reported	igd
ebi-a-GCST90001467	1.065e-06	13	99428046	3410	0.131	0.0268	rs9513487	G	T	0.326	CD86+ plasmacytoid Dendritic Cell %Dendritic Cell || id:ebi-a-GCST90001467	TRUE	reported	igd
ebi-a-GCST90001467	1.73201e-06	15	96560797	3410	0.9606	0.2005	rs75070627	C	T	0.0037	CD86+ plasmacytoid Dendritic Cell %Dendritic Cell || id:ebi-a-GCST90001467	TRUE	reported	igd
ebi-a-GCST90001467	1.72001e-06	17	33829583	3410	0.1585	0.03308	rs112496823	C	A	0.1771	CD86+ plasmacytoid Dendritic Cell %Dendritic Cell || id:ebi-a-GCST90001467	TRUE	reported	igd
ebi-a-GCST90001467	3.176e-06	17	49908577	3410	-0.2097	0.04494	rs71381356	C	T	0.0845	CD86+ plasmacytoid Dendritic Cell %Dendritic Cell || id:ebi-a-GCST90001467	TRUE	reported	igd
ebi-a-GCST90001467	3.67198e-06	22	22202164	3410	0.1192	0.02572	rs9607320	T	C	0.6037	CD86+ plasmacytoid Dendritic Cell %Dendritic Cell || id:ebi-a-GCST90001467	TRUE	reported	igd
ebi-a-GCST90001468	5.48656e-24	1	161561151	3387	-0.4066	0.03995	rs74341264	A	G	0.1219	CD62L- myeloid Dendritic Cell Absolute Count || id:ebi-a-GCST90001468	TRUE	reported	igd
ebi-a-GCST90001468	9.84011e-166	1	161526397	3387	0.8094	0.02787	rs71632979	G	A	0.2449	CD62L- myeloid Dendritic Cell Absolute Count || id:ebi-a-GCST90001468	TRUE	reported	igd
ebi-a-GCST90001468	1.83502e-06	1	162920561	3387	0.2161	0.04523	rs17438107	T	A	0.0921	CD62L- myeloid Dendritic Cell Absolute Count || id:ebi-a-GCST90001468	TRUE	reported	igd
ebi-a-GCST90001468	3.33903e-10	1	160972255	3387	0.8211	0.1303	rs143140559	T	C	0.0094	CD62L- myeloid Dendritic Cell Absolute Count || id:ebi-a-GCST90001468	TRUE	reported	igd
ebi-a-GCST90001468	1.66303e-14	1	161937774	3387	0.401	0.05202	rs71639910	A	G	0.0686	CD62L- myeloid Dendritic Cell Absolute Count || id:ebi-a-GCST90001468	TRUE	reported	igd
ebi-a-GCST90001468	2.86101e-07	1	161035780	3387	0.3306	0.06429	rs147678401	A	G	0.0437	CD62L- myeloid Dendritic Cell Absolute Count || id:ebi-a-GCST90001468	TRUE	reported	igd
ebi-a-GCST90001468	1.77101e-06	3	179194521	3387	-0.1908	0.03986	rs73172229	T	C	0.1233	CD62L- myeloid Dendritic Cell Absolute Count || id:ebi-a-GCST90001468	TRUE	reported	igd
ebi-a-GCST90001468	1.61901e-06	4	43123482	3387	0.1304	0.02714	rs13148506	T	C	0.3691	CD62L- myeloid Dendritic Cell Absolute Count || id:ebi-a-GCST90001468	TRUE	reported	igd
ebi-a-GCST90001468	5.38704e-07	11	19877912	3387	0.2902	0.05778	rs116910026	T	C	0.0512	CD62L- myeloid Dendritic Cell Absolute Count || id:ebi-a-GCST90001468	TRUE	reported	igd
ebi-a-GCST90001468	2.29198e-06	12	127036550	3387	0.1346	0.02844	rs4997747	C	T	0.2917	CD62L- myeloid Dendritic Cell Absolute Count || id:ebi-a-GCST90001468	TRUE	reported	igd
ebi-a-GCST90001469	5.29176e-27	1	161561151	3410	-0.4263	0.03928	rs74341264	A	G	0.1218	CD62L- myeloid Dendritic Cell %Dendritic Cell || id:ebi-a-GCST90001469	TRUE	reported	igd
ebi-a-GCST90001469	1.48102e-06	1	161035780	3410	0.3059	0.06344	rs147678401	A	G	0.0437	CD62L- myeloid Dendritic Cell %Dendritic Cell || id:ebi-a-GCST90001469	TRUE	reported	igd
ebi-a-GCST90001469	7.51208e-07	1	192566347	3410	0.2273	0.04585	rs34558449	C	G	0.0846	CD62L- myeloid Dendritic Cell %Dendritic Cell || id:ebi-a-GCST90001469	TRUE	reported	igd
ebi-a-GCST90001469	1.00501e-09	1	160972255	3410	0.7929	0.1294	rs143140559	T	C	0.0094	CD62L- myeloid Dendritic Cell %Dendritic Cell || id:ebi-a-GCST90001469	TRUE	reported	igd
ebi-a-GCST90001469	8.531e-178	1	161526397	3410	0.8232	0.02725	rs71632979	G	A	0.2447	CD62L- myeloid Dendritic Cell %Dendritic Cell || id:ebi-a-GCST90001469	TRUE	reported	igd
ebi-a-GCST90001469	5.85868e-16	1	161937774	3410	0.4169	0.05126	rs71639910	A	G	0.0688	CD62L- myeloid Dendritic Cell %Dendritic Cell || id:ebi-a-GCST90001469	TRUE	reported	igd
ebi-a-GCST90001469	4.04297e-06	2	4613050	3410	-0.2427	0.05258	rs10779896	T	A	0.0632	CD62L- myeloid Dendritic Cell %Dendritic Cell || id:ebi-a-GCST90001469	TRUE	reported	igd
ebi-a-GCST90001469	2.83903e-06	3	189220585	3410	-1.124	0.2398	rs16864449	G	A	0.0026	CD62L- myeloid Dendritic Cell %Dendritic Cell || id:ebi-a-GCST90001469	TRUE	reported	igd
ebi-a-GCST90001469	3.94103e-06	3	45440721	3410	0.1393	0.03014	rs17637703	G	A	0.2437	CD62L- myeloid Dendritic Cell %Dendritic Cell || id:ebi-a-GCST90001469	TRUE	reported	igd
ebi-a-GCST90001469	2.733e-06	4	3387723	3410	-1.019	0.2169	rs530300575	G	A	0.0038	CD62L- myeloid Dendritic Cell %Dendritic Cell || id:ebi-a-GCST90001469	TRUE	reported	igd
ebi-a-GCST90001469	2.524e-07	4	43118540	3410	0.1382	0.02676	rs62300075	C	A	0.3707	CD62L- myeloid Dendritic Cell %Dendritic Cell || id:ebi-a-GCST90001469	TRUE	reported	igd
ebi-a-GCST90001469	3.67502e-06	6	81660130	3410	1.34	0.289	rs75220521	G	T	0.0023	CD62L- myeloid Dendritic Cell %Dendritic Cell || id:ebi-a-GCST90001469	TRUE	reported	igd
ebi-a-GCST90001469	1.82201e-06	11	19877912	3410	0.273	0.05712	rs116910026	T	C	0.0512	CD62L- myeloid Dendritic Cell %Dendritic Cell || id:ebi-a-GCST90001469	TRUE	reported	igd
ebi-a-GCST90001469	4.39602e-06	15	67410088	3410	1.099	0.2389	rs72743439	T	C	0.0031	CD62L- myeloid Dendritic Cell %Dendritic Cell || id:ebi-a-GCST90001469	TRUE	reported	igd
ebi-a-GCST90001469	6.94592e-07	22	48474288	3410	-0.1514	0.03046	rs5767014	C	T	0.7776	CD62L- myeloid Dendritic Cell %Dendritic Cell || id:ebi-a-GCST90001469	TRUE	reported	igd
ebi-a-GCST90001470	3.764e-06	1	36975893	3374	-0.1397	0.03017	rs4462104	C	T	0.2011	CD62L- plasmacytoid Dendritic Cell Absolute Count || id:ebi-a-GCST90001470	TRUE	reported	igd
ebi-a-GCST90001470	2.87098e-06	2	182346146	3374	-0.129	0.02753	rs17224524	C	T	0.2945	CD62L- plasmacytoid Dendritic Cell Absolute Count || id:ebi-a-GCST90001470	TRUE	reported	igd
ebi-a-GCST90001470	5.38505e-08	2	51168498	3374	0.3356	0.06158	rs116054627	A	G	0.0413	CD62L- plasmacytoid Dendritic Cell Absolute Count || id:ebi-a-GCST90001470	TRUE	reported	igd
ebi-a-GCST90001470	1.376e-09	4	82502357	3374	-0.2628	0.04325	rs191779135	G	A	0.0865	CD62L- plasmacytoid Dendritic Cell Absolute Count || id:ebi-a-GCST90001470	TRUE	reported	igd
ebi-a-GCST90001470	5.62471e-28	4	84151427	3374	-0.2794	0.02525	rs6535445	C	T	0.3435	CD62L- plasmacytoid Dendritic Cell Absolute Count || id:ebi-a-GCST90001470	TRUE	reported	igd
ebi-a-GCST90001470	5.45306e-07	5	6455872	3374	-0.1252	0.02495	rs1472757	C	T	0.6057	CD62L- plasmacytoid Dendritic Cell Absolute Count || id:ebi-a-GCST90001470	TRUE	reported	igd
ebi-a-GCST90001470	2.87402e-06	5	52071311	3374	0.7317	0.1561	rs1391986	T	G	0.0061	CD62L- plasmacytoid Dendritic Cell Absolute Count || id:ebi-a-GCST90001470	TRUE	reported	igd
ebi-a-GCST90001470	2.52802e-06	7	115086436	3374	-0.1835	0.03892	rs56374915	A	G	0.1119	CD62L- plasmacytoid Dendritic Cell Absolute Count || id:ebi-a-GCST90001470	TRUE	reported	igd
ebi-a-GCST90001470	1.59698e-06	8	130658684	3374	0.2985	0.0621	rs118054784	A	G	0.0422	CD62L- plasmacytoid Dendritic Cell Absolute Count || id:ebi-a-GCST90001470	TRUE	reported	igd
ebi-a-GCST90001470	3.18801e-06	10	12240106	3374	0.5376	0.1152	rs116894787	C	G	0.0111	CD62L- plasmacytoid Dendritic Cell Absolute Count || id:ebi-a-GCST90001470	TRUE	reported	igd
ebi-a-GCST90001470	2.44101e-06	11	22793001	3374	0.1874	0.0397	rs7114664	C	T	0.1046	CD62L- plasmacytoid Dendritic Cell Absolute Count || id:ebi-a-GCST90001470	TRUE	reported	igd
ebi-a-GCST90001470	1.39601e-06	12	63530291	3374	0.1364	0.02822	rs61936377	C	T	0.2503	CD62L- plasmacytoid Dendritic Cell Absolute Count || id:ebi-a-GCST90001470	TRUE	reported	igd
ebi-a-GCST90001470	2.15298e-06	13	100542252	3374	1.17	0.2465	rs16957038	A	G	0.0022	CD62L- plasmacytoid Dendritic Cell Absolute Count || id:ebi-a-GCST90001470	TRUE	reported	igd
ebi-a-GCST90001470	3.16403e-06	14	83856849	3374	0.1127	0.02415	rs170697	A	G	0.507	CD62L- plasmacytoid Dendritic Cell Absolute Count || id:ebi-a-GCST90001470	TRUE	reported	igd
ebi-a-GCST90001470	4.70804e-06	18	55736723	3374	0.209	0.04558	rs11659751	A	T	0.0772	CD62L- plasmacytoid Dendritic Cell Absolute Count || id:ebi-a-GCST90001470	TRUE	reported	igd
ebi-a-GCST90001471	6.69885e-25	1	161515326	3410	-0.3011	0.02899	rs55971447	T	C	0.2352	CD62L- plasmacytoid Dendritic Cell %Dendritic Cell || id:ebi-a-GCST90001471	TRUE	reported	igd
ebi-a-GCST90001471	2.73602e-06	2	51168498	3410	0.2959	0.063	rs116054627	A	G	0.0411	CD62L- plasmacytoid Dendritic Cell %Dendritic Cell || id:ebi-a-GCST90001471	TRUE	reported	igd
ebi-a-GCST90001471	3.30803e-06	4	5407389	3410	0.1816	0.03899	rs62297340	A	C	0.1132	CD62L- plasmacytoid Dendritic Cell %Dendritic Cell || id:ebi-a-GCST90001471	TRUE	reported	igd
ebi-a-GCST90001471	1.34803e-31	4	84151427	3410	-0.3029	0.02564	rs6535445	C	T	0.344	CD62L- plasmacytoid Dendritic Cell %Dendritic Cell || id:ebi-a-GCST90001471	TRUE	reported	igd
ebi-a-GCST90001471	1.721e-09	4	82502357	3410	-0.2664	0.04411	rs191779135	G	A	0.0867	CD62L- plasmacytoid Dendritic Cell %Dendritic Cell || id:ebi-a-GCST90001471	TRUE	reported	igd
ebi-a-GCST90001471	1.41899e-06	10	131367364	3410	1.182	0.2447	rs146839224	A	G	0.0025	CD62L- plasmacytoid Dendritic Cell %Dendritic Cell || id:ebi-a-GCST90001471	TRUE	reported	igd
ebi-a-GCST90001471	3.12802e-06	10	73619601	3410	0.1292	0.02767	rs11000032	A	G	0.2843	CD62L- plasmacytoid Dendritic Cell %Dendritic Cell || id:ebi-a-GCST90001471	TRUE	reported	igd
ebi-a-GCST90001471	1.86299e-06	16	27972325	3410	1.949	0.408	rs182833362	A	G	0.0009	CD62L- plasmacytoid Dendritic Cell %Dendritic Cell || id:ebi-a-GCST90001471	TRUE	reported	igd
ebi-a-GCST90001471	4.61902e-06	20	20371744	3410	0.1206	0.02628	rs3827963	G	A	0.3408	CD62L- plasmacytoid Dendritic Cell %Dendritic Cell || id:ebi-a-GCST90001471	TRUE	reported	igd
ebi-a-GCST90001472	1.09901e-07	1	161035780	3387	0.3417	0.06421	rs147678401	A	G	0.0437	CD62L- CD86+ myeloid Dendritic Cell Absolute Count || id:ebi-a-GCST90001472	TRUE	reported	igd
ebi-a-GCST90001472	3.71535e-29	1	161561151	3387	-0.4509	0.03985	rs74341264	A	G	0.1219	CD62L- CD86+ myeloid Dendritic Cell Absolute Count || id:ebi-a-GCST90001472	TRUE	reported	igd
ebi-a-GCST90001472	2.711e-06	1	2897093	3387	-0.1286	0.02736	rs2788088	A	G	0.6884	CD62L- CD86+ myeloid Dendritic Cell Absolute Count || id:ebi-a-GCST90001472	TRUE	reported	igd
ebi-a-GCST90001472	3.95913e-16	1	161937774	3387	0.425	0.05195	rs71639910	A	G	0.0686	CD62L- CD86+ myeloid Dendritic Cell Absolute Count || id:ebi-a-GCST90001472	TRUE	reported	igd
ebi-a-GCST90001472	2.381e-06	1	163485197	3387	-0.6066	0.1283	rs113995133	A	G	0.0103	CD62L- CD86+ myeloid Dendritic Cell Absolute Count || id:ebi-a-GCST90001472	TRUE	reported	igd
ebi-a-GCST90001472	1e-200	1	161526397	3387	0.9207	0.02691	rs71632979	G	A	0.2449	CD62L- CD86+ myeloid Dendritic Cell Absolute Count || id:ebi-a-GCST90001472	TRUE	reported	igd
ebi-a-GCST90001472	3.13098e-07	1	162042160	3387	-0.4223	0.08238	rs77107932	C	A	0.0279	CD62L- CD86+ myeloid Dendritic Cell Absolute Count || id:ebi-a-GCST90001472	TRUE	reported	igd
ebi-a-GCST90001472	4.219e-09	1	160972255	3387	0.7645	0.1298	rs143140559	T	C	0.0094	CD62L- CD86+ myeloid Dendritic Cell Absolute Count || id:ebi-a-GCST90001472	TRUE	reported	igd
ebi-a-GCST90001472	1.06101e-06	3	364098	3387	-0.1544	0.03158	rs162588	A	G	0.2046	CD62L- CD86+ myeloid Dendritic Cell Absolute Count || id:ebi-a-GCST90001472	TRUE	reported	igd
ebi-a-GCST90001472	1.69099e-06	6	73397623	3387	-0.691	0.1441	rs112186537	T	C	0.0075	CD62L- CD86+ myeloid Dendritic Cell Absolute Count || id:ebi-a-GCST90001472	TRUE	reported	igd
ebi-a-GCST90001472	4.80596e-06	8	107693714	3387	-2.339	0.5107	rs117690664	A	C	0.0007	CD62L- CD86+ myeloid Dendritic Cell Absolute Count || id:ebi-a-GCST90001472	TRUE	reported	igd
ebi-a-GCST90001472	8.74601e-07	10	127556162	3387	0.2686	0.05451	rs139956891	G	A	0.0616	CD62L- CD86+ myeloid Dendritic Cell Absolute Count || id:ebi-a-GCST90001472	TRUE	reported	igd
ebi-a-GCST90001472	4.46396e-06	22	48479731	3387	0.1435	0.03123	rs135299	A	G	0.2166	CD62L- CD86+ myeloid Dendritic Cell Absolute Count || id:ebi-a-GCST90001472	TRUE	reported	igd
ebi-a-GCST90001473	2.488e-06	1	2897093	3410	-0.1283	0.02719	rs2788088	A	G	0.6886	CD62L- CD86+ myeloid Dendritic Cell %Dendritic Cell || id:ebi-a-GCST90001473	TRUE	reported	igd
ebi-a-GCST90001473	4.97496e-07	1	161035780	3410	0.3215	0.06383	rs147678401	A	G	0.0437	CD62L- CD86+ myeloid Dendritic Cell %Dendritic Cell || id:ebi-a-GCST90001473	TRUE	reported	igd
ebi-a-GCST90001473	3.15864e-16	1	161937774	3410	0.4245	0.05172	rs71639910	A	G	0.0688	CD62L- CD86+ myeloid Dendritic Cell %Dendritic Cell || id:ebi-a-GCST90001473	TRUE	reported	igd
ebi-a-GCST90001473	3.53997e-07	1	163485197	3410	-0.6516	0.1277	rs113995133	A	G	0.0103	CD62L- CD86+ myeloid Dendritic Cell %Dendritic Cell || id:ebi-a-GCST90001473	TRUE	reported	igd
ebi-a-GCST90001473	4.48002e-06	1	115108914	3410	-0.1706	0.03712	rs6537835	A	G	0.8488	CD62L- CD86+ myeloid Dendritic Cell %Dendritic Cell || id:ebi-a-GCST90001473	TRUE	reported	igd
ebi-a-GCST90001473	4.99597e-06	1	147922051	3410	0.5118	0.1119	rs79078281	G	A	0.017	CD62L- CD86+ myeloid Dendritic Cell %Dendritic Cell || id:ebi-a-GCST90001473	TRUE	reported	igd
ebi-a-GCST90001473	2.65277e-29	1	161561151	3410	-0.4505	0.03971	rs74341264	A	G	0.1218	CD62L- CD86+ myeloid Dendritic Cell %Dendritic Cell || id:ebi-a-GCST90001473	TRUE	reported	igd
ebi-a-GCST90001473	1e-200	1	161526397	3410	0.929	0.0268	rs71632979	G	A	0.2447	CD62L- CD86+ myeloid Dendritic Cell %Dendritic Cell || id:ebi-a-GCST90001473	TRUE	reported	igd
ebi-a-GCST90001473	2.30802e-07	1	162042160	3410	-0.4247	0.08194	rs77107932	C	A	0.028	CD62L- CD86+ myeloid Dendritic Cell %Dendritic Cell || id:ebi-a-GCST90001473	TRUE	reported	igd
[truncated: 10,733 more rows]

## Sheet: Table S8
Table S8: Exposure Data of Bell's palsy in ieu gwas open and Metabolite
[truncated: 34,844 more rows]

[truncated: 26 more sheets: Table. S9, Table .S10, Table. S11, Table. S12, Table .S13, Table .S14, Table .S15, Table .S16, Table. S17, Table. S18, Table .S19, Table .S20, Table .S21, Table. S22, Tabel. S23, Table .S24, Table .S25, Table .S26, Table .S27, Table. S28 …]
